# Supplementary material for: High Confidence Fission Yeast SUMO Conjugates Identified by Tandem Denaturing Affinity Purification
Source: Sci Rep. 2015 Sep 25;5:14389. doi: 10.1038/srep14389 (PMC4585906; doi:10.1038/srep14389)
Supplement: Supplementary Dataset 1 [file srep14389-s1.xls]

## Sheet: pombe SUMO targets
ID	Name	Description	Budding Yeast Gene	Budding Yeast ID	SUMOylated in budding yeast	Interact with SUMO pathway in budding yeast
SPAC4C5.04	rad31	SUMO E1-like activator enzyme Rad31	AOS1	YPR180W	Y	Y
SPBP23A10.13	orc4	origin recognition complex subunit Orc4	ORC4	YPR162C	Y	Y
SPBC19G7.16	iws1	transcription elongation factor complex subunit Iws1 (predicted)	IWS1	YPR133C	Y	Y
SPBP22H7.02c	SPBP22H7.02c	RNA-binding protein Mrd1 (predicted)	MRD1	YPR112C	Y	Y
SPAC926.04c	hsp90	Hsp90 chaperone	HSP82	YPL240C	Y	Y
SPBC31E1.06	bms1	GTP binding protein Bms1 (predicted)	BMS1	YPL217C	Y	Y
SPCC320.10	srp72	signal recognition particle subunit Srp72 (predicted)	SRP72	YPL210C	Y	Y
SPBC1685.08	cti6	histone deacetylase complex subunit Cti6	CTI6	YPL181W	Y	Y
SPBC651.01c	nog1	GTP binding protein Nog1 (predicted)	NOG1	YPL093W	Y	Y
SPAC9E9.09c	atd1	aldehyde dehydrogenase (predicted)	ALD4	YOR374W	Y	Y
SPAC23G3.06	SPAC23G3.06	U3 snoRNP protein Nop58 (predicted)	NOP58	YOR310C	Y	Y
SPCC18B5.01c	bfr1	brefeldin A transmembrane transporter Bfr1	PDR5	YOR153W	Y	Y
SPAC23G3.01	rpb2	RNA polymerase II complex subunit Rpb2	RPB2	YOR151C	Y	Y
SPBC13E7.08c	leo1	RNA polymerase II associated Paf1 complex (predicted)	LEO1	YOR123C	Y	Y
SPBC106.18	rpl2501	60S ribosomal protein L25 (predicted)	RPL25	YOL127W	Y	Y
SPCC13B11.01	adh1	alcohol dehydrogenase Adh1	ADH1	YOL086C	Y	Y
SPBC1703.14c	top1	DNA topoisomerase I	TOP1	YOL006C	Y	Y
SPBC1709.05	sks2	heat shock protein, ribosome associated molecular chaperone Sks2	SSB2	YNL209W	Y	Y
SPBC1A4.03c	top2	DNA topoisomerase II	TOP2	YNL088W	Y	Y
SPBP8B7.20c	SPBP8B7.20c	RNA methyltransferase Nop2 (predicted)	NOP2	YNL061W	Y	Y
SPCC1919.14c	bdp1	transcription factor TFIIIB complex subunit Bdp1 (predicted)	BDP1	YNL039W	Y	Y
SPAC23C4.19	spt5	transcription elongation factor Spt5	SPT5	YML010W	Y	Y
SPBC1347.02	fkbp39	FKBP-type peptidyl-prolyl cis-trans isomerase (predicted)	FPR4	YLR449W	Y	Y
SPBC4B4.03	rsc1	RSC complex subunit Rsc1	RSC2	YLR357W	Y	Y
SPAC17G6.16c	ysh1	mRNA cleavage and polyadenylation specificity factor complex endoribonuclease subunit Ysh1	YSH1	YLR277C	Y	Y
SPCC1494.06c	SPCC1494.06c	ATP-dependent RNA helicase Dbp9 (predicted)	DBP9	YLR276C	Y	Y
SPCC162.08c	nup211	nucleoporin nup211	MLP1	YKR095W	Y	Y
SPCC330.13	rpc37	DNA-directed RNA polymerase III complex subunit Rpc37 (predicted)	RPC37	YKR025W	Y	Y
SPBC1734.15	rsc4	RSC complex subunit Rsc4	RSC4	YKR008W	Y	Y
SPBC19C2.07	fba1	fructose-bisphosphate aldolase Fba1	FBA1	YKL060C	Y	Y
SPAC23A1.11	rpl1602	60S ribosomal protein L13/L16 (predicted)	RPL16A	YIL133C	Y	Y
SPAC1250.01	snf21	ATP-dependent DNA helicase Snf21	STH1	YIL126W	Y	Y
SPAC2E12.02	hsf1	transcription factor Hsf1	SKN7	YHR206W	Y	Y
SPBC19F8.08	rps401	40S ribosomal protein S4 (predicted)	RPS4B	YHR203C	Y	Y
SPBC21B10.10	rps402	40S ribosomal protein S4 (predicted)	RPS4B	YHR203C	Y	Y
SPBC1815.01	eno101	enolase (predicted)	ENO2	YHR174W	Y	Y
SPCC306.04c	set1	histone lysine methyltransferase Set1	SET1	YHR119W	Y	Y
SPBC29A3.04	rpl8	60S ribosomal protein L7a/L8 (predicted)	RPL8A	YHL033C	Y	Y
SPBC1778.01c	zuo1	zuotin (predicted)	ZUO1	YGR285C	Y	Y
SPBC13E7.10c	brf1	transcription factor TFIIIB complex subunit Brf1	BRF1	YGR246C	Y	Y
SPBC32F12.11	tdh1	glyceraldehyde-3-phosphate dehydrogenase Tdh1	TDH3	YGR192C	Y	Y
SPCC1620.09c	tfg1	transcription factor TFIIF complex alpha subunit Tfg1 (predicted)	TFG1	YGR186W	Y	Y
SPAC17C9.03	tif471	translation initiation factor eIF4G	TIF4631	YGR162W	Y	Y
SPBC119.10	asn1	asparagine synthetase	ASN2	YGR124W	Y	Y
SPAC9G1.13c	swc4	Swr1 complex subunit Swc4	SWC1	YGR002C	Y	Y
SPBP8B7.19	spt16	FACT complex subunit Spt16	SPT16	YGL207W	Y	Y
SPAC17A5.14	exo2	exonuclease II Exo2	XRN1	YGL173C	Y	Y
SPAC29B12.01	ino80	SNF2 family helicase Ino80	INO80	YGL150C	Y	Y
SPBC83.15	SPBC83.15	ribosome biogenesis protein Nsa1 (predicted)	NSA1	YGL111W	Y	Y
SPAC1071.10c	pma1	P-type proton ATPase, P3-type Pma1	PMA1	YGL008C	Y	Y
SPAC17G6.10	ssr1	SWI/SNF and RSC complex subunit Ssr1	RSC8	YFR037C	Y	Y
SPBP4H10.06c	cut14	condensin complex subunit Cut14	SMC2	YFR031C	Y	Y
SPBC32H8.12c	act1	actin Act1	ACT1	YFL039C	Y	Y
SPAC1783.05	hrp1	ATP-dependent DNA helicase Hrp1	CHD1	YER164W	Y	Y
SPBC8D2.18c	SPBC8D2.18c	adenosylhomocysteinase (predicted)	SAH1	YER043C	Y	Y
SPBC365.06	pmt3	SUMO	SMT3	YDR510W	Y	Y
SPCC1259.01c	rps1802	40S ribosomal protein S18 (predicted)	RPS18A	YDR450W	Y	Y
SPBC16H5.03c	fub2	SUMO E1-like activator enzyme Fub2 (predicted)	UBA2	YDR390C	Y	Y
SPCP31B10.07	eft202	translation elongation factor 2 (EF-2) Eft2,B	EFT2	YDR385W	Y	Y
SPBC1734.01c	esf1	pre-rRNA processing protein Esf1 (predicted)	ESF1	YDR365C	Y	Y
SPBC28E12.05	esf2	U3 snoRNP-associated protein Esf2 (predicted)	ESF1	YDR365C	Y	Y
SPAC11E3.01c	swr1	SNF2 family helicase Swr1	SWR1	YDR334W	Y	Y
SPCC1223.01	SPCC1223.01	ubiquitin-protein ligase E3 (predicted)	HEL2	YDR266C	Y	Y
SPCC622.09	htb1	histone H2B Htb1	HTB1	YDR224C	Y	Y
SPBC28F2.10c	ngg1	SAGA complex subunit Ngg1	NGG1	YDR176W	Y	Y
SPBC28F2.11	hmo1	HMG box protein Hmo1	HMO1	YDR174W	Y	Y
SPAC15A10.02	taf12	transcription factor TFIID complex subunit A/ SAGA complex subunit Taf12	TAF12	YDR145W	Y	Y
SPAC890.08	rpl31	60S ribosomal protein L31 (predicted)	RPL31A	YDL075W	Y	Y
SPAC30D11.13	hus5	SUMO conjugating enzyme Hus5	UBC9	YDL064W	Y	Y
SPBC2D10.10c	fib1	fibrillarin, rRNA methyltransferase	NOP1	YDL014W	Y	Y
SPAC18B11.10	tup11	transcriptional corepressor Tup11	TUP1	YCR084C	Y	Y
SPAC630.14c	tup12	transcriptional corepressor Tup12	TUP1	YCR084C	Y	Y
SPAC22E12.19	snt1	Set3 complex subunit Snt1	SNT1	YCR033W	Y	Y
SPBC14F5.04c	pgk1	phosphoglycerate kinase Pgk1 (predicted)	PGK1	YCR012W	Y	Y
SPBC1A4.02c	leu1	3-isopropylmalate dehydrogenase Leu1	LEU2	YCL018W	Y	Y
SPBC1604.05	pgi1	glucose-6-phosphate isomerase (predicted)	PGI1	YBR196C	Y	Y
SPAPB1E7.12	rps602	40S ribosomal protein S6 (predicted)	RPS6B	YBR181C	Y	Y
SPBC23E6.09	ssn6	transcriptional corepressor Ssn6	CYC8	YBR112C	Y	Y
SPAC31G5.03	rps1101	40S ribosomal protein S11 (predicted)	RPS11B	YBR048W	Y	Y
SPBC8D2.06	irs1	cytoplasmic isoleucine-tRNA ligase Irs1 (predicted)	ILS1	YBL076C	Y	Y
SPAC4H3.10c	pyk1	pyruvate kinase (predicted)	CDC19	YAL038W	Y	Y
SPAC13G7.02c	ssa1	heat shock protein Ssa1 (predicted)	SSA1	YAL005C	Y	Y
SPAC589.10c	SPAC589.10c	ribosomal-ubiquitin fusion protein Ubi5 (predicted)	RPS31	YLR167W	Y	N
SPCC191.07	cyc1	cytochrome c (predicted)	CYC1	YJR048W	Y	N
SPAC110.04c	pss1	heat shock protein Pss1	SSE2	YBR169C	Y	N
SPAC26A3.07c	rpl1101	60S ribosomal protein L11 (predicted)	RPL11A	YPR102C	N	Y
SPAC25G10.08	SPAC25G10.08	translation initiation factor eIF3b (p84)	PRT1	YOR361C	N	Y
SPCC417.08	tef3	translation elongation factor eEF3	HEF3	YNL014W	N	Y
SPAC12G12.05c	taf9	SAGA complex/ transcription initiation factor Taf9	TAF9	YMR236W	N	Y
SPCC1183.07	rrp5	U3 snoRNP-associated protein Rrp5 (predicted)	RRP2	YMR229C	N	Y
SPBC839.05c	rps1701	40S ribosomal protein S17 (predicted)	RPS17A	YML024W	N	Y
SPCC1223.05c	rpl3702	60S ribosomal protein L37 (predicted)	RPL37A	YLR185W	N	Y
SPBC685.07c	rpl2701	60S ribosomal protein L27	RPL27A	YHR010W	N	Y
SPCC74.05	rpl2702	60S ribosomal protein L27 (predicted)	RPL27A	YHR010W	N	Y
SPAC1805.13	rpl14	60S ribosomal protein L14 (predicted)	RPL14B	YHL001W	N	Y
SPAC6G9.09c	rpl2401	60S ribosomal protein L24 (predicted)	RPL24A	YGL031C	N	Y
SPCC31H12.04c	rpl1202	60S ribosomal protein L12.1/L12A	RPL12B	YDR418W	N	Y
SPBC1921.02	rad60	DNA repair protein Rad60	ESC2	YDR363W	N	Y
SPCC16C4.09	sts5	RNB-like protein	SSD1	YDR293C	N	Y
SPCC970.10c	brl2	ubiquitin-protein ligase E3 Brl2	BRE1	YDL074C	N	Y
SPAC2E1P5.05	rrp9	U3 snoRNP-associated protein Rrp9 (predicted)	RRP9	YPR137W	N	N
SPCC594.05c	spf1	Set1C PHD Finger protein Spf1	SPP1	YPL138C	N	N
SPAC15A10.15	sgo2	inner centromere protein, shugoshin Sgo2	SGO1	YOR073W	N	N
SPAC4D7.10c	spt20	SAGA complex subunit Spt20	SPT20	YOL148C	N	N
SPBC1604.09c	SPBC1604.09c	exoribonuclease Rex4 (predicted)	REX4	YOL080C	N	N
SPAC6F6.03c	SPAC6F6.03c	ribosome export GTPase (predicted)	NOG2	YNR053C	N	N
SPBC36.05c	clr6	histone deacetylase (class I) Clr6	RPD3	YNL330C	N	N
SPAC22G7.05	SPAC22G7.05	krr family protein (predicted)	KRI1	YNL308C	N	N
SPAC6B12.05c	ies2	Ino80 complex subunit Ies2	IES2	YNL215W	N	N
SPBP8B7.16c	dbp2	ATP-dependent RNA helicase Dbp2	DBP2	YNL112W	N	N
SPBC12D12.05c	SPBC12D12.05c	mitochondrial carrier, calcium binding subfamily (predicted)	SAL1	YNL083W	N	N
SPBC365.10	arp5	actin-like protein Arp5	ARP5	YNL059C	N	N
SPAC2F7.07c	cph2	Clr6 histone deacetylase associated PHD protein-2 Cph2	RCO1	YMR075W	N	N
SPCC63.14	SPCC63.14	conserved fungal protein	EIS1	YMR031C	N	N
SPAC23G3.09	taf4	transcription factor TFIID complex subunit Taf4 (predicted)	TAF4	YMR005W	N	N
SPBC106.04	ada1	adenosine deaminase Ada1	AMD1	YML035C	N	N
SPCC830.03	grc3	polynucleotide kinase Grc3 (predicted)	GRC3	YLL035W	N	N
SPBC577.15c	sim3	NASP family CENP-A chaperone	HIF1	YLL022C	N	N
SPAC3H5.08c	SPAC3H5.08c	WD repeat protein, human WDR44 family	DGR2	YKL121W	N	N
SPBP4H10.15	SPBP4H10.15	aconitate hydratase/mitochondrial ribosomal protein subunit L21, fusion protein (predicted)	ACO2	YJL200C	N	N
SPAC2F7.03c	pom1	DYRK family protein kinase Pom1	YAK1	YJL141C	N	N
SPAC1687.09	SPAC1687.09	ENTH/VHS domain protein (predicted)	TAX4	YJL083W	N	N
SPAPB17E12.14c	SPAPB17E12.14c	6-phosphofructo-2-kinase (predicted)	PFK26	YIL107C	N	N
SPAC2G11.14	taf111	transcription factor TFIID complex subunit Taf111	TAF1	YGR274C	N	N
SPBC1709.02c	vrs1	cytoplasmic valine-tRNA ligase Vrs1/Vas1	VAS1	YGR094W	N	N
SPAC5H10.06c	adh4	alcohol dehydrogenase Adh4	ADH4	YGL256W	N	N
SPAC806.03c	rps2601	40S ribosomal protein S26 (predicted)	RPS26	YGL189C	N	N
SPCC1183.08c	rpl101	60S ribosomal protein L10a	RPL1B	YGL135W	N	N
SPAC8C9.14	prr1	transcription factor Prr1	HSF1	YGL073W	N	N
SPBC1289.10c	adn2	transcription factor (predicted)	FLO8	YER109C	N	N
SPCC1739.13	ssa2	heat shock protein Ssa2 (predicted)	SSA4	YER103W	N	N
SPAC521.05	rps802	40S ribosomal protein S8 (predicted)	RPS8B	YER102W	N	N
SPAC959.03c	SPAC959.03c	U3 snoRNP-associated protein Utp7 (predicted)	UTP7	YER082C	N	N
SPAC25G10.07c	cut7	kinesin-like protein Cut7	CIN8	YEL061C	N	N
SPBC18H10.03	tif35	translation initiation factor eIF3g	TIF35	YDR429C	N	N
SPAC17H9.13c	SPAC17H9.13c	glutamate 5-kinase (predicted)	PRO1	YDR300C	N	N
SPBC21H7.02	taf10	SAGA complex/transcription factor TFIID complex subunit Taf10	TAF10	YDR167W	N	N
SPBC1711.06	rpl401	60S ribosomal protein L4 (predicted)	RPL4B	YDR012W	N	N
SPBP8B7.03c	rpl402	60S ribosomal protein L4 (predicted)	RPL4B	YDR012W	N	N
SPAC17H9.04c	SPAC17H9.04c	RNA-binding protein	NRP1	YDL167C	N	N
SPBPJ4664.04	SPBPJ4664.04	coatomer alpha subunit (predicted)	COP1	YDL145C	N	N
SPAC631.02	bdf2	BET family double bromodomain protein Bdf2	BDF2	YDL070W	N	N
SPAC26F1.06	gpm1	monomeric 2,3-bisphosphoglycerate (BPG)-dependent phosphoglycerate mutase (PGAM), Gpm1	GPM2	YDL021W	N	N
SPBC317.01	mbx2	MADS-box transcription factor Pvg4	SMP1	YBR182C	N	N
SPAC19G12.10c	cpy1	vacuolar carboxypeptidase Y	YBR139W	YBR139W	N	N
SPBC2G5.05	SPBC2G5.05	transketolase (predicted)	TKL2	YBR117C	N	N
SPAC16E8.01	shd1	cytoskeletal protein binding protein Sla1 family, Shd1 (predicted)	SLA1	YBL007C	N	N
SPAC56F8.03	SPAC56F8.03	translation initiation factor IF2 (predicted)	FUN12	YAL035W	N	N
SPAC1486.04c	alm1	medial ring protein Alm1	-	-	N	N
SPAC186.02c	SPAC186.02c	hydroxyacid dehydrogenase (predicted)	-	-	N	N
SPAC1F8.07c	SPAC1F8.07c	pyruvate decarboxylase (predicted)	-	-	N	N
SPAC25G10.01	SPAC25G10.01	RNA-binding protein	-	-	N	N
SPAC343.11c	msc1	multi-copy suppressor of Chk1	-	-	N	N
SPAC7D4.14c	iss10	Mmi1-driven selective elimination factor Iss10	-	-	N	N
SPBC17D11.01	nep1	NEDD8 protease Nep1	-	-	N	N
SPBC1861.02	abp2	ARS binding protein Abp2	-	-	N	N
SPBC19C7.10	bqt4	bouquet formation protein Bqt4	-	-	N	N
SPBC29B5.01	atf1	transcription factor, Atf-CREB family Atf1	-	-	N	N
SPBC354.05c	sre2	membrane-tethered transcription factor Sre2	-	-	N	N
SPBC428.07	meu6	meiotic chromosome segregation protein Meu6	-	-	N	N
SPBC577.08c	txl1	thioredoxin-like I protein Txl1	-	-	N	N
SPCC1393.08	SPCC1393.08	transcription factor, zf-GATA type (predicted)	-	-	N	N
SPCC1672.02c	sap1	switch-activating protein Sap1	-	-	N	N
SPCC24B10.19c	SPCC24B10.19c	sequence orphan	-	-	N	N
SPCC70.05c	SPCC70.05c	serine/threonine protein kinase (predicted)	-	-	N	N
SPCC613.01	SPCC613.01	transmembrane transporter (predicted)	-	-	N	N
		Total SUMO targets identified in S. pombe	166
		Targets with orthologues in budding yeast	148
		Targets with sumoylated orthologues in budding yeast	85
		Targets with orthologues that are sumoylated or interact with SUMO pathway in budding yeast	100

## Sheet: chromatin organization
ID	Name	Description
SPAC11E3.01c	swr1	SNF2 family ATP-dependent DNA helicase Swr1
SPAC1250.01	snf21	ATP-dependent DNA helicase Snf21
SPAC12G12.05c	taf9	SAGA complex/ transcription initiation factor Taf9
SPAC15A10.02	taf12	transcription factor TFIID complex subunit A/ SAGA complex subunit Taf12
SPAC1783.05	hrp1	ATP-dependent DNA helicase Hrp1
SPAC17G6.10	ssr1	SWI/SNF and RSC complex subunit Ssr1
SPAC22E12.19	snt1	Set3 complex subunit Snt1
SPAC25G10.01	SPAC25G10.01	RNA-binding protein involved in histone acetylation
SPAC29B12.01	ino80	SNF2 family ATP-dependent 3' to 5' DNA helicase Ino80
SPAC2F7.07c	cph2	Clr6 histone deacetylase associated PHD protein-2 Cph2
SPAC343.11c	msc1	Swr1 complex subunit Chk1
SPAC4D7.10c	spt20	SAGA complex subunit Spt20
SPAC630.14c	tup12	transcriptional corepressor Tup12
SPAC631.02	bdf2	BET family double bromodomain protein Bdf2
SPAC6B12.05c	ies2	Ino80 complex subunit Ies2
SPAC7D4.14c	iss10	Mmi1-driven selective elimination factor Iss10
SPAC9G1.13c	swc4	Swr1 complex subunit Swc4
SPBC1347.02	fkbp39	FKBP-type peptidyl-prolyl cis-trans isomerase (predicted)
SPBC1685.08	cti6	histone deacetylase complex subunit Cti6
SPBC1703.14c	top1	DNA topoisomerase I
SPBC1734.15	rsc4	RSC complex subunit Rsc4
SPBC1A4.03c	top2	DNA topoisomerase II
SPBC21H7.02	taf10	SAGA complex/transcription factor TFIID complex subunit Taf10
SPBC23E6.09	ssn6	transcriptional corepressor Ssn6
SPBC28F2.10c	ngg1	SAGA complex subunit Ngg1
SPBC29B5.01	atf1	transcription factor, Atf-CREB family Atf1
SPBC32H8.12c	act1	actin Act1
SPBC36.05c	clr6	histone deacetylase (class I) Clr6
SPBC365.06	pmt3	SUMO
SPBC365.10	arp5	actin-like protein Arp5
SPBC4B4.03	rsc1	RSC complex subunit Rsc1
SPBC577.15c	sim3	NASP family CENP-A chaperone
SPBP8B7.19	spt16	FACT complex subunit Spt16
SPCC24B10.19c	nts1	Clr6 histone deacetylase complex subunit Nts1
SPCC306.04c	set1	histone lysine methyltransferase Set1
SPCC594.05c	spf1	Set1C PHD Finger protein Spf1
SPCC970.10c	brl2	ubiquitin-protein ligase E3 Brl2

## Sheet: transcription regulation
ID	Name	Description
SPAC1250.01	snf21	ATP-dependent DNA helicase Snf21
SPAC12G12.05c	taf9	SAGA complex/ transcription initiation factor Taf9
SPAC15A10.02	taf12	transcription factor TFIID complex subunit A/ SAGA complex subunit Taf12
SPAC1783.05	hrp1	ATP-dependent DNA helicase Hrp1
SPAC17G6.10	ssr1	SWI/SNF and RSC complex subunit Ssr1
SPAC18B11.10	tup11	transcriptional corepressor Tup11
SPAC22E12.19	snt1	Set3 complex subunit Snt1
SPAC23C4.19	spt5	DSIF transcription elongation factor complex subunit Spt5
SPAC23G3.01	rpb2	RNA polymerase II complex subunit Rpb2
SPAC23G3.09	taf4	transcription factor TFIID complex subunit Taf4 (predicted)
SPAC2E12.02	hsf1	transcription factor Hsf1
SPAC2G11.14	taf111	transcription factor TFIID complex subunit Taf111
SPAC4D7.10c	spt20	SAGA complex subunit Spt20
SPAC630.14c	tup12	transcriptional corepressor Tup12
SPAC6B12.05c	ies2	Ino80 complex subunit Ies2
SPAC8C9.14	prr1	transcription factor Prr1
SPBC1289.10c	adn2	transcription factor (predicted)
SPBC13E7.10c	brf1	transcription factor TFIIIB complex subunit Brf1
SPBC1685.08	cti6	histone deacetylase complex subunit Cti6
SPBC1734.15	rsc4	RSC complex subunit Rsc4
SPBC19G7.16	iws1	transcription elongation factor complex subunit Iws1 (predicted)
SPBC21H7.02	taf10	SAGA complex/transcription factor TFIID complex subunit Taf10
SPBC23E6.09	ssn6	transcriptional corepressor Ssn6
SPBC28F2.10c	ngg1	SAGA complex subunit Ngg1
SPBC28F2.11	hmo1	HMG box protein Hmo1
SPBC29B5.01	atf1	transcription factor, Atf-CREB family Atf1
SPBC317.01	mbx2	MADS-box transcription factor Pvg4
SPBC354.05c	sre2	membrane-tethered transcription factor Sre2
SPBC36.05c	clr6	histone deacetylase (class I) Clr6
SPBC365.06	pmt3	SUMO
SPBC365.10	arp5	actin-like protein Arp5
SPBC4B4.03	rsc1	RSC complex subunit Rsc1
SPBC577.15c	sim3	NASP family CENP-A chaperone
SPCC1393.08	SPCC1393.08	transcription factor, zf-GATA type (predicted)
SPCC1620.09c	tfg1	transcription factor TFIIF complex alpha subunit Tfg1 (predicted)
SPCC1919.14c	bdp1	transcription factor TFIIIB complex subunit Bdp1 (predicted)
SPCC306.04c	set1	histone lysine methyltransferase Set1
SPCC594.05c	spf1	Set1C PHD Finger protein Spf1
SPCC830.03	grc3	polynucleotide kinase Grc3 (predicted)
SPCC970.10c	brl2	ubiquitin-protein ligase E3 Brl2
