# Supplementary material for: High Confidence Fission Yeast SUMO Conjugates Identified by Tandem Denaturing Affinity Purification
Source: Sci Rep. 2015 Sep 25;5:14389. doi: 10.1038/srep14389 (PMC4585906; doi:10.1038/srep14389)
Supplement: Supplementary Dataset 2 [file srep14389-s2.xls]

## Sheet: Unique to BH-PMT3
LocusID	L	MW	pI	BH-PMT3: SpecCount	BH-PMT3: NSAFe5	BH-PMT3: # of peptides	BH-PMT3: % seq cov	Description	Unique
SPBC365.06	117	12935	5	295	14483.5	7	47.9	pmt3|ubl2, smt3|SUMO|Schizosaccharomyces pombe|chr 2|||Manual	U
SPAC589.10c	150	17215	9.8	46	1761.58	6	39.3	||ribomal-ubiquitin fusion protein Ubi5|Schizosaccharomyces pombe|chr 1|||Manual	group-1
SPAC6G10.11c	150	17258	9.8	46	1761.58	6	39.3	ubi3||ribosomal ubiquitin fusion protein Ubi3|Schizosaccharomyces pombe|chr 1|||Manual	group-1
SPBC83.15	387	43767	6.9	62	920.275	16	32.3	||ribosome biogenesis protein Nsa1|Schizosaccharomyces pombe|chr 2|||Manual	U
SPBC16H5.03c	628	70614	5.7	91	832.374	24	32.8	fub2|uba2|SUMO E1-like activator enzyme Fub2|Schizosaccharomyces pombe|chr 2|||Manual	U
SPAC26F1.06	211	23765	7.5	21	571.707	5	30.8	gpm1||monomeric 2,3-bisphosphoglycerate |Schizosaccharomyces pombe|chr 1|||Manual	U
SPBC685.07c	136	15389	10.9	11	464.612	3	25.7	rpl2701|rpl27-1|60S ribosomal protein L27|Schizosaccharomyces pombe|chr 2|||Manual	U
SPAC30D11.13	157	17989	8.8	12	439.055	3	15.3	hus5|ubc9|SUMO conjugating enzyme|Schizosaccharomyces pombe|chr 1|||Manual	U
SPCC1672.02c	254	29127	7.9	19	429.692	9	28	sap1||switch-activating protein Sap1|Schizosaccharomyces pombe|chr 3|||Manual	U
SPBC32F12.11	336	35870	6.7	24	410.307	9	25	tdh1|gpd1|glyceraldehyde-3-phosphate dehydrogenase Tdh1|Schizosaccharomyces pombe|chr 2|||Manual	U
SPAC23G3.09	365	40546	8.7	25	393.445	11	35.9	taf4||transcription factor TFIID complex subunit Taf4|Schizosaccharomyces pombe|chr 1|||Manual	U
SPAC12G12.05c	163	18448	5.8	11	387.652	3	17.8	taf9||transcription initiation factor Taf9|Schizosaccharomyces pombe|chr 1|||Manual	U
SPAC926.04c	704	80596	5	47	383.497	22	30	hsp90|swo1|heat shock protein Hsp90|Schizosaccharomyces pombe|chr 1|||Manual	U
SPBC4B4.03	803	90132	7.6	47	336.217	21	24.5	rsc1||RSC complex subunit Rsc1 |Schizosaccharomyces pombe|chr 2|||Manual	U
SPBC839.05c	131	15514	10.3	7	306.947	2	16	rps1701|rps17-1|40S ribosomal protein S17|Schizosaccharomyces pombe|chr 2|||Manual	U
SPBC19F8.08	262	29689	10.3	14	306.947	5	24.8	rps401|rps4-1, rps4, SPBC25H2.17c|40S ribosomal protein S4|Schizosaccharomyces pombe|chr 2|||Manual	U
SPBC106.18	141	15836	10.5	7	285.178	3	24.1	rpl2501|rpl25a|60S ribosomal protein L25|Schizosaccharomyces pombe|chr 2|||Manual	U
SPBC14F5.04c	414	43964	8.2	20	277.502	12	23.9	pgk1||phosphoglycerate kinase|Schizosaccharomyces pombe|chr 2|||Manual	U
SPBC29A3.04	259	28607	10.4	12	266.145	6	23.9	rpl8||60S ribosomal protein L7a |Schizosaccharomyces pombe|chr 2|||Manual	U
SPBC21B10.10	262	29659	10.2	12	263.098	5	24.8	rps402|rps4-2|40S ribosomal protein S4|Schizosaccharomyces pombe|chr 2|||Manual	U
SPBC1921.02	406	46077	5.2	18	254.673	10	27.1	rad60||DNA repair protein Rad60 |Schizosaccharomyces pombe|chr 2|||Manual	U
SPBC2D10.10c	305	32040	10.2	13	244.839	4	15.1	fib1|fib|fibrillarin|Schizosaccharomyces pombe|chr 2|||Manual	U
SPBC21H7.02	215	23526	4.8	9	240.459	3	20	taf10||transcription factor TFIID complex subunit Taf10 |Schizosaccharomyces pombe|chr 2|||Manual	U
SPAC521.05	200	22564	10.9	8	229.772	6	32	rps802|rps8-2|40S ribosomal protein S8|Schizosaccharomyces pombe|chr 1|||Manual	group-3
SPAC2C4.16c	200	22593	10.9	8	229.772	6	32	rps801|rps8-1|40S ribosomal protein S8|Schizosaccharomyces pombe|chr 1|||Manual	group-3
SPCC1259.01c	152	17435	10.5	6	226.749	4	21.1	rps1802|rps18-2, SPCC825.06c|40S ribosomal protein S18|Schizosaccharomyces pombe|chr 3|||Manual	group-5
SPBC16D10.11c	152	17435	10.5	6	226.749	4	21.1	rps1801|rps18-1|40S ribosomal protein S18|Schizosaccharomyces pombe|chr 2|||Manual	group-5
SPBC1815.01	439	47436	6.7	17	222.444	10	26.7	eno101|eno1|enolase|Schizosaccharomyces pombe|chr 2|||Manual	U
SPAC18B11.10	614	67331	6.2	23	215.177	12	19.1	tup11||transcriptional corepressor Tup11|Schizosaccharomyces pombe|chr 1|||Manual	U
SPCC74.05	136	15305	10.7	5	211.187	2	15.4	rpl2702|rpl27-2|60S ribosomal protein L27|Schizosaccharomyces pombe|chr 3|||Manual	U
SPBC354.05c	793	86834	7.1	27	195.581	10	13.4	sre2||membrane-tethered transcription factor |Schizosaccharomyces pombe|chr 2|||Manual	U
SPAC5H10.06c	422	45527	7.1	14	190.569	5	9.7	adh4||alcohol dehydrogenase Adh4|Schizosaccharomyces pombe|chr 1|||Manual	U
SPAC16E8.01	1420	154632	5.7	47	190.128	31	25.2	||cytoskeletal protein binding protein Sla1 family |Schizosaccharomyces pombe|chr 1|||Manual	U
SPBC28E12.05	334	38921	8.7	11	189.183	9	21.6	esf2|SPBC3H7.17c|U3 snoRNP-associated protein Esf2 |Schizosaccharomyces pombe|chr 2|||Manual	U
SPCC1739.13	647	70233	5.2	21	186.446	11	19.8	ssa2||heat shock protein Ssa2|Schizosaccharomyces pombe|chr 3|||Manual	U
SPAC13G7.02c	644	70143	5.2	20	178.394	11	19.9	ssa1||heat shock protein Ssa1|Schizosaccharomyces pombe|chr 1|||Manual	U
SPBC2G5.05	685	75182	6.8	21	176.103	10	18.7	||transketolase |Schizosaccharomyces pombe|chr 2|||Manual	U
SPBP8B7.03c	363	39767	10.8	11	174.07	6	21.5	rpl402|rpl4-2, rpl4|60S ribosomal protein L2|Schizosaccharomyces pombe|chr 2|||Manual	U
SPBC1711.06	363	39910	10.7	10	158.245	5	20.1	rpl401|rpl4-1, rpl4|60S ribosomal protein L2|Schizosaccharomyces pombe|chr 2|||Manual	U
SPBC12D12.05c	426	47514	9.3	11	148.327	7	14.8	||mitochondrial carrier, calcium binding subfamily|Schizosaccharomyces pombe|chr 2|||Manual	U
SPCC13B11.01	350	37396	6.9	9	147.711	6	22	adh1|adh|alcohol dehydrogenase Adh1|Schizosaccharomyces pombe|chr 3|||Manual	U
SPBC577.08c	290	31889	5.1	7	138.655	2	2.8	txl1||thioredoxin-like I protein Txl1|Schizosaccharomyces pombe|chr 2|||Manual	U
SPBC1734.15	542	60667	4.9	13	137.778	6	14.6	rsc4|brd1|RSC complex subunit Rsc4|Schizosaccharomyces pombe|chr 2|||Manual	U
SPCC622.09	126	13819	10.1	3	136.769	2	14.3	htb1||histone H2B |Schizosaccharomyces pombe|chr 3|||Manual	U
SPBC19G7.16	428	49115	5.6	10	134.213	8	23.8	iws1||transcription elongation factor complex subunit Iws1 |Schizosaccharomyces pombe|chr 2|||Manual	U
SPAC1071.10c	919	99884	5.2	21	131.263	9	10.8	pma1||P-type proton ATPase Pma1 |Schizosaccharomyces pombe|chr 1|||Manual	U
SPAC17H9.13c	402	43934	8.3	9	128.604	5	13.4	||glutamate 5-kinase |Schizosaccharomyces pombe|chr 1|||Manual	U
SPCC1223.05c	91	10087	11.5	2	127.651	2	16.5	rpl3702|rpl37-2, rpl37|60S ribosomal protein L37|Schizosaccharomyces pombe|chr 3|||Manual	group-8
SPAPB17E12.05	89	9961	11.5	2	127.651	2	16.9	rpl3703|rpl37|60S ribosomal protein L37|Schizosaccharomyces pombe|chr 1|||Manual	group-8
SPAC17A5.14	1328	152589	7.3	29	125.44	15	14	exo2||exonuclease II Exo2 |Schizosaccharomyces pombe|chr 1|||Manual	U
SPAC17G6.10	527	59639	5.4	11	119.9	7	13.5	ssr1||SWI/SNF and RSC complex subunit Ssr1|Schizosaccharomyces pombe|chr 1|||Manual	U
SPAC23A1.11	197	22005	10.6	4	116.635	4	23.4	rpl1602|rpl16-2|60S ribosomal protein L13/L16|Schizosaccharomyces pombe|chr 1|||Manual	U
SPAC31G5.03	152	17500	10.4	3	113.374	2	6.6	rps1101|rps11-1|40S ribosomal protein S11|Schizosaccharomyces pombe|chr 1|||Manual	group-13
SPAC144.11	152	17500	10.4	3	113.374	2	6.6	rps1102|rps11-2, rps11|40S ribosomal protein S11|Schizosaccharomyces pombe|chr 1|||Manual	group-13
SPCC306.04c	920	105038	8.9	18	112.388	11	13.2	set1||histone lysine methyltransferase Set1|Schizosaccharomyces pombe|chr 3|||Manual	U
SPBC28F2.11	310	33891	9.3	6	111.18	5	18.4	||INO80 complex subunit |Schizosaccharomyces pombe|chr 2|||Manual	U
SPAC4D7.10c	473	54028	8.7	9	109.3	6	13.7	||SAGA complex subunit Spt20 |Schizosaccharomyces pombe|chr 1|||Manual	U
SPCC1494.06c	595	67451	9.3	11	106.197	7	10.9	||ATP-dependent RNA helicase Dbp9 |Schizosaccharomyces pombe|chr 3|||Manual	U
SPBC1703.14c	814	93980	9.1	15	105.853	9	10.9	top1||DNA topoisomerase I|Schizosaccharomyces pombe|chr 2|||Manual	U
SPCC191.07	109	12022	9.3	2	105.4	2	7.3	cyc1||cytochrome c |Schizosaccharomyces pombe|chr 3|||Manual	U
SPCC31H12.04c	165	17666	9.3	3	104.442	2	18.8	rpl1202|rpl12-2|60S ribosomal protein L12.1/L12A|Schizosaccharomyces pombe|chr 3|||Manual	group-6
SPCC16C4.13c	165	17666	9.3	3	104.442	2	18.8	rpl1201|rpl12-1, rpl12.1|60S ribosomal protein L12.1/L12A|Schizosaccharomyces pombe|chr 3|||Manual	group-6
SPCC1393.08	557	60352	5.8	10	103.129	6	13.5	||transcription factor |Schizosaccharomyces pombe|chr 3|||Manual	U
SPAC890.08	113	13261	10.2	2	101.669	2	13.3	rpl31||60S ribosomal protein L31|Schizosaccharomyces pombe|chr 1|||Manual	U
SPBC1A4.03c	1485	167892	7.3	26	100.574	18	13	top2|ptr11|DNA topoisomerase II|Schizosaccharomyces pombe|chr 2|||Manual	U
SPBC1861.02	527	59629	6.6	9	98.1	6	12	abp2||ARS binding protein Abp2|Schizosaccharomyces pombe|chr 2|||Manual	U
SPAC22G7.05	598	69524	5	10	96.0585	8	13.7	||krr family protein|Schizosaccharomyces pombe|chr 1|||Manual	U
SPAC806.03c	120	13876	11.2	2	95.7383	2	20	rps2601|rps26-1, rps26|40S ribosomal protein S26|Schizosaccharomyces pombe|chr 1|||Manual	U
SPAC631.02	727	81032	5.7	12	94.8165	9	13.8	||bromodomain protein|Schizosaccharomyces pombe|chr 1|||Manual	U
SPCC1620.09c	490	55949	5.1	8	93.7844	3	6.1	tfg1||transcription factor TFIIF complex alpha subunit Tfg1|Schizosaccharomyces pombe|chr 3|||Manual	U
SPAC4C5.04	307	34703	5.4	5	93.5553	4	14.7	rad31|uba4|SUMO E1-like activator enzyme Rad31|Schizosaccharomyces pombe|chr 1|||Manual	U
SPAC110.04c	720	80375	5.1	11	87.7601	8	13.1	pss1|ssp1, SPAP14E8.01c|heast shock protein Pss1|Schizosaccharomyces pombe|chr 1|||Manual	U
SPAC1805.13	134	15210	10.3	2	85.7358	2	12.7	rpl14||60S ribosomal protein L14|Schizosaccharomyces pombe|chr 1|||Manual	U
SPBC18H10.03	282	31494	9.2	4	81.4794	2	10.6	tif35||translation initiation factor eIF3g|Schizosaccharomyces pombe|chr 2|||Manual	U
SPBC29B5.01	566	59711	6	8	81.1915	4	13.6	atf1|mts1, sss1, gad7|transcription factor Atf1|Schizosaccharomyces pombe|chr 2|||Manual	U
SPCC1183.08c	216	23917	9.8	3	79.7819	2	3.7	rpl101|rpl1-1, rpl10a-1|60S ribosomal protein L10a|Schizosaccharomyces pombe|chr 3|||Manual	U
SPAC4H3.10c	509	55515	8	7	78.9982	4	10.2	pyk1||pyruvate kinase |Schizosaccharomyces pombe|chr 1|||Manual	U
SPCC63.14	1184	131057	6.6	16	77.6256	13	15	||conserved fungal protein|Schizosaccharomyces pombe|chr 3|||Manual	U
SPAC6G9.09c	149	16837	11.5	2	77.1047	2	12.8	rpl24||60S ribosomal protein L24|Schizosaccharomyces pombe|chr 1|||Manual	group-11
SPCC330.14c	149	16912	11.7	2	77.1047	2	12.8	rpl2402|rpl24-2|60S ribosomal protein L24|Schizosaccharomyces pombe|chr 3|||Manual	group-11
SPAC15A10.02	450	49196	9.2	6	76.5906	3	7.1	taf12||transcription factor TFIID complex subunit A |Schizosaccharomyces pombe|chr 1|||Manual	U
SPAPB1E7.12	239	27475	10.8	3	72.1042	3	15.1	rps602|rps6-2, rps6|40S ribosomal protein S6|Schizosaccharomyces pombe|chr 1|||Manual	group-9
SPAC13G6.07c	239	27499	10.8	3	72.1042	3	15.1	rps601|rps6-1|40S ribosomal protein S6|Schizosaccharomyces pombe|chr 1|||Manual	group-9
SPCC330.13	242	27385	6.6	3	71.2103	2	11.6	rpc37||DNA-directed RNA polymerase III complex subunit Rpc37|Schizosaccharomyces pombe|chr 3|||Manual	U
SPAC186.02c	332	36369	6.8	4	69.2084	2	2.7	||hydroxyacid dehydrogenase |Schizosaccharomyces pombe|chr 1|||Manual	U
SPAC1F8.07c	594	64787	6	7	67.6937	5	7.6	||pyruvate decarboxylase |Schizosaccharomyces pombe|chr 1|||Manual	U
SPBC1604.09c	260	29602	9.7	3	66.2804	2	10.4	||exoribonuclease Rex4 |Schizosaccharomyces pombe|chr 2|||Manual	U
SPAC959.03c	520	59758	9.5	6	66.2804	4	7.9	||U3 snoRNP-associated protein Utp7|Schizosaccharomyces pombe|chr 1|||Manual	U
SPBP8B7.20c	608	68935	5.1	7	66.135	6	11	||RNA methyltransferase Nop2 |Schizosaccharomyces pombe|chr 2|||Manual	U
SPAC26A3.07c	174	19891	10.1	2	66.0264	2	14.4	rpl1101|rpl11-1, rpl11|60S ribosomal protein L11|Schizosaccharomyces pombe|chr 1|||Manual	group-10
SPBC17G9.10	174	19891	10.1	2	66.0264	2	14.4	rpl1102|rpl11-2|60S ribosomal protein L11|Schizosaccharomyces pombe|chr 2|||Manual	group-10
SPBC428.07	651	71164	5.1	7	61.7666	5	9.7	meu6||meiotic chromosome segregation protein Meu6|Schizosaccharomyces pombe|chr 2|||Manual	U
SPBC32H8.12c	375	41765	5.5	4	61.2725	3	9.9	act1|cps8|actin |Schizosaccharomyces pombe|chr 2|||Manual	U
SPBC106.04	846	97455	6.4	9	61.1095	6	10	ada1||adenosine deaminase Ada1 |Schizosaccharomyces pombe|chr 2|||Manual	U
SPCC970.10c	680	78053	6.3	7	59.1325	5	7.1	||ubiquitin-protein ligase E3 |Schizosaccharomyces pombe|chr 3|||Manual	U
SPAC1783.05	1373	158548	5.8	14	58.5726	10	8.2	hrp1|chd1|ATP-dependent DNA helicase Hrp1|Schizosaccharomyces pombe|chr 1|||Manual	U
SPAC2F7.03c	1087	121146	9.2	11	58.13	10	7.8	pom1||DYRK family protein kinase Pom1|Schizosaccharomyces pombe|chr 1|||Manual	U
SPAC2E12.02	609	66948	5.7	6	56.5941	4	5.4	hsf1|hstf, hsf|transcription factor Hsf1|Schizosaccharomyces pombe|chr 1|||Manual	U
SPBC651.01c	642	72799	9.2	6	53.685	5	11.7	nog1|SPBC725.18c|GTP binding protein Nog1 |Schizosaccharomyces pombe|chr 2|||Manual	U
SPAC6F6.03c	537	59914	8.7	5	53.4851	4	10.2	||ribosome export GTPase|Schizosaccharomyces pombe|chr 1|||Manual	U
SPBC1604.05	550	60884	6.4	5	52.2209	3	6	pgi1||glucose-6-phosphate isomerase |Schizosaccharomyces pombe|chr 2|||Manual	U
SPCC24B10.19c	455	51589	7	4	50.4993	3	7.5	||sequence orphan|Schizosaccharomyces pombe|chr 3|||Manual	U
SPAPB17E12.14c	474	55316	6.3	4	48.4751	4	7.6	||6-phosphofructo-2-kinase |Schizosaccharomyces pombe|chr 1|||Manual	U
SPBC1347.02	361	39302	4.8	3	47.7365	3	5	fkbp39||FKBP-type peptidyl-prolyl cis-trans isomerase|Schizosaccharomyces pombe|chr 2|||Manual	U
SPBC1709.02c	980	111317	6.9	8	46.8922	6	7	vas2|SPBC1734.18c|valine-tRNA ligase Vas2 |Schizosaccharomyces pombe|chr 2|||Manual	U
SPBC1709.05	613	67206	6.1	5	46.854	4	9.1	sks2|hsc1|heat shock protein Sks2|Schizosaccharomyces pombe|chr 2|||Manual	U
SPCC70.05c	781	85910	9	6	44.1303	6	8.7	||serine/threonine protein kinase |Schizosaccharomyces pombe|chr 3|||Manual	U
SPAC2E1P5.05	524	59135	6.2	4	43.8496	4	4.6	||U3 snoRNP-associated protein Rrp9 |Schizosaccharomyces pombe|chr 1|||Manual	U
SPBC577.15c	396	43903	4.8	3	43.5174	2	6.6	||NASP family histone binding protein|Schizosaccharomyces pombe|chr 2|||Manual	U
SPBP8B7.16c	550	61548	9.2	4	41.7767	3	6	dbp2||ATP-dependent RNA helicase Dbp2|Schizosaccharomyces pombe|chr 2|||Manual	U
SPAC7D4.14c	551	62591	9	4	41.7009	2	4	||sequence orphan|Schizosaccharomyces pombe|chr 1|||Manual	U
SPBC119.10	557	63241	6.4	4	41.2517	4	7.9	||asparagine synthetase|Schizosaccharomyces pombe|chr 2|||Manual	U
SPCC594.05c	424	48683	6.2	3	40.6436	2	4	||COMPASS complex subunit |Schizosaccharomyces pombe|chr 3|||Manual	U
SPBC1685.08	424	46955	5.1	3	40.6436	2	5.9	||histone deacetylase complex subunit Cti6|Schizosaccharomyces pombe|chr 2|||Manual	U
SPAC23C4.19	990	109014	5.1	7	40.6162	6	8.6	spt5||transcription elongation factor Spt5|Schizosaccharomyces pombe|chr 1|||Manual	U
SPAC25G10.08	725	84035	5.5	5	39.6158	5	8.1	||translation initiation factor eIF3b |Schizosaccharomyces pombe|chr 1|||Manual	U
SPBC1778.01c	442	50209	8.3	3	38.9884	2	5.7	zuo1|mpp11, SPBC30D10.01|zuotin |Schizosaccharomyces pombe|chr 2|||Manual	U
SPAC6B12.05c	295	33536	4.7	2	38.9444	2	8.5	||chromatin remodeling complex subunit |Schizosaccharomyces pombe|chr 1|||Manual	U
SPAC25G10.01	297	33564	5.9	2	38.6821	2	7.7	|SPAC2C4.18|RNA-binding protein|Schizosaccharomyces pombe|chr 1|||Manual	U
SPCC417.08	1047	115802	6.5	7	38.405	6	8.3	tef3||translation elongation factor eEF3|Schizosaccharomyces pombe|chr 3|||Manual	U
SPAC1687.09	1379	150017	9.5	9	37.49	8	7.5	||conserved fungal protein|Schizosaccharomyces pombe|chr 1|||Manual	U
SPAC9E9.09c	503	54768	6.7	3	34.2602	3	8.2	||aldehyde dehydrogenase|Schizosaccharomyces pombe|chr 1|||Manual	U
SPBC19C2.07	358	39570	6.4	2	32.091	2	6.7	fba1||fructose-bisphosphate aldolase Fba1|Schizosaccharomyces pombe|chr 2|||Manual	U
SPAC8C9.14	539	60046	6.3	3	31.972	2	4.3	prr1||transcription factor Prr1|Schizosaccharomyces pombe|chr 1|||Manual	U
SPBC1A4.02c	371	39733	5.5	2	30.9666	2	6.2	leu1|SPBC1E8.07c|3-isopropylmalate dehydrogenase Leu1|Schizosaccharomyces pombe|chr 2|||Manual	U
SPBC317.01	372	41572	7.7	2	30.8833	2	13.4	mbx2|pvg4|MADS-box transcription factor Pvg4|Schizosaccharomyces pombe|chr 2|||Manual	U
SPAC2G11.14	979	111014	6.8	5	29.3376	5	6.3	taf111|taf1, taf130|transcription factor TFIID complex subunit Taf111|Schizosaccharomyces pombe|chr 1|||Manual	U
SPAC2F7.07c	607	68777	6.6	3	28.3903	2	6.6	||histone deacetylase complex subunit Rco1 |Schizosaccharomyces pombe|chr 1|||Manual	U
SPBC36.05c	405	46112	5.7	2	28.3669	2	4.2	clr6||histone deacetylase |Schizosaccharomyces pombe|chr 2|||Manual	U
SPAC9G1.13c	411	47143	9.1	2	27.9528	2	4.4	||histone acetyltransferase complex subunit Swc4 |Schizosaccharomyces pombe|chr 1|||Manual	U
SPBP22H7.02c	833	93677	6.7	4	27.5837	4	6.5	||RNA-binding protein Mrd1 |Schizosaccharomyces pombe|chr 2|||Manual	U
SPBC17D11.01	420	47258	6.2	2	27.3538	2	5.2	nep1||nedd8 protease Nep1|Schizosaccharomyces pombe|chr 2|||Manual	U
SPBC8D2.06	1064	122915	6.3	5	26.9939	5	4.6	||isoleucine-tRNA ligase |Schizosaccharomyces pombe|chr 2|||Manual	U
SPBC13E7.08c	429	48733	4.5	2	26.7799	2	4.9	||RNA polymerase II associated Paf1 complex |Schizosaccharomyces pombe|chr 2|||Manual	U
SPAC11E3.01c	1288	149456	6.8	6	26.7591	6	4.7	swr1|SPAC2H10.03c|SNF2 family helicase Swr1|Schizosaccharomyces pombe|chr 1|||Manual	U
SPAC1486.04c	1727	197858	5.5	8	26.6094	7	5.6	alm1||medial ring protein Alm1|Schizosaccharomyces pombe|chr 1|||Manual	U
SPBC19C7.10	432	47827	8.8	2	26.594	2	5.8	||transcription factor |Schizosaccharomyces pombe|chr 2|||Manual	U
SPBC8D2.18c	433	47383	5.9	2	26.5326	2	5.3	||adenosylhomocysteinase |Schizosaccharomyces pombe|chr 2|||Manual	U
SPAC22E12.19	661	75097	5.9	3	26.0709	3	5.3	|SPAC2E12.01|histone deacetylase complex subunit |Schizosaccharomyces pombe|chr 1|||Manual	U
SPBC31E1.06	1121	127645	7.1	5	25.6213	5	5.3	bms1|SPBC800.01|GTP binding protein Bms1|Schizosaccharomyces pombe|chr 2|||Manual	U
SPBC1734.01c	682	77754	4.9	3	25.2682	3	5.9	|SPBC337.17c|RNA-binding protein|Schizosaccharomyces pombe|chr 2|||Manual	U
SPBPJ4664.04	1207	136369	6.1	5	23.7958	5	4.5	||coatomer alpha subunit |Schizosaccharomyces pombe|chr 2|||Manual	U
SPCC1223.01	732	82699	8.8	3	23.5422	3	5.2	|SPCC285.18|ubiquitin-protein ligase E3 |Schizosaccharomyces pombe|chr 3|||Manual	U
SPBC1289.10c	743	81159	7.2	3	23.1937	3	6.1	||transcription factor |Schizosaccharomyces pombe|chr 2|||Manual	U
SPCC613.01	497	55126	9.3	2	23.1159	2	1.8	|SPCC757.14|membrane transporter|Schizosaccharomyces pombe|chr 3|||Manual	U
SPBC13E7.10c	500	56750	6.2	2	22.9772	2	6.2	brf1|SPBC30D10.20|transcription factor TFIIIB complex subunit Brf1 |Schizosaccharomyces pombe|chr 2|||Manual	U
SPCC1919.14c	507	57693	5.5	2	22.66	2	4.1	bdp1||transcription factor TFIIIB complex subunit Bdp1 |Schizosaccharomyces pombe|chr 3|||Manual	U
SPAC23G3.06	508	55759	9.1	2	22.6153	2	4.3	||U3 snoRNP protein Nop58 |Schizosaccharomyces pombe|chr 1|||Manual	U
SPBP8B7.19	1019	116451	5.3	4	22.5488	3	3.2	||FACT complex component Spt16 |Schizosaccharomyces pombe|chr 2|||Manual	U
SPBC28F2.10c	551	62407	4.7	2	20.8504	2	4.5	kap1||chromatin remodeling complex subunit Ngg1 |Schizosaccharomyces pombe|chr 2|||Manual	U
SPCC320.10	561	63281	7.7	2	20.4788	2	2	srp72||signal recognition particle subunit Srp72|Schizosaccharomyces pombe|chr 3|||Manual	U
SPCP31B10.07	842	93231	6.4	3	20.4666	3	3.9	eft202||translation elongation factor 2 |Schizosaccharomyces pombe|chr 3|||Manual	group-14
SPAC513.01c	842	93231	6.4	3	20.4666	3	3.9	eft201|eft2-1, etf2, SPAPYUK71.04c|translation elongation factor 2 |Schizosaccharomyces pombe|chr 1|||Manual	group-14
SPAC3H5.08c	855	95181	8.5	3	20.1554	2	2.6	||WD repeat protein Wdr44 family|Schizosaccharomyces pombe|chr 1|||Manual	U
SPAC630.14c	586	64192	6.5	2	19.6051	2	4.1	tup12||transcriptional corepressor Tup12 |Schizosaccharomyces pombe|chr 1|||Manual	U
SPAC17H9.04c	604	66396	7.3	2	19.0209	2	4.3	||RNA-binding protein|Schizosaccharomyces pombe|chr 1|||Manual	U
SPAC343.11c	1588	180350	6.5	5	18.0866	5	4.6	msc1||multi-copy suppressor of Chk1 |Schizosaccharomyces pombe|chr 1|||Manual	U
SPAC15A10.15	647	72485	5.2	2	17.7567	2	3.9	sgo2||shugoshin Sgo2|Schizosaccharomyces pombe|chr 1|||Manual	U
SPBP23A10.13	972	108613	9.3	3	17.7293	2	2.1	orc4|orp4|origin recognition complex subunit Orc4|Schizosaccharomyces pombe|chr 2|||Manual	U
SPAC19G12.10c	1002	114237	5.5	3	17.1985	3	3.6	cpy1|pcy1|vacuolar carboxypeptidase Y|Schizosaccharomyces pombe|chr 1|||Manual	U
SPCC16C4.09	1066	117603	7.6	3	16.1659	2	2.7	sts5|orb4|RNB-like protein|Schizosaccharomyces pombe|chr 3|||Manual	U
SPAC56F8.03	1079	119931	5.7	3	15.9712	2	2.8	||translation initiation factor IF2 |Schizosaccharomyces pombe|chr 1|||Manual	U
SPBC365.10	721	82364	6.1	2	15.9343	2	3.7	||actin-like protein Arp5 |Schizosaccharomyces pombe|chr 2|||Manual	U
SPCC830.03	736	83251	7	2	15.6095	2	3.5	||AAA family ATPase Grc3 |Schizosaccharomyces pombe|chr 3|||Manual	U
SPAC17G6.16c	775	88063	6.1	2	14.824	2	3.6	ysh1||mRNA cleavage and polyadenylation specificity factor complex subunit Ysh1|Schizosaccharomyces pombe|chr 1|||Manual	U
SPBP4H10.15	905	98426	7.7	2	12.6946	2	4.1	||aconitate hydratase|Schizosaccharomyces pombe|chr 2|||Manual	U
SPAC17C9.03	1403	154034	9.2	3	12.2829	3	3.8	tif471||translation initiation factor eIF4G |Schizosaccharomyces pombe|chr 1|||Manual	U
SPAC29B12.01	1604	183048	8.3	3	10.7437	2	1.4	ino80|SPAC3G6.12|SNF2 family helicase Ino80|Schizosaccharomyces pombe|chr 1|||Manual	U
SPAC25G10.07c	1085	122133	6.2	2	10.5886	2	2.7	cut7||kinesin-like protein Cut7|Schizosaccharomyces pombe|chr 1|||Manual	U
SPBC23E6.09	1102	121516	6.3	2	10.4252	2	2.8	ssn6||transcriptional corepressor Ssn6|Schizosaccharomyces pombe|chr 2|||Manual	U
SPBP4H10.06c	1172	134137	7.9	2	9.80256	2	3.2	cut14|smc2|condensin subunit Cut14|Schizosaccharomyces pombe|chr 2|||Manual	U
SPAC1250.01	1199	140089	8.5	2	9.58181	2	1.6	snf21|SPAC29A4.21|bromodomain protein Snf21|Schizosaccharomyces pombe|chr 1|||Manual	U
SPAC23G3.01	1210	137849	6.8	2	9.49471	2	1.9	rpb2|SPAC521.06|DNA-directed RNA polymerase II complex subunit Rpb2|Schizosaccharomyces pombe|chr 1|||Manual	U
SPCC18B5.01c	1530	171750	6.4	2	7.50889	2	1.6	bfr1|hba2, SPCPJ732.04c|brefeldin A efflux transporter Bfr1|Schizosaccharomyces pombe|chr 3|||Manual	U
SPCC1183.07	1690	187523	5.5	2	6.79799	2	1.6	||U3 snoRNP-associated protein Rrp5|Schizosaccharomyces pombe|chr 3|||Manual	U
SPCC162.08c	1837	211458	5.3	2	6.254	2	1.4	nup211||nuclear pore complex associated protein|Schizosaccharomyces pombe|chr 3|||Manual	U

## Sheet: Found in BH-PMT3 and Control
LocusID	L	MW	pI	BH-PMT3: SpecCount	BH-PMT3: NSAFe5	BH-PMT3: # of peptides	BH-PMT3: % seq cov	Control: SpecCount	Control: NSAFe5	Control: # of peptides	Control: % seq cov	Description	Unique
SPCC5E4.07	148	16653	11.1	193	7490.87	10	31.8	16	11497.7	6	32.4	rpl2802|rpl28-2|60S ribosomal protein L27a.2/L28A|Schizosaccharomyces pombe|chr 3|||Manual	U
SPBC11C11.07	187	21190	11.7	361	11089.3	9	26.2	13	7393.56	4	24.6	rpl1801|rpl18-1, rpl18|60S ribosomal protein L18|Schizosaccharomyces pombe|chr 2|||Manual	U
SPAPB17E12.13	187	21184	11.6	318	9768.38	9	26.2	14	7962.3	4	24.6	rpl1802|rpl18-2|60S ribosomal protein L18|Schizosaccharomyces pombe|chr 1|||Manual	U
SPAC1783.08c	201	23822	11.2	240	6858.86	13	28.9	12	6349.46	5	14.9	rpl1502|rpl15-2|60S ribosomal protein L15b|Schizosaccharomyces pombe|chr 1|||Manual	U
SPBC776.11	148	16685	11.1	172	6675.81	9	31.8	8	5748.84	5	32.4	rpl2801|rpl28-1|60S ribosomal protein Ll28B 27a|Schizosaccharomyces pombe|chr 2|||Manual	U
SPCC576.11	201	23806	11.3	240	6858.86	13	28.9	9	4762.1	5	14.9	rpl15||60S ribosomal protein L15|Schizosaccharomyces pombe|chr 3|||Manual	U
SPBC839.04	253	27100	10.9	190	4313.9	13	37.2	17	7146.28	6	25.7	rpl803|rpl8-3, rpk5-b, rpkD4|60S ribosomal protein L8|Schizosaccharomyces pombe|chr 2|||Manual	group-2
SPAC1F7.13c	253	27100	10.9	190	4313.9	13	37.2	17	7146.28	6	25.7	rpl801|rpl8-1, rpl18, rpk5a, rpl2-1, SPAC21E11.02c|60S ribosomal protein L8|Schizosaccharomyces pombe|chr 1|||Manual	group-2
SPBC2F12.07c	253	27100	10.9	190	4313.9	13	37.2	17	7146.28	6	25.7	rpl802|rpl8-2, rpk37, rpk5b|60S ribosomal protein L8|Schizosaccharomyces pombe|chr 2|||Manual	group-2
SPBC1289.16c	794	90127	6.2	92	665.586	33	34.9	57	7634.95	25	32.5	|SPBC8E4.06|copper amine oxidase |Schizosaccharomyces pombe|chr 2|||Manual	U
SPCC594.01	791	88749	7.2	205	1488.72	42	37.3	45	6050.45	19	27.3	|SPCC736.16|DUF1769 family protein|Schizosaccharomyces pombe|chr 3|||Manual	U
SPCC23B6.04c	1008	110725	7.2	370	2108.52	98	57.8	40	4220.38	28	39.4	||sec14 cytosolic factor family|Schizosaccharomyces pombe|chr 3|||Manual	U
SPAC2E1P3.04	712	81241	6.6	136	1097.23	26	29.9	35	5228.05	21	26	||copper amine oxidase |Schizosaccharomyces pombe|chr 1|||Manual	U
SPBC56F2.02	193	22724	11.4	22	654.79	7	17.6	7	3857.38	4	17.6	rpl1901|rpl19-1|60S ribosomal protein L19|Schizosaccharomyces pombe|chr 2|||Manual	group-7
SPCC1682.14	193	22754	11.4	22	654.79	7	17.6	7	3857.38	4	17.6	rpl1902|rpl19-2|60S ribosomal protein L19B|Schizosaccharomyces pombe|chr 3|||Manual	group-7
SPAC6G10.10c	194	22398	10.5	19	562.586	7	35.6	7	3837.5	5	30.4	||human hmmtag2 homolog|Schizosaccharomyces pombe|chr 1|||Manual	U
SPBC17G9.11c	1185	130861	7.1	433	2098.97	55	35.5	19	1705.25	17	16	pyr1||pyruvate carboxylase|Schizosaccharomyces pombe|chr 2|||Manual	U
SPAPB8E5.06c	388	43817	10.3	8	118.439	5	11.3	12	3289.28	3	6.2	rpl302|rpl3-2, rpl3-b|60S ribosomal protein L3|Schizosaccharomyces pombe|chr 1|||Manual	group-12
SPAC17A5.03	388	43803	10.3	8	118.439	5	11.3	12	3289.28	3	6.2	rpl301|rpl3-1, rpl3|60S ribosomal protein L3 |Schizosaccharomyces pombe|chr 1|||Manual	group-12
SPCPB16A4.05c	286	31330	6.1	17	341.444	6	24.8	7	2603.06	5	22.4	||urease accessory protein UREG |Schizosaccharomyces pombe|chr 3|||Manual	U
SPBC12D12.04c	1016	116005	8.1	102	576.691	36	28.4	21	2198.25	11	11	pck2|sts6, pkc1|protein kinase C |Schizosaccharomyces pombe|chr 2|||Manual	U
SPAC664.05	208	23529	10.7	22	607.57	6	19.2	4	2045.26	2	21.6	rpl13||60S ribosomal protein L13|Schizosaccharomyces pombe|chr 1|||Manual	U
SPAC30D11.09	639	74420	7.8	107	961.878	45	40.4	10	1664.37	9	12.7	cwf19||complexed with Cdc5 protein Cwf19 |Schizosaccharomyces pombe|chr 1|||Manual	U
SPCC794.09c	460	49661	9	31	387.116	11	22.2	4	924.813	3	11.1	ef1a-a||translation elongation factor EF-1 alpha Ef1a-a |Schizosaccharomyces pombe|chr 3|||Manual	group-4
SPAC23A1.10	460	49675	9	31	387.116	11	22.2	4	924.813	3	11.1	ef1a-b||translation elongation factor EF-1 alpha Ef1a-b |Schizosaccharomyces pombe|chr 1|||Manual	group-4
SPBC839.15c	460	49675	9	31	387.116	11	22.2	4	924.813	3	11.1	ef1a-c||translation elongation factor EF-1 alpha Ef1a-c |Schizosaccharomyces pombe|chr 2|||Manual	group-4
SPCC1020.10	650	73232	7.6	11	97.2112	10	12.6	7	1145.35	2	5.8	oca2||serine/threonine protein kinase Oca2 |Schizosaccharomyces pombe|chr 3|||Manual	U
SPAC144.09c	374	43851	8.6	32	491.491	6	12.3	2	568.735	2	5.9	sfc2||transcription factor TFIIIA|Schizosaccharomyces pombe|chr 1|||Manual	U
SPAC29A4.02c	409	45701	7.1	9	126.403	5	12	2	520.066	2	4.9	||translation elongation factor EF-1 gamma subunit |Schizosaccharomyces pombe|chr 1|||Manual	U
SPAC23A1.17	1611	170527	5.8	49	174.718	26	21.3	5	330.085	5	6.6	||WIP homolog|Schizosaccharomyces pombe|chr 1|||Manual	U
SPACUNK4.16c	944	106818	6.3	6	36.5104	5	5.9	4	450.651	4	5	||alpha,alpha-trehalose-phosphate synthase |Schizosaccharomyces pombe|chr 1|||Manual	U
SPAC823.03	534	61491	8.4	2	21.5142	2	5.1	2	398.328	2	4.9	ppk15||serine/threonine protein kinase Ppk15 |Schizosaccharomyces pombe|chr 1|||Manual	U
SPAC23H4.15	783	90126	5.7	15	110.044	5	8.4	2	271.657	2	3.4	||ribosome biogenesis protein Tsr1 |Schizosaccharomyces pombe|chr 1|||Manual	U
SPAC56E4.04c	2280	256840	6.4	12	30.2331	11	5.6	2	93.2926	2	1	cut6||acetyl-CoA carboxylase|Schizosaccharomyces pombe|chr 1|||Manual	U
SPAC926.09c	2073	230558	6.4	7	19.397	6	3.7	2	102.608	2	1.2	fas1||fatty acid synthase beta subunit Fas1|Schizosaccharomyces pombe|chr 1|||Manual	U
SPBC365.06	117	12935	5	295	14483.5	7	47.9	0	0	0	0	pmt3|ubl2, smt3|SUMO|Schizosaccharomyces pombe|chr 2|||Manual	U
SPAC589.10c	150	17215	9.8	46	1761.58	6	39.3	0	0	0	0	||ribomal-ubiquitin fusion protein Ubi5|Schizosaccharomyces pombe|chr 1|||Manual	group-1
SPAC6G10.11c	150	17258	9.8	46	1761.58	6	39.3	0	0	0	0	ubi3||ribosomal ubiquitin fusion protein Ubi3|Schizosaccharomyces pombe|chr 1|||Manual	group-1
SPBC83.15	387	43767	6.9	62	920.275	16	32.3	0	0	0	0	||ribosome biogenesis protein Nsa1|Schizosaccharomyces pombe|chr 2|||Manual	U
SPBC16H5.03c	628	70614	5.7	91	832.374	24	32.8	0	0	0	0	fub2|uba2|SUMO E1-like activator enzyme Fub2|Schizosaccharomyces pombe|chr 2|||Manual	U
SPAC26F1.06	211	23765	7.5	21	571.707	5	30.8	0	0	0	0	gpm1||monomeric 2,3-bisphosphoglycerate |Schizosaccharomyces pombe|chr 1|||Manual	U
SPBC685.07c	136	15389	10.9	11	464.612	3	25.7	0	0	0	0	rpl2701|rpl27-1|60S ribosomal protein L27|Schizosaccharomyces pombe|chr 2|||Manual	U
SPAC30D11.13	157	17989	8.8	12	439.055	3	15.3	0	0	0	0	hus5|ubc9|SUMO conjugating enzyme|Schizosaccharomyces pombe|chr 1|||Manual	U
SPCC1672.02c	254	29127	7.9	19	429.692	9	28	0	0	0	0	sap1||switch-activating protein Sap1|Schizosaccharomyces pombe|chr 3|||Manual	U
SPBC32F12.11	336	35870	6.7	24	410.307	9	25	0	0	0	0	tdh1|gpd1|glyceraldehyde-3-phosphate dehydrogenase Tdh1|Schizosaccharomyces pombe|chr 2|||Manual	U
SPAC23G3.09	365	40546	8.7	25	393.445	11	35.9	0	0	0	0	taf4||transcription factor TFIID complex subunit Taf4|Schizosaccharomyces pombe|chr 1|||Manual	U
SPAC12G12.05c	163	18448	5.8	11	387.652	3	17.8	0	0	0	0	taf9||transcription initiation factor Taf9|Schizosaccharomyces pombe|chr 1|||Manual	U
SPAC926.04c	704	80596	5	47	383.497	22	30	0	0	0	0	hsp90|swo1|heat shock protein Hsp90|Schizosaccharomyces pombe|chr 1|||Manual	U
SPBC4B4.03	803	90132	7.6	47	336.217	21	24.5	0	0	0	0	rsc1||RSC complex subunit Rsc1 |Schizosaccharomyces pombe|chr 2|||Manual	U
SPBC839.05c	131	15514	10.3	7	306.947	2	16	0	0	0	0	rps1701|rps17-1|40S ribosomal protein S17|Schizosaccharomyces pombe|chr 2|||Manual	U
SPBC19F8.08	262	29689	10.3	14	306.947	5	24.8	0	0	0	0	rps401|rps4-1, rps4, SPBC25H2.17c|40S ribosomal protein S4|Schizosaccharomyces pombe|chr 2|||Manual	U
SPBC106.18	141	15836	10.5	7	285.178	3	24.1	0	0	0	0	rpl2501|rpl25a|60S ribosomal protein L25|Schizosaccharomyces pombe|chr 2|||Manual	U
SPBC14F5.04c	414	43964	8.2	20	277.502	12	23.9	0	0	0	0	pgk1||phosphoglycerate kinase|Schizosaccharomyces pombe|chr 2|||Manual	U
SPBC29A3.04	259	28607	10.4	12	266.145	6	23.9	0	0	0	0	rpl8||60S ribosomal protein L7a |Schizosaccharomyces pombe|chr 2|||Manual	U
SPBC21B10.10	262	29659	10.2	12	263.098	5	24.8	0	0	0	0	rps402|rps4-2|40S ribosomal protein S4|Schizosaccharomyces pombe|chr 2|||Manual	U
SPBC1921.02	406	46077	5.2	18	254.673	10	27.1	0	0	0	0	rad60||DNA repair protein Rad60 |Schizosaccharomyces pombe|chr 2|||Manual	U
SPBC2D10.10c	305	32040	10.2	13	244.839	4	15.1	0	0	0	0	fib1|fib|fibrillarin|Schizosaccharomyces pombe|chr 2|||Manual	U
SPBC21H7.02	215	23526	4.8	9	240.459	3	20	0	0	0	0	taf10||transcription factor TFIID complex subunit Taf10 |Schizosaccharomyces pombe|chr 2|||Manual	U
SPAC521.05	200	22564	10.9	8	229.772	6	32	0	0	0	0	rps802|rps8-2|40S ribosomal protein S8|Schizosaccharomyces pombe|chr 1|||Manual	group-3
SPAC2C4.16c	200	22593	10.9	8	229.772	6	32	0	0	0	0	rps801|rps8-1|40S ribosomal protein S8|Schizosaccharomyces pombe|chr 1|||Manual	group-3
SPCC1259.01c	152	17435	10.5	6	226.749	4	21.1	0	0	0	0	rps1802|rps18-2, SPCC825.06c|40S ribosomal protein S18|Schizosaccharomyces pombe|chr 3|||Manual	group-5
SPBC16D10.11c	152	17435	10.5	6	226.749	4	21.1	0	0	0	0	rps1801|rps18-1|40S ribosomal protein S18|Schizosaccharomyces pombe|chr 2|||Manual	group-5
SPBC1815.01	439	47436	6.7	17	222.444	10	26.7	0	0	0	0	eno101|eno1|enolase|Schizosaccharomyces pombe|chr 2|||Manual	U
SPAC18B11.10	614	67331	6.2	23	215.177	12	19.1	0	0	0	0	tup11||transcriptional corepressor Tup11|Schizosaccharomyces pombe|chr 1|||Manual	U
SPCC74.05	136	15305	10.7	5	211.187	2	15.4	0	0	0	0	rpl2702|rpl27-2|60S ribosomal protein L27|Schizosaccharomyces pombe|chr 3|||Manual	U
SPBC354.05c	793	86834	7.1	27	195.581	10	13.4	0	0	0	0	sre2||membrane-tethered transcription factor |Schizosaccharomyces pombe|chr 2|||Manual	U
SPAC5H10.06c	422	45527	7.1	14	190.569	5	9.7	0	0	0	0	adh4||alcohol dehydrogenase Adh4|Schizosaccharomyces pombe|chr 1|||Manual	U
SPAC16E8.01	1420	154632	5.7	47	190.128	31	25.2	0	0	0	0	||cytoskeletal protein binding protein Sla1 family |Schizosaccharomyces pombe|chr 1|||Manual	U
SPBC28E12.05	334	38921	8.7	11	189.183	9	21.6	0	0	0	0	esf2|SPBC3H7.17c|U3 snoRNP-associated protein Esf2 |Schizosaccharomyces pombe|chr 2|||Manual	U
SPCC1739.13	647	70233	5.2	21	186.446	11	19.8	0	0	0	0	ssa2||heat shock protein Ssa2|Schizosaccharomyces pombe|chr 3|||Manual	U
SPAC13G7.02c	644	70143	5.2	20	178.394	11	19.9	0	0	0	0	ssa1||heat shock protein Ssa1|Schizosaccharomyces pombe|chr 1|||Manual	U
SPBC2G5.05	685	75182	6.8	21	176.103	10	18.7	0	0	0	0	||transketolase |Schizosaccharomyces pombe|chr 2|||Manual	U
SPBP8B7.03c	363	39767	10.8	11	174.07	6	21.5	0	0	0	0	rpl402|rpl4-2, rpl4|60S ribosomal protein L2|Schizosaccharomyces pombe|chr 2|||Manual	U
SPBC1711.06	363	39910	10.7	10	158.245	5	20.1	0	0	0	0	rpl401|rpl4-1, rpl4|60S ribosomal protein L2|Schizosaccharomyces pombe|chr 2|||Manual	U
SPBC12D12.05c	426	47514	9.3	11	148.327	7	14.8	0	0	0	0	||mitochondrial carrier, calcium binding subfamily|Schizosaccharomyces pombe|chr 2|||Manual	U
SPCC13B11.01	350	37396	6.9	9	147.711	6	22	0	0	0	0	adh1|adh|alcohol dehydrogenase Adh1|Schizosaccharomyces pombe|chr 3|||Manual	U
SPBC577.08c	290	31889	5.1	7	138.655	2	2.8	0	0	0	0	txl1||thioredoxin-like I protein Txl1|Schizosaccharomyces pombe|chr 2|||Manual	U
SPBC1734.15	542	60667	4.9	13	137.778	6	14.6	0	0	0	0	rsc4|brd1|RSC complex subunit Rsc4|Schizosaccharomyces pombe|chr 2|||Manual	U
SPCC622.09	126	13819	10.1	3	136.769	2	14.3	0	0	0	0	htb1||histone H2B |Schizosaccharomyces pombe|chr 3|||Manual	U
SPBC19G7.16	428	49115	5.6	10	134.213	8	23.8	0	0	0	0	iws1||transcription elongation factor complex subunit Iws1 |Schizosaccharomyces pombe|chr 2|||Manual	U
SPAC1071.10c	919	99884	5.2	21	131.263	9	10.8	0	0	0	0	pma1||P-type proton ATPase Pma1 |Schizosaccharomyces pombe|chr 1|||Manual	U
SPAC17H9.13c	402	43934	8.3	9	128.604	5	13.4	0	0	0	0	||glutamate 5-kinase |Schizosaccharomyces pombe|chr 1|||Manual	U
SPCC1223.05c	91	10087	11.5	2	127.651	2	16.5	0	0	0	0	rpl3702|rpl37-2, rpl37|60S ribosomal protein L37|Schizosaccharomyces pombe|chr 3|||Manual	group-8
SPAPB17E12.05	89	9961	11.5	2	127.651	2	16.9	0	0	0	0	rpl3703|rpl37|60S ribosomal protein L37|Schizosaccharomyces pombe|chr 1|||Manual	group-8
SPAC17A5.14	1328	152589	7.3	29	125.44	15	14	0	0	0	0	exo2||exonuclease II Exo2 |Schizosaccharomyces pombe|chr 1|||Manual	U
SPAC17G6.10	527	59639	5.4	11	119.9	7	13.5	0	0	0	0	ssr1||SWI/SNF and RSC complex subunit Ssr1|Schizosaccharomyces pombe|chr 1|||Manual	U
SPAC23A1.11	197	22005	10.6	4	116.635	4	23.4	0	0	0	0	rpl1602|rpl16-2|60S ribosomal protein L13/L16|Schizosaccharomyces pombe|chr 1|||Manual	U
SPAC31G5.03	152	17500	10.4	3	113.374	2	6.6	0	0	0	0	rps1101|rps11-1|40S ribosomal protein S11|Schizosaccharomyces pombe|chr 1|||Manual	group-13
SPAC144.11	152	17500	10.4	3	113.374	2	6.6	0	0	0	0	rps1102|rps11-2, rps11|40S ribosomal protein S11|Schizosaccharomyces pombe|chr 1|||Manual	group-13
SPCC306.04c	920	105038	8.9	18	112.388	11	13.2	0	0	0	0	set1||histone lysine methyltransferase Set1|Schizosaccharomyces pombe|chr 3|||Manual	U
SPBC28F2.11	310	33891	9.3	6	111.18	5	18.4	0	0	0	0	||INO80 complex subunit |Schizosaccharomyces pombe|chr 2|||Manual	U
SPAC4D7.10c	473	54028	8.7	9	109.3	6	13.7	0	0	0	0	||SAGA complex subunit Spt20 |Schizosaccharomyces pombe|chr 1|||Manual	U
SPCC1494.06c	595	67451	9.3	11	106.197	7	10.9	0	0	0	0	||ATP-dependent RNA helicase Dbp9 |Schizosaccharomyces pombe|chr 3|||Manual	U
SPBC1703.14c	814	93980	9.1	15	105.853	9	10.9	0	0	0	0	top1||DNA topoisomerase I|Schizosaccharomyces pombe|chr 2|||Manual	U
SPCC191.07	109	12022	9.3	2	105.4	2	7.3	0	0	0	0	cyc1||cytochrome c |Schizosaccharomyces pombe|chr 3|||Manual	U
SPCC31H12.04c	165	17666	9.3	3	104.442	2	18.8	0	0	0	0	rpl1202|rpl12-2|60S ribosomal protein L12.1/L12A|Schizosaccharomyces pombe|chr 3|||Manual	group-6
SPCC16C4.13c	165	17666	9.3	3	104.442	2	18.8	0	0	0	0	rpl1201|rpl12-1, rpl12.1|60S ribosomal protein L12.1/L12A|Schizosaccharomyces pombe|chr 3|||Manual	group-6
SPCC1393.08	557	60352	5.8	10	103.129	6	13.5	0	0	0	0	||transcription factor |Schizosaccharomyces pombe|chr 3|||Manual	U
SPAC890.08	113	13261	10.2	2	101.669	2	13.3	0	0	0	0	rpl31||60S ribosomal protein L31|Schizosaccharomyces pombe|chr 1|||Manual	U
SPBC1A4.03c	1485	167892	7.3	26	100.574	18	13	0	0	0	0	top2|ptr11|DNA topoisomerase II|Schizosaccharomyces pombe|chr 2|||Manual	U
SPBC1861.02	527	59629	6.6	9	98.1	6	12	0	0	0	0	abp2||ARS binding protein Abp2|Schizosaccharomyces pombe|chr 2|||Manual	U
SPAC22G7.05	598	69524	5	10	96.0585	8	13.7	0	0	0	0	||krr family protein|Schizosaccharomyces pombe|chr 1|||Manual	U
SPAC806.03c	120	13876	11.2	2	95.7383	2	20	0	0	0	0	rps2601|rps26-1, rps26|40S ribosomal protein S26|Schizosaccharomyces pombe|chr 1|||Manual	U
SPAC631.02	727	81032	5.7	12	94.8165	9	13.8	0	0	0	0	||bromodomain protein|Schizosaccharomyces pombe|chr 1|||Manual	U
SPCC1620.09c	490	55949	5.1	8	93.7844	3	6.1	0	0	0	0	tfg1||transcription factor TFIIF complex alpha subunit Tfg1|Schizosaccharomyces pombe|chr 3|||Manual	U
SPAC4C5.04	307	34703	5.4	5	93.5553	4	14.7	0	0	0	0	rad31|uba4|SUMO E1-like activator enzyme Rad31|Schizosaccharomyces pombe|chr 1|||Manual	U
SPAC110.04c	720	80375	5.1	11	87.7601	8	13.1	0	0	0	0	pss1|ssp1, SPAP14E8.01c|heast shock protein Pss1|Schizosaccharomyces pombe|chr 1|||Manual	U
SPAC1805.13	134	15210	10.3	2	85.7358	2	12.7	0	0	0	0	rpl14||60S ribosomal protein L14|Schizosaccharomyces pombe|chr 1|||Manual	U
SPBC18H10.03	282	31494	9.2	4	81.4794	2	10.6	0	0	0	0	tif35||translation initiation factor eIF3g|Schizosaccharomyces pombe|chr 2|||Manual	U
SPBC29B5.01	566	59711	6	8	81.1915	4	13.6	0	0	0	0	atf1|mts1, sss1, gad7|transcription factor Atf1|Schizosaccharomyces pombe|chr 2|||Manual	U
SPCC1183.08c	216	23917	9.8	3	79.7819	2	3.7	0	0	0	0	rpl101|rpl1-1, rpl10a-1|60S ribosomal protein L10a|Schizosaccharomyces pombe|chr 3|||Manual	U
SPAC4H3.10c	509	55515	8	7	78.9982	4	10.2	0	0	0	0	pyk1||pyruvate kinase |Schizosaccharomyces pombe|chr 1|||Manual	U
SPCC63.14	1184	131057	6.6	16	77.6256	13	15	0	0	0	0	||conserved fungal protein|Schizosaccharomyces pombe|chr 3|||Manual	U
SPAC6G9.09c	149	16837	11.5	2	77.1047	2	12.8	0	0	0	0	rpl24||60S ribosomal protein L24|Schizosaccharomyces pombe|chr 1|||Manual	group-11
SPCC330.14c	149	16912	11.7	2	77.1047	2	12.8	0	0	0	0	rpl2402|rpl24-2|60S ribosomal protein L24|Schizosaccharomyces pombe|chr 3|||Manual	group-11
SPAC15A10.02	450	49196	9.2	6	76.5906	3	7.1	0	0	0	0	taf12||transcription factor TFIID complex subunit A |Schizosaccharomyces pombe|chr 1|||Manual	U
SPAPB1E7.12	239	27475	10.8	3	72.1042	3	15.1	0	0	0	0	rps602|rps6-2, rps6|40S ribosomal protein S6|Schizosaccharomyces pombe|chr 1|||Manual	group-9
SPAC13G6.07c	239	27499	10.8	3	72.1042	3	15.1	0	0	0	0	rps601|rps6-1|40S ribosomal protein S6|Schizosaccharomyces pombe|chr 1|||Manual	group-9
SPCC330.13	242	27385	6.6	3	71.2103	2	11.6	0	0	0	0	rpc37||DNA-directed RNA polymerase III complex subunit Rpc37|Schizosaccharomyces pombe|chr 3|||Manual	U
SPAC186.02c	332	36369	6.8	4	69.2084	2	2.7	0	0	0	0	||hydroxyacid dehydrogenase |Schizosaccharomyces pombe|chr 1|||Manual	U
SPAC1F8.07c	594	64787	6	7	67.6937	5	7.6	0	0	0	0	||pyruvate decarboxylase |Schizosaccharomyces pombe|chr 1|||Manual	U
SPBC1604.09c	260	29602	9.7	3	66.2804	2	10.4	0	0	0	0	||exoribonuclease Rex4 |Schizosaccharomyces pombe|chr 2|||Manual	U
SPAC959.03c	520	59758	9.5	6	66.2804	4	7.9	0	0	0	0	||U3 snoRNP-associated protein Utp7|Schizosaccharomyces pombe|chr 1|||Manual	U
SPBP8B7.20c	608	68935	5.1	7	66.135	6	11	0	0	0	0	||RNA methyltransferase Nop2 |Schizosaccharomyces pombe|chr 2|||Manual	U
SPAC26A3.07c	174	19891	10.1	2	66.0264	2	14.4	0	0	0	0	rpl1101|rpl11-1, rpl11|60S ribosomal protein L11|Schizosaccharomyces pombe|chr 1|||Manual	group-10
SPBC17G9.10	174	19891	10.1	2	66.0264	2	14.4	0	0	0	0	rpl1102|rpl11-2|60S ribosomal protein L11|Schizosaccharomyces pombe|chr 2|||Manual	group-10
SPBC428.07	651	71164	5.1	7	61.7666	5	9.7	0	0	0	0	meu6||meiotic chromosome segregation protein Meu6|Schizosaccharomyces pombe|chr 2|||Manual	U
SPBC32H8.12c	375	41765	5.5	4	61.2725	3	9.9	0	0	0	0	act1|cps8|actin |Schizosaccharomyces pombe|chr 2|||Manual	U
SPBC106.04	846	97455	6.4	9	61.1095	6	10	0	0	0	0	ada1||adenosine deaminase Ada1 |Schizosaccharomyces pombe|chr 2|||Manual	U
SPCC970.10c	680	78053	6.3	7	59.1325	5	7.1	0	0	0	0	||ubiquitin-protein ligase E3 |Schizosaccharomyces pombe|chr 3|||Manual	U
SPAC1783.05	1373	158548	5.8	14	58.5726	10	8.2	0	0	0	0	hrp1|chd1|ATP-dependent DNA helicase Hrp1|Schizosaccharomyces pombe|chr 1|||Manual	U
SPAC2F7.03c	1087	121146	9.2	11	58.13	10	7.8	0	0	0	0	pom1||DYRK family protein kinase Pom1|Schizosaccharomyces pombe|chr 1|||Manual	U
SPAC2E12.02	609	66948	5.7	6	56.5941	4	5.4	0	0	0	0	hsf1|hstf, hsf|transcription factor Hsf1|Schizosaccharomyces pombe|chr 1|||Manual	U
SPBC651.01c	642	72799	9.2	6	53.685	5	11.7	0	0	0	0	nog1|SPBC725.18c|GTP binding protein Nog1 |Schizosaccharomyces pombe|chr 2|||Manual	U
SPAC6F6.03c	537	59914	8.7	5	53.4851	4	10.2	0	0	0	0	||ribosome export GTPase|Schizosaccharomyces pombe|chr 1|||Manual	U
SPBC1604.05	550	60884	6.4	5	52.2209	3	6	0	0	0	0	pgi1||glucose-6-phosphate isomerase |Schizosaccharomyces pombe|chr 2|||Manual	U
SPCC24B10.19c	455	51589	7	4	50.4993	3	7.5	0	0	0	0	||sequence orphan|Schizosaccharomyces pombe|chr 3|||Manual	U
SPAPB17E12.14c	474	55316	6.3	4	48.4751	4	7.6	0	0	0	0	||6-phosphofructo-2-kinase |Schizosaccharomyces pombe|chr 1|||Manual	U
SPBC1347.02	361	39302	4.8	3	47.7365	3	5	0	0	0	0	fkbp39||FKBP-type peptidyl-prolyl cis-trans isomerase|Schizosaccharomyces pombe|chr 2|||Manual	U
SPBC1709.02c	980	111317	6.9	8	46.8922	6	7	0	0	0	0	vas2|SPBC1734.18c|valine-tRNA ligase Vas2 |Schizosaccharomyces pombe|chr 2|||Manual	U
SPBC1709.05	613	67206	6.1	5	46.854	4	9.1	0	0	0	0	sks2|hsc1|heat shock protein Sks2|Schizosaccharomyces pombe|chr 2|||Manual	U
SPCC70.05c	781	85910	9	6	44.1303	6	8.7	0	0	0	0	||serine/threonine protein kinase |Schizosaccharomyces pombe|chr 3|||Manual	U
SPAC2E1P5.05	524	59135	6.2	4	43.8496	4	4.6	0	0	0	0	||U3 snoRNP-associated protein Rrp9 |Schizosaccharomyces pombe|chr 1|||Manual	U
SPBC577.15c	396	43903	4.8	3	43.5174	2	6.6	0	0	0	0	||NASP family histone binding protein|Schizosaccharomyces pombe|chr 2|||Manual	U
SPBP8B7.16c	550	61548	9.2	4	41.7767	3	6	0	0	0	0	dbp2||ATP-dependent RNA helicase Dbp2|Schizosaccharomyces pombe|chr 2|||Manual	U
SPAC7D4.14c	551	62591	9	4	41.7009	2	4	0	0	0	0	||sequence orphan|Schizosaccharomyces pombe|chr 1|||Manual	U
SPBC119.10	557	63241	6.4	4	41.2517	4	7.9	0	0	0	0	||asparagine synthetase|Schizosaccharomyces pombe|chr 2|||Manual	U
SPCC594.05c	424	48683	6.2	3	40.6436	2	4	0	0	0	0	||COMPASS complex subunit |Schizosaccharomyces pombe|chr 3|||Manual	U
SPBC1685.08	424	46955	5.1	3	40.6436	2	5.9	0	0	0	0	||histone deacetylase complex subunit Cti6|Schizosaccharomyces pombe|chr 2|||Manual	U
SPAC23C4.19	990	109014	5.1	7	40.6162	6	8.6	0	0	0	0	spt5||transcription elongation factor Spt5|Schizosaccharomyces pombe|chr 1|||Manual	U
SPAC25G10.08	725	84035	5.5	5	39.6158	5	8.1	0	0	0	0	||translation initiation factor eIF3b |Schizosaccharomyces pombe|chr 1|||Manual	U
SPBC1778.01c	442	50209	8.3	3	38.9884	2	5.7	0	0	0	0	zuo1|mpp11, SPBC30D10.01|zuotin |Schizosaccharomyces pombe|chr 2|||Manual	U
SPAC6B12.05c	295	33536	4.7	2	38.9444	2	8.5	0	0	0	0	||chromatin remodeling complex subunit |Schizosaccharomyces pombe|chr 1|||Manual	U
SPAC25G10.01	297	33564	5.9	2	38.6821	2	7.7	0	0	0	0	|SPAC2C4.18|RNA-binding protein|Schizosaccharomyces pombe|chr 1|||Manual	U
SPCC417.08	1047	115802	6.5	7	38.405	6	8.3	0	0	0	0	tef3||translation elongation factor eEF3|Schizosaccharomyces pombe|chr 3|||Manual	U
SPAC1687.09	1379	150017	9.5	9	37.49	8	7.5	0	0	0	0	||conserved fungal protein|Schizosaccharomyces pombe|chr 1|||Manual	U
SPAC9E9.09c	503	54768	6.7	3	34.2602	3	8.2	0	0	0	0	||aldehyde dehydrogenase|Schizosaccharomyces pombe|chr 1|||Manual	U
SPBC19C2.07	358	39570	6.4	2	32.091	2	6.7	0	0	0	0	fba1||fructose-bisphosphate aldolase Fba1|Schizosaccharomyces pombe|chr 2|||Manual	U
SPAC8C9.14	539	60046	6.3	3	31.972	2	4.3	0	0	0	0	prr1||transcription factor Prr1|Schizosaccharomyces pombe|chr 1|||Manual	U
SPBC1A4.02c	371	39733	5.5	2	30.9666	2	6.2	0	0	0	0	leu1|SPBC1E8.07c|3-isopropylmalate dehydrogenase Leu1|Schizosaccharomyces pombe|chr 2|||Manual	U
SPBC317.01	372	41572	7.7	2	30.8833	2	13.4	0	0	0	0	mbx2|pvg4|MADS-box transcription factor Pvg4|Schizosaccharomyces pombe|chr 2|||Manual	U
SPAC2G11.14	979	111014	6.8	5	29.3376	5	6.3	0	0	0	0	taf111|taf1, taf130|transcription factor TFIID complex subunit Taf111|Schizosaccharomyces pombe|chr 1|||Manual	U
SPAC2F7.07c	607	68777	6.6	3	28.3903	2	6.6	0	0	0	0	||histone deacetylase complex subunit Rco1 |Schizosaccharomyces pombe|chr 1|||Manual	U
SPBC36.05c	405	46112	5.7	2	28.3669	2	4.2	0	0	0	0	clr6||histone deacetylase |Schizosaccharomyces pombe|chr 2|||Manual	U
SPAC9G1.13c	411	47143	9.1	2	27.9528	2	4.4	0	0	0	0	||histone acetyltransferase complex subunit Swc4 |Schizosaccharomyces pombe|chr 1|||Manual	U
SPBP22H7.02c	833	93677	6.7	4	27.5837	4	6.5	0	0	0	0	||RNA-binding protein Mrd1 |Schizosaccharomyces pombe|chr 2|||Manual	U
SPBC17D11.01	420	47258	6.2	2	27.3538	2	5.2	0	0	0	0	nep1||nedd8 protease Nep1|Schizosaccharomyces pombe|chr 2|||Manual	U
SPBC8D2.06	1064	122915	6.3	5	26.9939	5	4.6	0	0	0	0	||isoleucine-tRNA ligase |Schizosaccharomyces pombe|chr 2|||Manual	U
SPBC13E7.08c	429	48733	4.5	2	26.7799	2	4.9	0	0	0	0	||RNA polymerase II associated Paf1 complex |Schizosaccharomyces pombe|chr 2|||Manual	U
SPAC11E3.01c	1288	149456	6.8	6	26.7591	6	4.7	0	0	0	0	swr1|SPAC2H10.03c|SNF2 family helicase Swr1|Schizosaccharomyces pombe|chr 1|||Manual	U
SPAC1486.04c	1727	197858	5.5	8	26.6094	7	5.6	0	0	0	0	alm1||medial ring protein Alm1|Schizosaccharomyces pombe|chr 1|||Manual	U
SPBC19C7.10	432	47827	8.8	2	26.594	2	5.8	0	0	0	0	||transcription factor |Schizosaccharomyces pombe|chr 2|||Manual	U
SPBC8D2.18c	433	47383	5.9	2	26.5326	2	5.3	0	0	0	0	||adenosylhomocysteinase |Schizosaccharomyces pombe|chr 2|||Manual	U
SPAC22E12.19	661	75097	5.9	3	26.0709	3	5.3	0	0	0	0	|SPAC2E12.01|histone deacetylase complex subunit |Schizosaccharomyces pombe|chr 1|||Manual	U
SPBC31E1.06	1121	127645	7.1	5	25.6213	5	5.3	0	0	0	0	bms1|SPBC800.01|GTP binding protein Bms1|Schizosaccharomyces pombe|chr 2|||Manual	U
SPBC1734.01c	682	77754	4.9	3	25.2682	3	5.9	0	0	0	0	|SPBC337.17c|RNA-binding protein|Schizosaccharomyces pombe|chr 2|||Manual	U
SPBPJ4664.04	1207	136369	6.1	5	23.7958	5	4.5	0	0	0	0	||coatomer alpha subunit |Schizosaccharomyces pombe|chr 2|||Manual	U
SPCC1223.01	732	82699	8.8	3	23.5422	3	5.2	0	0	0	0	|SPCC285.18|ubiquitin-protein ligase E3 |Schizosaccharomyces pombe|chr 3|||Manual	U
SPBC1289.10c	743	81159	7.2	3	23.1937	3	6.1	0	0	0	0	||transcription factor |Schizosaccharomyces pombe|chr 2|||Manual	U
SPCC613.01	497	55126	9.3	2	23.1159	2	1.8	0	0	0	0	|SPCC757.14|membrane transporter|Schizosaccharomyces pombe|chr 3|||Manual	U
SPBC13E7.10c	500	56750	6.2	2	22.9772	2	6.2	0	0	0	0	brf1|SPBC30D10.20|transcription factor TFIIIB complex subunit Brf1 |Schizosaccharomyces pombe|chr 2|||Manual	U
SPCC1919.14c	507	57693	5.5	2	22.66	2	4.1	0	0	0	0	bdp1||transcription factor TFIIIB complex subunit Bdp1 |Schizosaccharomyces pombe|chr 3|||Manual	U
SPAC23G3.06	508	55759	9.1	2	22.6153	2	4.3	0	0	0	0	||U3 snoRNP protein Nop58 |Schizosaccharomyces pombe|chr 1|||Manual	U
SPBP8B7.19	1019	116451	5.3	4	22.5488	3	3.2	0	0	0	0	||FACT complex component Spt16 |Schizosaccharomyces pombe|chr 2|||Manual	U
SPBC28F2.10c	551	62407	4.7	2	20.8504	2	4.5	0	0	0	0	kap1||chromatin remodeling complex subunit Ngg1 |Schizosaccharomyces pombe|chr 2|||Manual	U
SPCC320.10	561	63281	7.7	2	20.4788	2	2	0	0	0	0	srp72||signal recognition particle subunit Srp72|Schizosaccharomyces pombe|chr 3|||Manual	U
SPCP31B10.07	842	93231	6.4	3	20.4666	3	3.9	0	0	0	0	eft202||translation elongation factor 2 |Schizosaccharomyces pombe|chr 3|||Manual	group-14
SPAC513.01c	842	93231	6.4	3	20.4666	3	3.9	0	0	0	0	eft201|eft2-1, etf2, SPAPYUK71.04c|translation elongation factor 2 |Schizosaccharomyces pombe|chr 1|||Manual	group-14
SPAC3H5.08c	855	95181	8.5	3	20.1554	2	2.6	0	0	0	0	||WD repeat protein Wdr44 family|Schizosaccharomyces pombe|chr 1|||Manual	U
SPAC630.14c	586	64192	6.5	2	19.6051	2	4.1	0	0	0	0	tup12||transcriptional corepressor Tup12 |Schizosaccharomyces pombe|chr 1|||Manual	U
SPAC17H9.04c	604	66396	7.3	2	19.0209	2	4.3	0	0	0	0	||RNA-binding protein|Schizosaccharomyces pombe|chr 1|||Manual	U
SPAC343.11c	1588	180350	6.5	5	18.0866	5	4.6	0	0	0	0	msc1||multi-copy suppressor of Chk1 |Schizosaccharomyces pombe|chr 1|||Manual	U
SPAC15A10.15	647	72485	5.2	2	17.7567	2	3.9	0	0	0	0	sgo2||shugoshin Sgo2|Schizosaccharomyces pombe|chr 1|||Manual	U
SPBP23A10.13	972	108613	9.3	3	17.7293	2	2.1	0	0	0	0	orc4|orp4|origin recognition complex subunit Orc4|Schizosaccharomyces pombe|chr 2|||Manual	U
SPAC19G12.10c	1002	114237	5.5	3	17.1985	3	3.6	0	0	0	0	cpy1|pcy1|vacuolar carboxypeptidase Y|Schizosaccharomyces pombe|chr 1|||Manual	U
SPCC16C4.09	1066	117603	7.6	3	16.1659	2	2.7	0	0	0	0	sts5|orb4|RNB-like protein|Schizosaccharomyces pombe|chr 3|||Manual	U
SPAC56F8.03	1079	119931	5.7	3	15.9712	2	2.8	0	0	0	0	||translation initiation factor IF2 |Schizosaccharomyces pombe|chr 1|||Manual	U
SPBC365.10	721	82364	6.1	2	15.9343	2	3.7	0	0	0	0	||actin-like protein Arp5 |Schizosaccharomyces pombe|chr 2|||Manual	U
SPCC830.03	736	83251	7	2	15.6095	2	3.5	0	0	0	0	||AAA family ATPase Grc3 |Schizosaccharomyces pombe|chr 3|||Manual	U
SPAC17G6.16c	775	88063	6.1	2	14.824	2	3.6	0	0	0	0	ysh1||mRNA cleavage and polyadenylation specificity factor complex subunit Ysh1|Schizosaccharomyces pombe|chr 1|||Manual	U
SPBP4H10.15	905	98426	7.7	2	12.6946	2	4.1	0	0	0	0	||aconitate hydratase|Schizosaccharomyces pombe|chr 2|||Manual	U
SPAC17C9.03	1403	154034	9.2	3	12.2829	3	3.8	0	0	0	0	tif471||translation initiation factor eIF4G |Schizosaccharomyces pombe|chr 1|||Manual	U
SPAC29B12.01	1604	183048	8.3	3	10.7437	2	1.4	0	0	0	0	ino80|SPAC3G6.12|SNF2 family helicase Ino80|Schizosaccharomyces pombe|chr 1|||Manual	U
SPAC25G10.07c	1085	122133	6.2	2	10.5886	2	2.7	0	0	0	0	cut7||kinesin-like protein Cut7|Schizosaccharomyces pombe|chr 1|||Manual	U
SPBC23E6.09	1102	121516	6.3	2	10.4252	2	2.8	0	0	0	0	ssn6||transcriptional corepressor Ssn6|Schizosaccharomyces pombe|chr 2|||Manual	U
SPBP4H10.06c	1172	134137	7.9	2	9.80256	2	3.2	0	0	0	0	cut14|smc2|condensin subunit Cut14|Schizosaccharomyces pombe|chr 2|||Manual	U
SPAC1250.01	1199	140089	8.5	2	9.58181	2	1.6	0	0	0	0	snf21|SPAC29A4.21|bromodomain protein Snf21|Schizosaccharomyces pombe|chr 1|||Manual	U
SPAC23G3.01	1210	137849	6.8	2	9.49471	2	1.9	0	0	0	0	rpb2|SPAC521.06|DNA-directed RNA polymerase II complex subunit Rpb2|Schizosaccharomyces pombe|chr 1|||Manual	U
SPCC18B5.01c	1530	171750	6.4	2	7.50889	2	1.6	0	0	0	0	bfr1|hba2, SPCPJ732.04c|brefeldin A efflux transporter Bfr1|Schizosaccharomyces pombe|chr 3|||Manual	U
SPCC1183.07	1690	187523	5.5	2	6.79799	2	1.6	0	0	0	0	||U3 snoRNP-associated protein Rrp5|Schizosaccharomyces pombe|chr 3|||Manual	U
SPCC162.08c	1837	211458	5.3	2	6.254	2	1.4	0	0	0	0	nup211||nuclear pore complex associated protein|Schizosaccharomyces pombe|chr 3|||Manual	U

## Sheet: BH-PMT3 peptides
DTASelect v2.0.41
/media/jwohl/data3/collaborators/nboddy/contrast
/home/jwohl/dbase/pombe_061007.revfasta
ProLuCID 1.0 in SQT format.
-p 2 --fp 0.05 --DB
TRUE	Use criteria
0	Minimum peptide probability
0.05	Peptide global false discovery rate
0	Minimum protein probability
1	Protein false discovery rate
1	Minimum charge state
50	Maximum charge state
0	Minimum ion proportion
10000	Maximum Sp rank
-1	Minimum Sp score
Include	Modified peptide inclusion
Any	Tryptic status requirement
FALSE	Multiple, ambiguous IDs allowed
Ignore	Peptide validation handling
XCorr	Purge duplicate peptides by protein
FALSE	Include only loci with unique peptide
TRUE	Remove subset proteins
Ignore	Locus validation handling
0	Minimum modified peptides per locus
2	Minimum peptides per locus
Locus	Sequence Count	Spectrum Count	Sequence Coverage	Length	MolWt	pI	Validation Status	Descriptive Name
Unique	FileName	XCorr	DeltCN	Conf%	M+H+	CalcM+H+	TotalIntensity	SpR	Prob Score	IonProportion	Redundancy	Sequence
SPCC23B6.04c	98	370	0.578	1008	110725	7.2	U	|||sec14 cytosolic factor family|Schizosaccharomyces pombe|chr 3|||Manual
*	051010-NickBoddy-2691-02_itms.4826.4826.2	3.8874	0.6866	99.6	1377.66	1377.66	12260.9	1	17.135	95.5	1	R.PNVSTSSTSNEVR.K
*	051010-NickBoddy-2691-04_itms.4844.4844.2	2.3753	0.719	99.5	1235.68	1235.67	15841.5	1	16.344	95	17	K.SVPVGNPTVHTK.T
*	051010-NickBoddy-2691-04_itms.5436.5436.2	5.1699	0.5895	99.5	1578.84	1578.84	128434	1	11.57	100	28	R.NTVNLQHIQAANQK.T
*	051010-NickBoddy-2691-03_itms.7470.7470.3	7.3314	0.7683	100	3321.55	3319.53	109381	1	21.271	54.1	6	R.RVQSDKAEANDAAMSSSAPTVDVSEGNSAAEPK.I
*	051010-NickBoddy-2691-02_itms.7981.7981.2	4.973	0.747	100	3164.45	3163.43	17195.7	1	18.763	78.1	1	R.VQSDKAEANDAAMSSSAPTVDVSEGNSAAEPK.I
*	051010-NickBoddy-2691-02_itms.7958.7958.3	6.7682	0.6443	100	3164.44	3163.43	92618.9	1	13.8	76.2	5	R.VQSDKAEANDAAMSSSAPTVDVSEGNSAAEPK.I
*	051010-NickBoddy-2691-03_itms.7750.7750.4	3.1033	0.6362	97.7	3165.45	3163.43	6344.1	1	10.335	33	2	R.VQSDKAEANDAAMSSSAPTVDVSEGNSAAEPK.I
*	051010-NickBoddy-2691-02_itms.8166.8166.2	5.3201	0.8264	100	2607.17	2606.15	52817.2	1	21.963	90.9	1	K.AEANDAAMSSSAPTVDVSEGNSAAEPK.I
*	051010-NickBoddy-2691-02_itms.8160.8160.3	5.2716	0.8159	100	2607.17	2606.15	13829.4	1	20.475	62.2	1	K.AEANDAAMSSSAPTVDVSEGNSAAEPK.I
*	051010-NickBoddy-2691-02_itms.4566.4566.1	1.6773	0.5823	100	1118.53	1116.52	5180.3	1	8.582	61.5	1	K.ITPDDSDTPR.L
*	051010-NickBoddy-2691-02_itms.6390.6390.1	1.9059	0.3762	99.6	948.448	948.446	3715.8	1	6.476	100	1	R.LNVDMNDK.I
*	051010-NickBoddy-2691-02_itms.6392.6392.2	2.285	0.6931	99.3	948.447	948.446	3431.6	1	14.573	76.9	1	R.LNVDMNDK.I
*	051010-NickBoddy-2691-03_itms.9181.9181.2	6.1616	0.631	99.5	1860.93	1859.92	31687.4	1	12.38	88.9	7	R.LNVDMNDKINVDEAAAK.S
*	051010-NickBoddy-2691-03_itms.9189.9189.3	4.1749	0.5044	95.2	1860.92	1859.92	30907.8	1	11.222	71.7	1	R.LNVDMNDKINVDEAAAK.S
*	051010-NickBoddy-2691-02_itms.5497.5497.1	1.8936	0.5497	100	930.49	930.49	22692.7	1	9.128	100	2	K.INVDEAAAK.S
*	051010-NickBoddy-2691-03_itms.7021.7021.2	5.5074	0.6942	100	1995.96	1994.95	109659	1	15.39	85.7	4	K.SDSKLNVDQINSTTESEK.R
*	051010-NickBoddy-2691-02_itms.7335.7335.3	3.9657	0.6224	99	1994.96	1994.95	16604.7	1	13.699	57.9	1	K.SDSKLNVDQINSTTESEK.R
*	051010-NickBoddy-2691-02_itms.7047.7047.2	6.0781	0.6602	100	2152.06	2151.05	46244.3	1	12.801	87.1	2	K.SDSKLNVDQINSTTESEKR.V
*	051010-NickBoddy-2691-03_itms.6782.6782.3	4.4332	0.5857	99.1	2152.06	2151.05	47517.2	1	13.241	65.3	2	K.SDSKLNVDQINSTTESEKR.V
*	051010-NickBoddy-2691-03_itms.6999.6999.3	5.2414	0.5567	98.3	2508.27	2507.26	76147.3	1	10.592	64.3	1	K.SDSKLNVDQINSTTESEKRVEK.V
*	051010-NickBoddy-2691-02_itms.7684.7684.2	4.2584	0.6159	99.3	1577.77	1577.77	213266	1	14.472	95.8	2	K.LNVDQINSTTESEK.R
*	051010-NickBoddy-2691-02_itms.7189.7189.2	4.6645	0.648	99.6	1734.87	1733.87	91258.8	1	11.82	100	2	K.LNVDQINSTTESEKR.V
*	051010-NickBoddy-2691-03_itms.7145.7145.2	4.3699	0.5948	99.2	2090.08	2090.07	39758.7	1	12.471	78.6	2	K.LNVDQINSTTESEKRVEK.V
*	051010-NickBoddy-2691-03_itms.7204.7204.3	3.2856	0.5664	96.2	2091.08	2090.07	170016	1	11.014	54.7	2	K.LNVDQINSTTESEKRVEK.V
*	051010-NickBoddy-2691-03_itms.7636.7636.1	2.4925	0.6178	100	1193.67	1193.66	9456.8	1	11.322	100	8	K.VNPNIANNPLK.S
*	051010-NickBoddy-2691-03_itms.7605.7605.2	2.4336	0.6168	98.9	1193.67	1193.66	510944	1	15.111	100	16	K.VNPNIANNPLK.S
*	051010-NickBoddy-2691-03_itms.10239.10239.3	6.0219	0.6993	100	2860.41	2859.4	19747.7	1	18.563	60.3	1	K.VNPNIANNPLKSPDAVAYSSETVSDEK.Q
*	051010-NickBoddy-2691-04_itms.8713.8713.3	7.1636	0.7085	100	4317.17	4315.15	68240	1	17.002	46.9	1	K.VNPNIANNPLKSPDAVAYSSETVSDEKQPTEHPVSANVPAK.S
*	051010-NickBoddy-2691-02_itms.7325.7325.2	5.7766	0.6794	100	1685.76	1684.76	96452	1	18.575	100	1	K.SPDAVAYSSETVSDEK.Q
*	051010-NickBoddy-2691-02_itms.8108.8108.3	7.4044	0.6898	100	3141.52	3140.5	169540	1	18.324	54.5	7	K.SPDAVAYSSETVSDEKQPTEHPVSANVPAK.S
*	051010-NickBoddy-2691-04_itms.4039.4039.3	6.513	0.706	100	3486.69	3484.67	19850.3	1	19.269	42.9	2	K.SPDAVAYSSETVSDEKQPTEHPVSANVPAKSEK.A
*	051010-NickBoddy-2691-03_itms.6527.6527.1	2.3781	0.3182	99.6	1207.63	1205.62	16498.4	1	6.217	69.2	2	K.ISLTNTEHYK.F
*	051010-NickBoddy-2691-03_itms.6516.6516.2	3.5986	0.4403	98.7	1206.62	1205.62	333579	1	11.19	100	6	K.ISLTNTEHYK.F
*	051010-NickBoddy-2691-02_itms.11242.11242.1	2.4698	0.6551	100	1286.66	1286.66	14097.5	1	12.778	94.1	1	R.GDVEVVVGDLER.D
*	051010-NickBoddy-2691-02_itms.11268.11268.2	3.1997	0.6262	99.3	1286.66	1286.66	44695.7	1	13.433	94.4	9	R.GDVEVVVGDLER.D
*	051010-NickBoddy-2691-02_itms.6198.6198.2	5.0035	0.706	100	1705.81	1705.8	43272.1	1	13.629	96.3	2	R.DGRDTSLGDASVNEAAK.E
*	051010-NickBoddy-2691-03_itms.8079.8079.2	4.586	0.759	100	2596.19	2595.18	54142.1	1	19.641	93.8	1	R.DGRDTSLGDASVNEAAKETDVDSSR.F
*	051010-NickBoddy-2691-03_itms.8068.8068.3	6.353	0.7242	100	2596.19	2595.18	37082.8	1	18.661	58.8	1	R.DGRDTSLGDASVNEAAKETDVDSSR.F
*	051010-NickBoddy-2691-02_itms.6450.6450.1	2.5139	0.4753	100	1377.65	1377.65	5289.4	1	9.805	75	1	R.DTSLGDASVNEAAK.E
*	051010-NickBoddy-2691-02_itms.6486.6486.2	3.3415	0.576	98.8	1377.65	1377.65	119156	1	11.72	95.7	1	R.DTSLGDASVNEAAK.E
*	051010-NickBoddy-2691-03_itms.8543.8543.2	5.3683	0.7912	100	2268.04	2267.03	72898.4	1	21.136	87.5	3	R.DTSLGDASVNEAAKETDVDSSR.F
*	051010-NickBoddy-2691-03_itms.8542.8542.3	4.2213	0.7539	100	2268.04	2267.03	128346	1	14.306	63	2	R.DTSLGDASVNEAAKETDVDSSR.F
*	051010-NickBoddy-2691-03_itms.8009.8009.2	4.5122	0.5551	98.9	1584.77	1583.76	42289	1	9.694	83.3	1	R.FISDEKAVTEDAMK.T
*	051010-NickBoddy-2691-02_itms.4807.4807.1	1.7021	0.5251	100	864.417	864.414	6829.3	1	10.162	90.9	4	K.AVTEDAMK.T
*	051010-NickBoddy-2691-02_itms.7263.7263.2	6.9191	0.7545	100	2287.08	2286.07	44816.5	1	23.314	96.8	3	K.AVTEDAMKTEHASNAPLTDER.H
*	051010-NickBoddy-2691-02_itms.7256.7256.3	5.4708	0.6655	100	2287.08	2286.07	120053	1	15.713	61.9	6	K.AVTEDAMKTEHASNAPLTDER.H
*	051010-NickBoddy-2691-02_itms.5228.5228.2	3.9508	0.6536	99.7	1440.67	1440.67	113048	1	13.958	100	8	K.TEHASNAPLTDER.H
*	051010-NickBoddy-2691-03_itms.12100.12100.2	5.1213	0.7077	100	1849.91	1848.9	175443	1	14.413	92.6	6	R.QSVSSYDTIVPSQFYK.Q
*	051010-NickBoddy-2691-04_itms.7764.7764.3	4.3884	0.6879	100	3608.76	3607.75	25787.8	1	14.025	33.3	1	K.QKVVQNSPPSLLSTDNKIPESGSDHPSSQDNSSK.A
*	051010-NickBoddy-2691-04_itms.7757.7757.4	3.7962	0.5982	97.8	3609.76	3607.75	19752.9	1	10.442	27.3	1	K.QKVVQNSPPSLLSTDNKIPESGSDHPSSQDNSSK.A
*	051010-NickBoddy-2691-03_itms.8633.8633.3	4.8503	0.6807	100	3353.61	3351.59	58829.4	1	15.521	39.5	9	K.VVQNSPPSLLSTDNKIPESGSDHPSSQDNSSK.A
*	070210-NB-2691-02_itms.7290.7290.2	4.2877	0.6266	100	1604.8	1604.79	17497.7	1	15.089	84	3	K.ASLVENSQTQSSTPR.K
*	051010-NickBoddy-2691-04_itms.3956.3956.2	3.6017	0.4454	98.2	2107.03	2106.02	121984	1	10.856	58.6	1	K.VNPEPHSESISDTRPSTPR.K
*	051010-NickBoddy-2691-03_itms.5450.5450.1	2.1598	0.4305	99.4	1445.76	1443.74	3193.5	5	6.993	42.9	3	K.LQGGNSVTAPSTPSK.V
*	051010-NickBoddy-2691-03_itms.5540.5540.2	4.7627	0.6884	99.4	1443.75	1443.74	171108	1	13.734	92	12	K.LQGGNSVTAPSTPSK.V
*	051010-NickBoddy-2691-04_itms.4535.4535.1	1.7714	0.3068	98.4	844.488	842.481	141951	3	5.659	81.8	27	K.VLPAMSPK.V
*	051010-NickBoddy-2691-02_itms.7445.7445.1	2.0264	0.5067	100	962.497	962.495	144546	1	9.179	90.9	3	K.AASFDIPNK.S
*	051010-NickBoddy-2691-02_itms.7444.7444.2	2.7483	0.5768	98.9	962.496	962.495	567330	1	11.423	100	4	K.AASFDIPNK.S
*	051010-NickBoddy-2691-03_itms.5564.5564.1	1.6317	0.281	97.3	802.47	802.467	39215.3	1	5.551	100	4	K.STVASPIK.A
*	051010-NickBoddy-2691-01_itms.1049.1049.1	1.682	0.3482	98.4	943.489	943.485	6188.1	1	7.502	75	2	K.ANENSPALK.S
*	051010-NickBoddy-2691-02_itms.4686.4686.2	2.6204	0.4209	97.5	943.487	943.485	16066.4	1	9.276	93.3	3	K.ANENSPALK.S
*	051010-NickBoddy-2691-03_itms.8748.8748.1	1.8437	0.4256	99.5	825.417	825.415	65207.9	1	7.982	100	1	K.ASFEFPK.E
*	051010-NickBoddy-2691-03_itms.8778.8778.2	2.3805	0.5688	98.8	825.416	825.415	6923.7	1	10.245	100	2	K.ASFEFPK.E
*	051010-NickBoddy-2691-04_itms.11339.11339.2	4.144	0.6277	99.3	1842.85	1841.85	4900	1	13.262	79.2	10	R.NLTSEQEEMYEEVLK.Y
*	051010-NickBoddy-2691-02_itms.5420.5420.1	2.3217	0.6269	100	1031.54	1031.54	26491.2	1	10.606	100	4	K.EIPVASNSSK.K
*	070210-NB-2691-02_itms.6743.6743.2	1.6639	0.5729	99.7	1031.54	1031.54	17739.1	1	11.238	68.8	1	K.EIPVASNSSK.K
*	051010-NickBoddy-2691-03_itms.8065.8065.1	2.6025	0.2654	99.7	1118.64	1116.63	77579.1	1	6.212	91.7	4	K.KTDLIELER.L
*	070210-NB-2691-03_itms.11500.11500.2	2.6466	0.2241	98.8	988.533	988.532	4578.6	1	7.73	100	1	K.TDLIELER.L
*	051010-NickBoddy-2691-03_itms.10622.10622.1	2.143	0.2201	97.6	1003.59	1001.58	21668.7	2	5.511	72.7	3	R.IVDTLVWR.R
*	070210-NB-2691-04_itms.12571.12571.2	3.1194	0.2278	99.5	1001.58	1001.58	16745.2	1	10.15	100	3	R.IVDTLVWR.R
*	051010-NickBoddy-2691-04_itms.7891.7891.2	6.2227	0.7295	100	2402.09	2401.08	42452.2	1	20.043	89.3	1	R.RHFGVNNMDPDEIQEENATGK.Q
*	051010-NickBoddy-2691-04_itms.7920.7920.3	4.7441	0.494	95.2	2402.09	2401.08	12762.1	1	11.817	55	3	R.RHFGVNNMDPDEIQEENATGK.Q
*	051010-NickBoddy-2691-04_itms.4288.4288.2	6.971	0.819	100	2245.99	2244.98	44535.2	1	26.416	90	5	R.HFGVNNMDPDEIQEENATGK.Q
*	051010-NickBoddy-2691-03_itms.9236.9236.3	5.8975	0.8194	100	2245.99	2244.98	135486	1	19.92	75.5	2	R.HFGVNNMDPDEIQEENATGK.Q
*	051010-NickBoddy-2691-02_itms.8044.8044.1	2.1087	0.4527	100	935.523	935.52	163260	1	10.894	100	1	K.QVLLGYDK.D
*	051010-NickBoddy-2691-02_itms.8028.8028.2	2.0308	0.4839	97.8	935.52	935.52	77209	1	8.614	92.3	1	K.QVLLGYDK.D
*	051010-NickBoddy-2691-03_itms.7282.7282.2	2.264	0.6099	98.9	1263.67	1263.67	11136.8	1	13.049	76.5	1	K.QVLLGYDKDGR.P
*	051010-NickBoddy-2691-04_itms.12079.12079.1	2.291	0.4843	100	1271.74	1271.74	6823.2	1	8.044	86.7	1	K.LISPFIDPITR.E
*	051010-NickBoddy-2691-03_itms.13101.13101.2	2.4463	0.593	98.8	1271.74	1271.74	7389.1	1	11.862	88.9	3	K.LISPFIDPITR.E
*	051010-NickBoddy-2691-04_itms.7346.7346.2	2.9887	0.395	97.5	1131.62	1131.62	18174.3	1	7.431	93.3	12	K.LKFNEPLDR.Y
*	051010-NickBoddy-2691-02_itms.6697.6697.1	1.8935	0.2787	98.4	892.444	890.437	64998.7	1	5.479	100	3	K.FNEPLDR.Y
*	070210-NB-2691-02_itms.8231.8231.2	2.3599	0.4838	99.8	890.44	890.437	32451.5	1	8.208	91.7	4	K.FNEPLDR.Y
*	051010-NickBoddy-2691-02_itms.9141.9141.1	2.1031	0.3741	99.6	1049.54	1048.53	49269	1	7.912	90.9	1	K.IGTSEWDLK.G
*	051010-NickBoddy-2691-02_itms.9188.9188.2	2.9244	0.4877	98.6	1048.53	1048.53	279310	1	11.052	100	4	K.IGTSEWDLK.G
*	051010-NickBoddy-2691-02_itms.6265.6265.2	2.6777	0.4568	97.8	1461.72	1461.72	24173.3	1	9.323	95.7	1	R.SSSPTVTPTVNTDR.Q
*	051010-NickBoddy-2691-03_itms.5901.5901.2	4.174	0.5786	98.9	1814.93	1814.92	16892	1	11.108	80	2	R.SSSPTVTPTVNTDRQPK.T
*	051010-NickBoddy-2691-02_itms.7116.7116.2	3.033	0.4419	97.7	1403.7	1403.7	197928	1	10.805	81.8	2	K.TLTNSADELSPQK.R
*	051010-NickBoddy-2691-03_itms.6658.6658.2	4.7871	0.5935	99.3	1560.81	1559.8	26279.3	1	11.152	72.7	10	K.TLTNSADELSPQKR.R
*	051010-NickBoddy-2691-04_itms.4305.4305.3	8.5882	0.7264	100	3178.69	3176.67	41266.3	1	17.403	57.5	4	R.RVENPKPVVKDEGPVSIVEDEESTPVVTK.K
*	051010-NickBoddy-2691-04_itms.3911.3911.2	2.7648	0.5161	98.5	1009.61	1009.6	10561.3	1	8.199	86.7	1	R.VENPKPVVK.D
*	051010-NickBoddy-2691-04_itms.4186.4186.3	6.8894	0.6706	100	3022.58	3020.57	20370.1	1	15.479	49.3	1	R.VENPKPVVKDEGPVSIVEDEESTPVVTK.K
*	051010-NickBoddy-2691-02_itms.11996.11996.2	6.4591	0.6673	100	2030.99	2029.98	163995	1	18.695	87.1	5	K.DEGPVSIVEDEESTPVVTK.K
*	051010-NickBoddy-2691-02_itms.5626.5626.1	2.9881	0.6028	100	1302.69	1302.69	29041.1	1	10.236	94.1	1	K.KEDSIPVAQSTK.A
*	051010-NickBoddy-2691-02_itms.5599.5599.2	3.8515	0.5783	99	1302.69	1302.69	115226	1	10.773	100	2	K.KEDSIPVAQSTK.A
*	051010-NickBoddy-2691-02_itms.5862.5862.1	2.0525	0.5219	100	1174.6	1174.6	21470.7	1	9.739	93.3	1	K.EDSIPVAQSTK.A
*	070210-NB-2691-02_itms.7384.7384.2	2.4821	0.5109	99.8	1174.6	1174.6	7640.9	1	8.831	77.8	2	K.EDSIPVAQSTK.A
*	070210-NB-2691-03_itms.12671.12671.2	4.1328	0.6437	100	1441.72	1441.72	11242.4	1	16.304	91.3	7	K.ADAGLDAENDLLPK.S
*	051010-NickBoddy-2691-04_itms.4120.4120.2	4.2588	0.7357	100	1489.71	1489.7	130476	1	15.34	100	1	K.SGSGVSETPAFSHAR.D
SPBC365.06	7	295	0.479	117	12935	5	U	|pmt3|ubl2, smt3|SUMO|Schizosaccharomyces pombe|chr 2|||Manual
*	051010-NickBoddy-2691-02_itms.9353.9353.1	1.087	0.5088	99.4	1233.56	1233.56	26938.2	4	6.762	43.8	1	S.ESPSANISDADK.S
*	070210-NB-2691-02_itms.7315.7315.2	3.1908	0.6404	100	1648.81	1648.8	9538.5	1	11.867	70.4	1	K.SAITPTTGDTSQQDVK.P
*	051010-NickBoddy-2691-04_itms.4252.4252.2	4.7166	0.6504	99.6	2669.36	2668.34	106791	1	15.718	79.3	7	K.SAITPTTGDTSQQDVKPSTEHINLK.V
*	051010-NickBoddy-2691-03_itms.9343.9343.1	2.2691	0.3747	99.5	1397.7	1395.69	68975.9	1	6.908	68.8	14	K.VVGQDNNEVFFK.I
*	070210-NB-2691-03_itms.12263.12263.2	4.2127	0.6406	100	1396.7	1395.69	31989.4	1	15.768	95	108	K.VVGQDNNEVFFK.I
*	070210-NB-2691-03_itms.10263.10263.1	1.6534	0.396	100	835.435	835.431	13583.8	1	6.33	90	66	R.FLVDGER.I
*	070210-NB-2691-02_itms.10145.10145.2	2.1194	0.3065	98.8	835.434	835.431	10178.5	1	7.01	91.7	98	R.FLVDGER.I
SPAC30D11.09	45	107	0.404	639	74420	7.8	U	|cwf19||complexed with Cdc5 protein Cwf19 |Schizosaccharomyces pombe|chr 1|||Manual
*	051010-NickBoddy-2691-03_itms.6586.6586.1	1.9479	0.4106	99.5	1078.61	1076.6	16918.7	1	6.485	83.3	3	R.FSKEPLEVK.K
*	051010-NickBoddy-2691-03_itms.6605.6605.2	2.5258	0.5418	98.5	1076.6	1076.6	494940	1	9.575	92.9	3	R.FSKEPLEVK.K
*	051010-NickBoddy-2691-03_itms.8876.8876.2	4.3957	0.692	100	1468.74	1468.73	107334	1	16.679	100	7	K.KLPVENEYFDSK.F
*	051010-NickBoddy-2691-02_itms.9333.9333.2	3.5259	0.6725	99.6	1340.64	1340.64	10152.9	1	15.312	88.9	2	K.LPVENEYFDSK.F
*	051010-NickBoddy-2691-03_itms.5616.5616.1	2.4999	0.6481	100	1101.52	1099.51	24540.5	1	11.398	80	2	K.FASASSMPSSK.D
*	051010-NickBoddy-2691-03_itms.5606.5606.2	3.1448	0.7182	99.5	1101.52	1099.51	300371	1	15.889	83.3	2	K.FASASSMPSSK.D
*	051010-NickBoddy-2691-03_itms.14605.14605.3	5.6888	0.565	99.1	3626.65	3624.63	49979.2	1	14.322	48.1	1	K.FASASSMPSSKDNPQNNDFTNSLQGLDFGTFGSR.I
*	051010-NickBoddy-2691-04_itms.279.279.2	6.3315	0.7538	100	2545.15	2544.14	56876.1	1	24.021	100	3	K.DNPQNNDFTNSLQGLDFGTFGSR.I
*	051010-NickBoddy-2691-03_itms.185.185.3	5.2966	0.7547	100	2545.15	2544.14	11008.6	1	18.167	66.7	2	K.DNPQNNDFTNSLQGLDFGTFGSR.I
*	051010-NickBoddy-2691-03_itms.14041.14041.2	4.1239	0.5645	98.7	1995.99	1994.96	3116.5	1	14.474	75	3	K.DIEQLETEINESGINYK.I
*	051010-NickBoddy-2691-04_itms.4392.4392.2	2.3576	0.5634	98.7	1265.61	1265.61	3582.3	1	9.309	75	1	K.RVFDMAQDQR.R
*	051010-NickBoddy-2691-02_itms.7240.7240.1	2.0767	0.6829	100	1109.51	1109.51	15738.6	1	12.495	100	2	R.VFDMAQDQR.R
*	051010-NickBoddy-2691-02_itms.7284.7284.2	3.0478	0.5584	98.9	1109.51	1109.51	135556	1	9.18	100	2	R.VFDMAQDQR.R
*	051010-NickBoddy-2691-03_itms.6668.6668.2	3.9747	0.6038	99.3	1197.66	1197.66	531488	1	10.306	100	6	R.RPVEEVALER.Y
*	051010-NickBoddy-2691-02_itms.7417.7417.1	1.8747	0.2838	97.5	1166.59	1164.58	30981.8	5	6.025	61.5	2	K.EVPTGELYEK.R
*	051010-NickBoddy-2691-02_itms.7060.7060.2	2.6881	0.36	95.1	1320.68	1320.68	92215.1	1	9.798	94.4	1	K.EVPTGELYEKR.C
*	051010-NickBoddy-2691-02_itms.6202.6202.1	1.4764	0.3242	97.3	968.546	968.542	11730.5	1	6.387	91.7	1	K.VIPDPSVNK.D
*	051010-NickBoddy-2691-02_itms.8095.8095.2	3.9445	0.6101	99.2	2098.06	2097.05	130048	1	13.501	63.3	2	K.VIPDPSVNKDTPTESDLNR.L
*	051010-NickBoddy-2691-02_itms.4816.4816.2	2.1559	0.6339	98.9	1147.53	1147.52	18556.7	1	9.323	94.1	1	K.DTPTESDLNR.L
*	051010-NickBoddy-2691-04_itms.3986.3986.2	3.0003	0.5063	98.6	1690.88	1690.88	2431.2	1	10.653	60.9	1	R.AQLKKDPNYESLER.E
*	051010-NickBoddy-2691-02_itms.6364.6364.2	3.4334	0.6303	99.3	1250.6	1250.6	87700.4	1	12.888	100	3	K.KDPNYESLER.E
*	051010-NickBoddy-2691-02_itms.7244.7244.2	3.3167	0.6351	99.5	1122.51	1122.51	261847	1	11.594	93.3	3	K.DPNYESLER.E
*	051010-NickBoddy-2691-02_itms.12236.12236.2	4.2995	0.6631	99.6	1809.79	1809.79	292112	1	10.813	92.3	3	R.NFDDPTIDEMVQEEK.L
*	051010-NickBoddy-2691-04_itms.3984.3984.2	3.6785	0.577	99	1263.6	1263.6	27272.9	1	11.243	100	1	R.KYGQNYEYAK.Q
*	051010-NickBoddy-2691-02_itms.5880.5880.1	2.1176	0.535	100	1135.51	1135.51	18005.9	1	8.453	100	1	K.YGQNYEYAK.Q
*	051010-NickBoddy-2691-02_itms.5870.5870.2	2.702	0.743	99.5	1135.51	1135.51	36607.1	1	14.582	100	1	K.YGQNYEYAK.Q
*	051010-NickBoddy-2691-03_itms.8984.8984.2	7.1727	0.5861	99.6	1960.9	1959.89	47897.2	1	12.748	100	5	K.DKTYSNNLDYLDENAGK.L
*	051010-NickBoddy-2691-02_itms.9364.9364.2	3.4389	0.6745	99.7	1716.78	1716.77	8481	1	12.977	68	1	K.TYSNNLDYLDENAGK.L
*	051010-NickBoddy-2691-04_itms.8306.8306.2	5.9191	0.4617	98.7	1604.86	1602.85	150534	1	11.53	85.2	5	K.RGDVSLAQISSGGDLK.K
*	051010-NickBoddy-2691-04_itms.7593.7593.2	4.7798	0.4541	98.5	1730.94	1730.94	7095.9	1	10.464	69	1	K.RGDVSLAQISSGGDLKK.I
*	051010-NickBoddy-2691-04_itms.7574.7574.3	6.2793	0.5667	100	1730.94	1730.94	55596.1	1	14.363	59.3	1	K.RGDVSLAQISSGGDLKK.I
*	051010-NickBoddy-2691-02_itms.10093.10093.2	4.4933	0.649	99.7	1446.75	1446.74	17529.3	1	14.997	91.7	1	R.GDVSLAQISSGGDLK.K
*	051010-NickBoddy-2691-03_itms.8749.8749.2	4.465	0.572	99	1574.84	1574.84	96520.6	1	10.984	84.6	3	R.GDVSLAQISSGGDLKK.I
*	051010-NickBoddy-2691-03_itms.10177.10177.1	2.2894	0.4108	99.4	1418.79	1416.77	7480.8	3	7.341	50	3	R.AYVSLPTQPELAK.Y
*	051010-NickBoddy-2691-03_itms.10196.10196.2	2.7636	0.5885	98.9	1416.78	1416.77	1.20614e+06	1	11.824	100	3	R.AYVSLPTQPELAK.Y
*	051010-NickBoddy-2691-04_itms.11922.11922.1	1.9127	0.4063	99.6	1152.67	1150.66	47134.9	1	7.155	78.6	2	R.ILSLAPAYFR.E
*	051010-NickBoddy-2691-04_itms.11898.11898.2	2.6488	0.5926	98.9	1150.67	1150.66	120741	1	14.223	100	2	R.ILSLAPAYFR.E
*	051010-NickBoddy-2691-03_itms.7004.7004.2	4.1372	0.7561	100	1675.74	1674.74	148498	1	13.882	90.9	2	R.EALSTSDEEWSQHR.K
*	051010-NickBoddy-2691-03_itms.6397.6397.2	4.9269	0.6415	99.6	1803.84	1802.83	145207	1	13.994	79.2	7	R.EALSTSDEEWSQHRK.I
*	051010-NickBoddy-2691-03_itms.7341.7341.2	2.8876	0.5846	98.8	1103.63	1103.63	150554	1	14.327	100	1	R.KIIDTLEGSK.K
*	051010-NickBoddy-2691-02_itms.7049.7049.1	2.1375	0.4969	100	977.545	975.536	27980.1	1	8.133	91.7	2	K.IIDTLEGSK.K
*	051010-NickBoddy-2691-02_itms.7034.7034.2	2.6556	0.3819	96.8	975.538	975.536	11995.7	1	8.484	100	1	K.IIDTLEGSK.K
*	051010-NickBoddy-2691-03_itms.6106.6106.1	1.8698	0.5095	100	1103.64	1103.63	8261.7	1	8.538	100	2	K.IIDTLEGSKK.Y
*	051010-NickBoddy-2691-03_itms.6084.6084.2	2.3266	0.4315	97.2	1103.63	1103.63	76024	1	7.746	87.5	2	K.IIDTLEGSKK.Y
*	051010-NickBoddy-2691-04_itms.14359.14359.2	4.1584	0.611	99.4	1713.94	1713.94	10292	1	11.738	92	4	R.QVFASMLNLPPEVIR.R
SPAC589.10c	6	46	0.393	150	17215	9.8	U	|||ribomal-ubiquitin fusion protein Ubi5|Schizosaccharomyces pombe|chr 1|||Manual
SPAC6G10.11c	6	46	0.393	150	17258	9.8	U	|ubi3||ribosomal ubiquitin fusion protein Ubi3|Schizosaccharomyces pombe|chr 1|||Manual
	070210-NB-2691-04_itms.11881.11881.2	5.3761	0.5706	100	1764.9	1763.89	53530.3	1	12.426	96	6	K.TITLEVESSDTIDNVK.S
	070210-NB-2691-02_itms.6588.6588.2	3.6911	0.7223	100	1523.79	1523.78	6128.9	1	16.086	81.8	25	K.IQDKEGIPPDQQR.L
	070210-NB-2691-02_itms.8591.8591.1	1.7372	0.441	100	1081.56	1081.55	2504.3	1	7.341	90.9	2	R.TLSDYNIQK.E
	070210-NB-2691-03_itms.8823.8823.2	2.9934	0.4227	99.8	1081.56	1081.55	24726.4	1	12.218	92.9	10	R.TLSDYNIQK.E
	051010-NickBoddy-2691-04_itms.8323.8323.2	3.0151	0.5009	98.5	1067.62	1067.62	75531.2	1	10.419	100	1	K.ESTLHLVLR.L
	051010-NickBoddy-2691-03_itms.5424.5424.2	4.0142	0.6249	99.5	1458.73	1458.72	43898.6	1	12.997	95	2	K.YYKVEDDGSVKR.L
SPCC594.01	42	205	0.373	791	88749	7.2	U	||SPCC736.16|DUF1769 family protein|Schizosaccharomyces pombe|chr 3|||Manual
*	051010-NickBoddy-2691-03_itms.8660.8660.2	3.7142	0.5357	98.8	1634.79	1634.78	60614.7	1	11.842	84	2	R.VRDFDGFTPDGSPPK.R
*	051010-NickBoddy-2691-02_itms.8326.8326.2	3.7892	0.5993	99	1535.72	1535.71	812347	1	13.497	87	8	R.DFDGFTPDGSPPKR.D
*	051010-NickBoddy-2691-03_itms.5538.5538.2	2.3901	0.441	97.8	972.455	972.454	23889.8	1	6.86	83.3	1	K.RDSEYFR.G
*	051010-NickBoddy-2691-04_itms.5378.5378.2	3.202	0.5686	98.7	1076.59	1076.59	17957.6	1	9.383	100	19	R.KFQIQAEGR.F
*	051010-NickBoddy-2691-02_itms.6921.6921.1	2.3626	0.4243	100	948.493	948.49	8219.3	1	7.249	100	4	K.FQIQAEGR.F
*	051010-NickBoddy-2691-03_itms.6508.6508.2	2.72	0.4971	98.6	948.491	948.49	966375	1	8.945	100	4	K.FQIQAEGR.F
*	051010-NickBoddy-2691-04_itms.16549.16549.3	5.3775	0.7154	100	3054.38	3052.38	10142.3	1	18.345	54.3	4	K.EYNGDQVIYGTQFDHMISTFPESAFR.A
*	051010-NickBoddy-2691-02_itms.9398.9398.1	2.4855	0.4456	100	1248.61	1246.6	282379	1	7.352	78.6	2	K.YIDPAVYYDK.Y
*	070210-NB-2691-02_itms.11460.11460.2	2.5159	0.6172	99.8	1246.6	1246.6	4989.3	1	11.22	87.5	5	K.YIDPAVYYDK.Y
*	051010-NickBoddy-2691-03_itms.13094.13094.1	2.456	0.6594	100	1423.63	1423.63	13139	1	13.279	88.2	2	R.YWSFAGFSDSTR.F
*	051010-NickBoddy-2691-03_itms.13123.13123.2	3.348	0.7537	100	1423.63	1423.63	613874	1	13.507	90	3	R.YWSFAGFSDSTR.F
*	051010-NickBoddy-2691-02_itms.6719.6719.1	2.3811	0.4915	100	1422.74	1420.73	53704.8	1	8.351	72.2	3	K.TETSQNVSQLSVK.S
*	070210-NB-2691-02_itms.8226.8226.2	3.9673	0.5911	100	1420.73	1420.73	5760.6	1	12.02	90.9	5	K.TETSQNVSQLSVK.S
*	051010-NickBoddy-2691-02_itms.11864.11864.2	6.3069	0.7185	100	2297.1	2296.09	120460	1	22.666	83.3	21	K.SAATSLAPVEDDEDDELLLHR.H
*	051010-NickBoddy-2691-04_itms.10271.10271.3	3.9497	0.6127	99.1	2297.1	2296.09	245718	1	14.722	49.2	9	K.SAATSLAPVEDDEDDELLLHR.H
*	051010-NickBoddy-2691-04_itms.7226.7226.1	1.7718	0.2066	95.2	874.464	872.463	20374	1	6.872	100	4	K.DFNLHVK.Q
*	070210-NB-2691-02_itms.8651.8651.2	6.9006	0.8062	100	1953.87	1952.86	13496.5	1	21.351	86.2	15	K.HGISNVPDDENEDDLQR.Y
*	051010-NickBoddy-2691-02_itms.7132.7132.3	4.0535	0.5483	97.2	1953.86	1952.86	64840.6	1	10.586	64.7	3	K.HGISNVPDDENEDDLQR.Y
*	051010-NickBoddy-2691-03_itms.9473.9473.1	4.4361	0.6913	100	1502.71	1501.7	8317.9	1	13.45	100	2	R.YFTALEMQQDQK.E
*	051010-NickBoddy-2691-02_itms.9399.9399.2	4.941	0.6435	99.5	1501.7	1501.7	50192	1	14.734	100	2	R.YFTALEMQQDQK.E
*	051010-NickBoddy-2691-04_itms.7378.7378.2	4.0211	0.6459	99.4	2024.96	2023.95	13092.8	1	18.409	77.8	1	R.YFTALEMQQDQKEQHK.K
*	051010-NickBoddy-2691-04_itms.7377.7377.3	2.4459	0.6715	97.6	2024.96	2023.95	12272.3	1	13.53	38.5	1	R.YFTALEMQQDQKEQHK.K
*	070210-NB-2691-04_itms.13637.13637.2	1.9233	0.3259	96.2	1888.91	1887.89	16397.2	5	5.467	28.6	1	K.SLRNDSKSDDVGNSTHR.F
*	051010-NickBoddy-2691-02_itms.6164.6164.1	2.0257	0.5222	100	1227.63	1227.62	170208	1	9.902	88.9	4	R.FSTASAASTSAVK.T
*	051010-NickBoddy-2691-02_itms.6157.6157.2	3.67	0.6147	99.2	1227.63	1227.62	7894.7	1	12.932	90.9	8	R.FSTASAASTSAVK.T
*	051010-NickBoddy-2691-03_itms.5813.5813.2	4.9497	0.5503	98.9	1587.82	1585.81	155448	1	10.542	81.5	1	R.FSTASAASTSAVKTEK.E
*	051010-NickBoddy-2691-04_itms.8468.8468.1	2.32	0.5792	100	1143.58	1143.58	284142	1	12.076	100	1	R.KSDIFSFSGR.N
*	051010-NickBoddy-2691-04_itms.8456.8456.2	3.6359	0.6011	99.4	1143.58	1143.58	529544	1	15.215	100	1	R.KSDIFSFSGR.N
*	051010-NickBoddy-2691-03_itms.10791.10791.1	1.847	0.5363	100	1017.49	1015.48	251766	1	12.767	83.3	5	K.SDIFSFSGR.N
*	051010-NickBoddy-2691-02_itms.10726.10726.2	3.1032	0.6157	99.2	1015.49	1015.48	29105	1	13.178	100	2	K.SDIFSFSGR.N
*	051010-NickBoddy-2691-02_itms.6517.6517.2	2.4502	0.6434	98.7	1472.74	1472.73	128591	1	13.678	95.7	12	R.EQTSITSGVPPSNR.L
*	051010-NickBoddy-2691-02_itms.5606.5606.2	4.8662	0.6806	99.4	1479.7	1478.7	255435	1	14.774	100	2	R.SIDEVSQSNTPSSK.Q
*	051010-NickBoddy-2691-02_itms.5845.5845.1	1.4685	0.4249	99.7	971.519	971.516	44618.5	1	8.616	75	1	K.QLPQSVDGK.T
*	051010-NickBoddy-2691-02_itms.5837.5837.2	1.7465	0.4753	97.1	971.517	971.516	76479.6	1	7.935	80	1	K.QLPQSVDGK.T
*	051010-NickBoddy-2691-02_itms.5117.5117.1	2.4784	0.5875	100	1277.67	1277.67	13242.5	1	10.996	76.5	6	K.TVTANANSTTVAK.Q
*	051010-NickBoddy-2691-02_itms.5188.5188.2	3.5907	0.659	99.7	1277.67	1277.67	136207	1	15.955	100	14	K.TVTANANSTTVAK.Q
*	051010-NickBoddy-2691-03_itms.5639.5639.1	1.5215	0.4822	99.6	1086.6	1086.59	43759.5	1	8.228	78.6	2	K.QPTSNVALTR.P
*	051010-NickBoddy-2691-03_itms.5692.5692.2	1.611	0.4532	95.1	1086.59	1086.59	530612	1	8.739	76.5	1	K.QPTSNVALTR.P
*	051010-NickBoddy-2691-04_itms.9741.9741.2	3.821	0.7147	99.5	1946.96	1945.95	15633	1	16.619	67.9	9	K.HIPSDSNNLDPQLGPWR.F
*	051010-NickBoddy-2691-04_itms.10589.10589.3	2.9365	0.5929	96.1	1947.94	1945.95	8953.5	1	10.484	41.7	1	K.HIPSDSNNLDPQLGPWR.F
*	051010-NickBoddy-2691-04_itms.11317.11317.2	4.9716	0.6593	99.5	1747.83	1746.83	30594.3	1	15.534	75	11	K.VDPIEDNSFIFGEHK.S
*	051010-NickBoddy-2691-03_itms.8601.8601.1	1.6838	0.3777	99.7	962.428	962.426	15175	1	5.861	100	2	R.ENFFYDK.D
SPAC1F7.13c	13	190	0.372	253	27100	10.9	U	|rpl801|rpl8-1, rpl18, rpk5a, rpl2-1, SPAC21E11.02c|60S ribosomal protein L8|Schizosaccharomyces pombe|chr 1|||Manual
SPBC839.04	13	190	0.372	253	27100	10.9	U	|rpl803|rpl8-3, rpk5-b, rpkD4|60S ribosomal protein L8|Schizosaccharomyces pombe|chr 2|||Manual
SPBC2F12.07c	13	190	0.372	253	27100	10.9	U	|rpl802|rpl8-2, rpk37, rpk5b|60S ribosomal protein L8|Schizosaccharomyces pombe|chr 2|||Manual
	051010-NickBoddy-2691-04_itms.6088.6088.2	2.004	0.4166	95.5	1074.54	1073.55	25922.2	3	7.509	56.2	2	K.SGGIFQAHTR.L
	070210-NB-2691-02_itms.9270.9270.1	1.846	0.2769	98.7	853.436	851.426	27407	5	5.907	77.8	29	R.TLDFAER.H
	070210-NB-2691-02_itms.9262.9262.2	2.1555	0.4847	99.8	852.431	851.426	106613	1	13.173	100	10	R.TLDFAER.H
	070210-NB-2691-04_itms.5739.5739.2	1.612	0.39	97.7	807.45	807.448	5887.9	1	7.486	72.7	1	K.IIHDPGR.G
	051010-NickBoddy-2691-04_itms.14969.14969.2	4.9485	0.6372	99.6	2782.45	2781.43	31498.4	1	16.182	87.1	8	K.NAALTVGNVLPVGEMPEGTIISNVEEK.A
	051010-NickBoddy-2691-04_itms.15025.15025.3	5.7501	0.6483	100	2783.45	2781.43	4344.7	1	13.544	40.5	6	K.NAALTVGNVLPVGEMPEGTIISNVEEK.A
	051010-NickBoddy-2691-03_itms.311.311.4	2.8855	0.6097	96.2	2782.44	2781.43	3294.2	1	11.001	41.4	1	K.NAALTVGNVLPVGEMPEGTIISNVEEK.A
	070210-NB-2691-04_itms.11761.11761.2	5.7006	0.5501	100	1761.89	1760.88	33352.2	1	14.394	88.5	31	R.SSGNYVIIVGHDVDTGK.T
	070210-NB-2691-04_itms.11459.11459.3	3.2795	0.5703	100	1760.89	1760.88	36837.3	1	9.473	66	2	R.SSGNYVIIVGHDVDTGK.T
	051010-NickBoddy-2691-04_itms.3961.3961.2	1.9317	0.4094	95.1	843.509	843.505	18882.5	2	5.981	78.6	1	K.KVVPSSAR.G
	070210-NB-2691-04_itms.9617.9617.1	2.8463	0.5356	100	941.558	941.553	27124.6	1	10.927	100	41	R.GVVGIVAGGGR.I
	070210-NB-2691-04_itms.9161.9161.2	3.6313	0.5673	100	941.555	941.553	293950	1	12.711	94.7	44	R.GVVGIVAGGGR.I
	070210-NB-2691-04_itms.5731.5731.2	2.45	0.267	99.2	826.543	826.54	31386.6	2	4.363	90.9	14	R.IDKPLLK.A
SPAC23G3.09	11	25	0.359	365	40546	8.7	U	|taf4||transcription factor TFIID complex subunit Taf4|Schizosaccharomyces pombe|chr 1|||Manual
*	070210-NB-2691-02_itms.8026.8026.2	3.5138	0.7048	100	1206.53	1206.53	7966.8	1	11.987	88.9	1	R.FGDDDDIPANK.R
*	070210-NB-2691-04_itms.12752.12752.2	3.8473	0.4393	99.9	1651.79	1650.78	25525	1	13.058	83.3	4	K.NEEYPEIPGYLGNR.K
*	070210-NB-2691-02_itms.7420.7420.2	4.5154	0.7643	100	1502.73	1502.72	10084.4	1	21.735	77.8	1	R.PNNVSSSVGVASGGDR.Q
*	070210-NB-2691-04_itms.14194.14194.2	2.6964	0.5561	99.8	1077.6	1077.59	8278.3	1	10.344	92.9	2	R.DYLANLLQK.M
*	051010-NickBoddy-2691-03_itms.4594.4594.2	3.3927	0.6159	99.4	1206.58	1206.58	7309.5	1	11.894	100	2	R.TSQLHTDNYK.Q
*	070210-NB-2691-04_itms.13690.13690.2	5.0164	0.6891	100	1978.93	1977.92	17092.2	1	15.226	61.5	2	R.QTLANFAYKEYESEER.R
*	070210-NB-2691-04_itms.13692.13692.3	3.9747	0.6712	100	1978.93	1977.92	21005.8	1	11.846	41.9	2	R.QTLANFAYKEYESEER.R
*	070210-NB-2691-02_itms.7776.7776.2	4.6374	0.7571	100	1665.78	1664.77	15153.4	1	18.245	80.8	3	R.LAELNSASTNEEGSSR.R
*	070210-NB-2691-02_itms.5860.5860.2	2.358	0.6063	99.9	1046.49	1046.49	6502.6	1	11.1	80	1	K.NISEDAQNR.M
*	051010-NickBoddy-2691-03_itms.9886.9886.2	3.1461	0.6701	99.3	1765.85	1764.86	3905.9	1	13.636	62.5	1	R.MTNATASIMAGSALPSGGK.K
*	070210-NB-2691-03_itms.10703.10703.2	2.6009	0.5105	99.8	1255.66	1255.65	20876.8	1	9.546	88.2	6	R.DGVLPLQQEEK.G
SPAC6G10.10c	7	19	0.356	194	22398	10.5	U	|||human hmmtag2 homolog|Schizosaccharomyces pombe|chr 1|||Manual
*	051010-NickBoddy-2691-04_itms.8056.8056.2	4.5083	0.5618	98.9	1791.84	1791.84	20490.3	1	10.36	85.7	2	R.GGQAQFQWEEVRNDK.Q
*	051010-NickBoddy-2691-03_itms.8768.8768.1	2.1047	0.383	99.6	1287.66	1285.65	8091	2	7.793	62.5	4	R.YLGQSIYAASGR.W
*	051010-NickBoddy-2691-03_itms.8805.8805.2	3.0647	0.6701	99.5	1285.66	1285.65	74623.8	1	15.779	95	4	R.YLGQSIYAASGR.W
*	051010-NickBoddy-2691-02_itms.11774.11774.1	1.6626	0.4297	99.6	963.462	963.458	8685.2	1	8.584	100	3	K.DLEWWSK.G
*	051010-NickBoddy-2691-02_itms.4485.4485.2	3.7169	0.6389	99.3	1651.79	1651.78	1584.5	1	13.064	62.5	1	R.TTQSAINSENSDKEK.Y
*	051010-NickBoddy-2691-03_itms.14595.14595.2	5.6958	0.6451	99.5	1999.1	1998.09	554359	1	17.663	87.9	4	R.MLAEALGLPQPSALALTSSK.A
*	051010-NickBoddy-2691-04_itms.13963.13963.3	4.0172	0.631	98.9	1999.1	1998.09	8084.7	1	15.706	69	1	R.MLAEALGLPQPSALALTSSK.A
SPBC17G9.11c	55	433	0.355	1185	130861	7.1	U	|pyr1||pyruvate carboxylase|Schizosaccharomyces pombe|chr 2|||Manual
*	051010-NickBoddy-2691-04_itms.8461.8461.2	6.0724	0.7208	100	1950.95	1949.94	414650	1	15.787	86.2	3	K.YDALLHNQSTNTNPFSK.L
*	051010-NickBoddy-2691-04_itms.8466.8466.3	4.3613	0.6525	100	1949.94	1949.94	539792	1	18.588	77.3	2	K.YDALLHNQSTNTNPFSK.L
*	070210-NB-2691-02_itms.7175.7175.2	3.1899	0.6614	100	1235.63	1235.63	23713.3	1	15.615	72.2	14	R.QKADESYPIGK.V
*	051010-NickBoddy-2691-02_itms.5950.5950.1	1.7513	0.4566	99.5	979.477	979.474	14636.5	1	9.791	100	3	K.ADESYPIGK.V
*	070210-NB-2691-02_itms.7479.7479.2	2.6956	0.5298	99.9	979.476	979.474	25754.1	1	12.22	100	2	K.ADESYPIGK.V
*	051010-NickBoddy-2691-04_itms.18259.18259.2	4.4521	0.5032	98.8	2194.19	2193.18	2354.2	1	13.025	73.3	1	K.VGQYSPVGAYLAIDEIVSIAK.R
*	070210-NB-2691-04_itms.13555.13555.1	2.1461	0.351	100	1031.62	1031.61	6718.8	1	7.02	83.3	5	K.EYGLPVIIK.A
*	070210-NB-2691-04_itms.13537.13537.2	1.5125	0.4754	98.7	1031.62	1031.61	8872.8	1	8.079	64.3	1	K.EYGLPVIIK.A
*	070210-NB-2691-03_itms.9071.9071.2	3.4271	0.5354	100	1282.63	1282.63	153845	1	11.564	100	20	R.SADTLKESFER.A
*	070210-NB-2691-04_itms.14936.14936.2	5.7824	0.5825	100	1699.84	1698.83	37296.9	1	13.141	96.2	64	R.SEALASFGDGTVFIER.F
*	051010-NickBoddy-2691-03_itms.9184.9184.2	2.7202	0.5716	98.8	1197.63	1197.63	9634.1	1	12.175	100	1	K.HIEIQLMADK.A
*	070210-NB-2691-02_itms.7446.7446.1	2.1224	0.4	100	827.51	826.504	6419.2	1	9.838	90	8	K.VVEIAPAK.D
*	070210-NB-2691-02_itms.7454.7454.2	2.3716	0.56	99.9	826.507	826.504	8292.1	1	12.848	100	2	K.VVEIAPAK.D
*	070210-NB-2691-04_itms.8329.8329.2	2.9113	0.4995	99.8	1394.79	1394.79	8127.6	1	9.4	81	25	K.VVEIAPAKDLDPK.I
*	070210-NB-2691-02_itms.9507.9507.1	1.8425	0.4181	100	1036.54	1036.53	16834.3	1	6.421	83.3	2	R.QALYDDAIK.I
*	070210-NB-2691-02_itms.9558.9558.2	2.7986	0.5353	99.8	1036.53	1036.53	146909	1	10.544	100	12	R.QALYDDAIK.I
*	070210-NB-2691-04_itms.12643.12643.2	5.7708	0.7041	100	1630.77	1629.76	14805.6	1	13.99	95.8	3	K.YCNAGTAEFLLDQK.G
*	070210-NB-2691-03_itms.10471.10471.2	4.8309	0.6465	100	1674.81	1674.8	28738.6	1	15.727	88.5	11	R.VTTEDPNNGFAPDIGK.I
*	070210-NB-2691-04_itms.13737.13737.2	5.9874	0.7353	100	2336.17	2335.16	31015.6	1	24.184	77.4	9	R.VTTEDPNNGFAPDIGKIEVYR.S
*	070210-NB-2691-04_itms.13721.13721.3	4.0318	0.5765	100	2336.17	2335.16	96817.9	1	12.209	61	8	R.VTTEDPNNGFAPDIGKIEVYR.S
*	070210-NB-2691-04_itms.13027.13027.2	2.5509	0.3789	99.8	959.571	959.568	15130.9	1	8.075	92.3	1	K.TNIPFVLR.L
*	051010-NickBoddy-2691-04_itms.13252.13252.2	4.5188	0.6355	99.7	1634.93	1633.92	6977.3	1	12.949	76.9	11	K.LLAYLGDLAVNGSSIK.G
*	070210-NB-2691-02_itms.6230.6230.2	2.3558	0.4803	99.8	913.478	913.474	6646.3	1	13.909	73.3	2	K.GQNGEPALK.S
*	070210-NB-2691-04_itms.13653.13653.1	1.5727	0.2794	97.2	1230.68	1229.69	2592.3	13	7.711	35.3	1	K.LLLDNGPAAFAK.A
*	070210-NB-2691-04_itms.13024.13024.2	3.4264	0.5599	100	1229.69	1229.69	103309	1	11.381	95	8	K.LLLDNGPAAFAK.A
*	051010-NickBoddy-2691-03_itms.11071.11071.1	1.3508	0.47	99.7	1092.55	1092.55	11165.6	1	7.518	83.3	2	R.GLIMDTTWR.D
*	051010-NickBoddy-2691-03_itms.11063.11063.2	3.4869	0.5891	99.3	1094.56	1092.55	149164	1	13.412	93.3	2	R.GLIMDTTWR.D
*	051010-NickBoddy-2691-03_itms.6321.6321.1	2.7609	0.2735	99.6	1113.6	1111.59	118869	1	9.842	100	1	R.DAHQSLLATR.V
*	070210-NB-2691-03_itms.8359.8359.2	3.0493	0.6134	100	1111.59	1111.59	69510.6	1	12.054	94.1	58	R.DAHQSLLATR.V
*	070210-NB-2691-04_itms.11594.11594.2	2.1835	0.4742	99.8	963.529	962.542	8646.4	9	8.016	53.8	1	K.KNGIDIFR.V
*	051010-NickBoddy-2691-03_itms.9930.9930.1	1.8618	0.2331	97.3	835.453	834.447	10320.9	4	6.213	66.7	5	K.NGIDIFR.V
*	051010-NickBoddy-2691-03_itms.9918.9918.2	2.2055	0.5284	98.6	834.448	834.447	8235.2	1	10.967	100	5	K.NGIDIFR.V
*	051010-NickBoddy-2691-02_itms.15221.15221.2	5.6017	0.622	99.6	1990.04	1989.03	88278	1	14.186	84.4	6	R.VFDALNDVNNLSLGIDAAK.R
*	070210-NB-2691-04_itms.10436.10436.2	2.6154	0.638	99.8	1999.87	1999.89	5387.4	1	10.153	50	2	R.AGGVVEATMCYSGDMLNPK.K
*	070210-NB-2691-04_itms.15880.15880.2	4.4406	0.6451	100	1518.76	1518.75	25812.4	1	13.055	100	5	K.YNLDYYVNLVDK.M
*	070210-NB-2691-03_itms.10631.10631.2	3.2638	0.4955	99.8	1276.63	1276.63	128301	1	12.909	100	28	K.QLEFDNNQLR.E
*	051010-NickBoddy-2691-02_itms.10745.10745.2	2.7617	0.7754	100	1298.59	1298.58	15478.3	1	16.007	100	1	R.EIDSYWAQMR.L
*	070210-NB-2691-04_itms.14017.14017.2	3.5028	0.6329	100	1326.71	1325.7	139339	1	12.272	100	6	R.LLYSPFESEIK.G
*	051010-NickBoddy-2691-03_itms.10140.10140.2	5.9122	0.7106	100	2159.05	2158.04	54473.2	1	17.153	83.3	4	K.GTDSDVYNHEIPGGQLTNLK.F
*	070210-NB-2691-04_itms.11779.11779.3	3.6952	0.4584	96.6	2159.05	2158.04	24494	1	9.649	56.6	1	K.GTDSDVYNHEIPGGQLTNLK.F
*	070210-NB-2691-04_itms.13824.13824.2	5.9414	0.6569	100	1738.89	1737.88	22148.3	1	13.952	89.3	7	K.FQATSLGLGTQWAETK.K
*	051010-NickBoddy-2691-03_itms.4968.4968.2	2.4892	0.3804	96.5	936.517	936.515	10231.8	1	6.462	100	1	K.KAYIEANK.L
*	051010-NickBoddy-2691-02_itms.5310.5310.1	2.3237	0.135	96.6	808.423	808.42	19973.2	1	7.311	100	1	K.AYIEANK.L
*	051010-NickBoddy-2691-04_itms.11688.11688.2	4.6737	0.6102	99.4	1448.76	1448.76	14420.8	1	12.144	95	6	K.VVGDLAQFMVQNK.L
*	070210-NB-2691-02_itms.7791.7791.1	2.2547	0.4451	100	1032.5	1032.5	12409.7	1	9.976	91.7	2	K.LSAEDVENR.A
*	070210-NB-2691-02_itms.8030.8030.2	3.0549	0.3842	99.8	1032.5	1032.5	13009.3	1	10.575	86.7	8	K.LSAEDVENR.A
*	070210-NB-2691-04_itms.13842.13842.1	1.8066	0.262	98.3	1235.65	1235.64	1984.1	1	7.027	66.7	1	K.FLPAADFDAIR.K
*	070210-NB-2691-04_itms.13803.13803.2	2.223	0.5307	99.8	1235.65	1235.64	23391.2	1	9.609	84.2	6	K.FLPAADFDAIR.K
*	070210-NB-2691-04_itms.12886.12886.2	3.0484	0.5065	99.9	1363.74	1363.74	13637.3	1	9.046	90	2	K.FLPAADFDAIRK.L
*	051010-NickBoddy-2691-02_itms.7338.7338.1	2.0151	0.5491	100	1094.58	1094.57	23266.7	1	9.224	85.7	4	R.YGDLTTVPTK.F
*	070210-NB-2691-03_itms.9079.9079.2	3.0344	0.6122	100	1094.58	1094.57	60353.1	1	15.565	87.5	8	R.YGDLTTVPTK.F
*	070210-NB-2691-04_itms.11427.11427.2	4.0982	0.6995	100	1371.65	1369.64	73075.2	1	15.128	94.4	33	R.EVYFELNGENR.H
*	070210-NB-2691-02_itms.6009.6009.2	2.8652	0.6195	100	827.429	827.426	6960.5	1	9.792	100	2	R.HVTVEDK.K
*	070210-NB-2691-02_itms.7155.7155.2	2.2407	0.4363	99.8	860.487	860.484	5252.6	1	8.579	92.3	1	K.AAIETVTR.P
*	051010-NickBoddy-2691-04_itms.4128.4128.2	2.8345	0.4665	98.4	1113.64	1113.64	87313.1	1	7.55	100	5	K.AAIETVTRPR.A
SPBC1289.16c	33	92	0.349	794	90127	6.2	U	||SPBC8E4.06|copper amine oxidase |Schizosaccharomyces pombe|chr 2|||Manual
*	051010-NickBoddy-2691-04_itms.16863.16863.2	5.3894	0.5356	98.9	1997.97	1996.97	211281	1	13.086	100	7	K.AAEYFDPLDPLSFNELR.Y
*	051010-NickBoddy-2691-03_itms.1760.1760.3	4.3164	0.5265	96.1	1996.97	1996.97	2404.1	1	14.228	54.9	1	K.AAEYFDPLDPLSFNELR.Y
*	070210-NB-2691-04_itms.10422.10422.1	1.3573	0.3097	97.2	862.52	862.515	2916.3	1	5.292	90	1	R.YVVNLVR.K
*	051010-NickBoddy-2691-03_itms.8422.8422.2	2.1919	0.4232	97.2	862.516	862.515	12975.1	1	9.477	91.7	5	R.YVVNLVR.K
*	051010-NickBoddy-2691-03_itms.4536.4536.2	3.1432	0.6812	99.7	1231.57	1231.57	13344.2	1	10.855	77.8	1	R.YSSAHEGIPDR.R
*	051010-NickBoddy-2691-04_itms.8543.8543.1	2.1743	0.3535	99.6	934.563	934.561	24546.3	1	6.88	100	4	R.AYVIVLEK.E
*	051010-NickBoddy-2691-04_itms.751.751.2	3.962	0.6371	99.2	1660.91	1659.9	10205.8	1	15.687	88	3	K.EVPGVFEGIVNLTTGK.I
*	051010-NickBoddy-2691-04_itms.8119.8119.2	2.9155	0.5714	98.8	996.647	996.646	12692.7	1	8.453	100	1	K.KVIAIDIPK.V
*	051010-NickBoddy-2691-02_itms.9446.9446.1	1.8164	0.2509	97.3	868.554	868.551	121838	1	6.21	100	1	K.VIAIDIPK.V
*	051010-NickBoddy-2691-03_itms.6257.6257.2	4.3139	0.5971	99.4	1610.82	1609.83	14006.2	1	10.035	62.5	6	R.RPIPQDVNSDNNLK.K
*	051010-NickBoddy-2691-03_itms.6702.6702.1	2.1811	0.422	99.5	1236.6	1236.6	2631.2	1	7.897	76.9	1	K.KLEQEMEAMK.M
*	051010-NickBoddy-2691-03_itms.6735.6735.2	3.8211	0.5011	98.8	1236.6	1236.6	45519.9	1	10.469	93.8	4	K.KLEQEMEAMK.M
*	051010-NickBoddy-2691-02_itms.6760.6760.1	2.3738	0.4009	99.4	1108.51	1108.5	16560.4	1	7.826	100	1	K.LEQEMEAMK.M
*	051010-NickBoddy-2691-02_itms.6757.6757.2	2.7168	0.6983	99.7	1108.5	1108.5	42953.7	1	12.913	100	1	K.LEQEMEAMK.M
*	051010-NickBoddy-2691-03_itms.7559.7559.1	1.8187	0.2676	97.3	1160.61	1160.61	25159.3	1	7.693	92.9	1	R.ITQPEGVNFR.I
*	051010-NickBoddy-2691-03_itms.7604.7604.2	2.6801	0.6039	98.8	1160.61	1160.61	668729	1	16.181	100	3	R.ITQPEGVNFR.I
*	051010-NickBoddy-2691-03_itms.9369.9369.2	4.6205	0.7992	100	1500.7	1499.69	5390	1	25.414	77.3	2	K.HAYDLGEYGVGYR.T
*	051010-NickBoddy-2691-03_itms.10415.10415.2	5.7835	0.5341	99	1687.84	1686.83	7278.7	1	15.198	87.5	1	K.NAISIHEEDDGVLFK.Y
*	051010-NickBoddy-2691-02_itms.11865.11865.2	2.6735	0.5265	98.6	1872.96	1872.96	1773.5	1	10.637	59.3	1	R.LTGILNTNAINEDEDLK.G
*	051010-NickBoddy-2691-03_itms.9839.9839.1	1.8707	0.2819	98.3	1030.56	1028.56	15365.2	5	5.507	66.7	4	R.INPMLDGLR.N
*	051010-NickBoddy-2691-03_itms.9860.9860.2	2.415	0.4671	97.9	1028.56	1028.56	154836	1	10.115	100	3	R.INPMLDGLR.N
*	051010-NickBoddy-2691-02_itms.7367.7367.1	1.6498	0.4504	99.6	1045.57	1045.56	46855.4	1	7.371	76.9	2	R.NSVATVDALR.D
*	070210-NB-2691-03_itms.9072.9072.2	2.3413	0.427	99.7	1045.57	1045.56	12582.6	1	8.662	76.5	1	R.NSVATVDALR.D
*	051010-NickBoddy-2691-02_itms.7028.7028.2	3.9419	0.6184	99.3	1288.69	1288.69	109000	1	10.93	85	3	R.NSVATVDALRDK.N
*	051010-NickBoddy-2691-02_itms.15693.15693.2	5.7477	0.7302	100	2217.08	2216.07	193002	1	21.388	93.8	5	K.YIIPETVTEAISNYDSSTGR.T
*	051010-NickBoddy-2691-04_itms.14609.14609.3	6.0579	0.7193	100	2218.08	2216.07	14927.1	1	16.741	60	3	K.YIIPETVTEAISNYDSSTGR.T
*	051010-NickBoddy-2691-02_itms.8197.8197.1	2.0295	0.452	99.4	1286.64	1286.64	78793.4	1	7.1	81.2	1	K.WISDDPNAQIK.N
*	051010-NickBoddy-2691-02_itms.8188.8188.2	3.3461	0.5435	98.9	1286.64	1286.64	384129	1	12.533	100	1	K.WISDDPNAQIK.N
*	051010-NickBoddy-2691-04_itms.6309.6309.3	6.6567	0.8071	100	3004.39	3003.38	62378.3	1	22.383	63	8	K.HNPALDTSSSVNSTSEATSPNTHHENLR.D
*	051010-NickBoddy-2691-04_itms.3934.3934.3	4.4213	0.674	100	2222.99	2221.97	39110.2	1	11.24	54.9	1	R.ESHSTPHDYEPHVSDKNDK.S
*	051010-NickBoddy-2691-02_itms.4790.4790.2	1.7096	0.4781	97.1	956.506	956.505	13976	1	9.093	73.3	1	K.EPVVDAAQK.H
*	051010-NickBoddy-2691-03_itms.4679.4679.2	3.6243	0.7134	99.5	1435.73	1435.73	15653.1	1	18.891	90.5	7	K.EPVVDAAQKHEGR.S
*	051010-NickBoddy-2691-02_itms.5415.5415.2	5.7702	0.6951	100	1959.91	1958.91	22002.9	1	15.41	89.7	7	R.SETLAQPGQQNANQSEEK.Q
SPBC16H5.03c	24	91	0.328	628	70614	5.7	U	|fub2|uba2|SUMO E1-like activator enzyme Fub2|Schizosaccharomyces pombe|chr 2|||Manual
*	051010-NickBoddy-2691-03_itms.8215.8215.1	1.8637	0.3357	99.4	861.49	861.487	17003.8	1	6.373	90.9	2	K.NLLMSGVK.E
*	051010-NickBoddy-2691-03_itms.5742.5742.1	1.9651	0.4674	99.4	1064.54	1064.54	10531	1	8.298	92.3	1	K.TASSFNPNVK.L
*	070210-NB-2691-03_itms.7423.7423.2	3.0059	0.5493	99.9	1064.54	1064.54	34252.1	1	12.133	100	10	K.TASSFNPNVK.L
*	070210-NB-2691-03_itms.8331.8331.2	3.856	0.6714	100	1458.74	1458.73	4500	1	12.781	90	3	K.LEAYHANIKEDR.F
*	051010-NickBoddy-2691-04_itms.1890.1890.3	5.2358	0.79	100	3254.46	3252.44	1847.4	1	18.417	43.2	1	K.SYFFPQLFSNDQESDGIIDNVSANEMER.R
*	051010-NickBoddy-2691-03_itms.6064.6064.2	2.8908	0.4122	97.8	957.55	957.548	22748.8	1	8.093	92.9	3	R.REIAELAR.E
*	070210-NB-2691-02_itms.8174.8174.1	2.0291	0.3369	100	801.451	801.447	32194.7	1	6.985	100	6	R.EIAELAR.E
*	051010-NickBoddy-2691-02_itms.7327.7327.1	1.329	0.3513	97.3	1104.56	1104.55	22979.2	1	6.887	83.3	2	R.ETTELNELR.S
*	070210-NB-2691-02_itms.9747.9747.2	2.615	0.4106	99.8	1105.54	1104.55	6296.5	1	7.075	80	6	R.ETTELNELR.S
*	070210-NB-2691-02_itms.7612.7612.2	3.4268	0.645	100	1268.58	1268.58	9062.8	1	12.225	89.5	6	R.SSIGQSDNGFEK.I
*	051010-NickBoddy-2691-04_itms.8423.8423.2	3.7344	0.5602	98.8	1405.73	1405.72	238446	1	14.175	94.4	1	R.LREVPDAWTYR.S
*	070210-NB-2691-04_itms.10948.10948.2	2.1899	0.2459	97	1136.54	1136.54	6530.2	1	10.929	80	10	R.EVPDAWTYR.S
*	070210-NB-2691-04_itms.13601.13601.2	7.1629	0.6828	100	1934.99	1933.98	43131	1	18.683	100	9	R.SPPKELSYSELLENAEK.A
*	070210-NB-2691-04_itms.13602.13602.3	4.1402	0.3729	96.7	1934.98	1933.98	42395.2	1	8.205	71.4	3	R.SPPKELSYSELLENAEK.A
*	070210-NB-2691-04_itms.14059.14059.2	4.3153	0.5983	100	1524.75	1524.74	8880.4	1	12.075	86.4	5	K.ELSYSELLENAEK.A
*	051010-NickBoddy-2691-04_itms.18277.18277.2	3.8955	0.6993	99.5	2532.28	2531.27	5644	1	14.138	70.4	1	K.ATSPWLNEQNVWNVAESFAVLR.D
*	051010-NickBoddy-2691-04_itms.18269.18269.3	4.9522	0.692	100	2532.28	2531.27	44154.8	1	14.623	60	1	K.ATSPWLNEQNVWNVAESFAVLR.D
*	070210-NB-2691-03_itms.10338.10338.2	2.6488	0.559	99.9	1114.61	1114.61	11783.9	1	11.891	93.8	8	K.VLQGDLNDLK.N
*	070210-NB-2691-04_itms.12936.12936.1	2.0099	0.2947	98.4	915.563	914.556	94310.5	1	6.018	100	4	R.VLVDDILK.S
*	070210-NB-2691-04_itms.12944.12944.2	2.3895	0.385	99.7	914.559	914.556	76161.8	1	9.195	100	2	R.VLVDDILK.S
*	070210-NB-2691-04_itms.10778.10778.2	4.5481	0.5393	100	1533.77	1532.76	12283.3	1	12.624	86.4	4	R.LHYSEEVSVLNDK.L
*	070210-NB-2691-04_itms.12973.12973.2	2.9602	0.5823	99.8	1582.73	1582.73	4883.2	1	11.184	77.3	1	K.LIYDPDFDDNLDK.T
*	070210-NB-2691-03_itms.11890.11890.2	3.137	0.5527	99.9	1190.61	1190.61	4281.4	1	12.907	77.8	1	K.TFDDLGINPAK.N
*	070210-NB-2691-04_itms.14347.14347.2	3.3686	0.4475	99.8	1459.81	1459.8	19373.7	1	8.444	95.7	1	K.NTILTVLGDSAVEK.D
SPBC83.15	16	62	0.323	387	43767	6.9	U	|||ribosome biogenesis protein Nsa1|Schizosaccharomyces pombe|chr 2|||Manual
*	051010-NickBoddy-2691-02_itms.12526.12526.1	2.4577	0.5577	100	1198.71	1198.7	11981.1	1	9.857	93.3	1	K.LLLGDEIGQLK.F
*	070210-NB-2691-04_itms.14184.14184.2	3.9648	0.6489	100	1198.71	1198.7	121290	1	15.001	100	7	K.LLLGDEIGQLK.F
*	070210-NB-2691-02_itms.7935.7935.2	6.4362	0.6561	100	1800.91	1800.9	24178.6	1	14.34	79.3	6	K.KGTDTSNPESEAPVIQK.F
*	070210-NB-2691-02_itms.8307.8307.2	5.3476	0.6791	100	1672.81	1672.8	20597.1	1	14.811	81.5	5	K.GTDTSNPESEAPVIQK.F
*	070210-NB-2691-02_itms.7649.7649.2	2.7881	0.4646	99.9	993.503	993.5	6279.8	1	8.784	85.7	3	K.FGELDREK.G
*	051010-NickBoddy-2691-04_itms.11488.11488.1	1.8088	0.3679	99.6	807.483	807.48	3440.7	1	5.741	100	1	K.GVLFMLK.H
*	070210-NB-2691-04_itms.9852.9852.1	2.3933	0.5325	100	896.561	896.557	3037.9	1	9.176	100	3	R.IPGIIAAGGK.E
*	070210-NB-2691-04_itms.14592.14592.2	3.7463	0.645	100	1274.64	1274.64	93840.4	1	13.305	100	9	K.SNIDELELWR.T
*	051010-NickBoddy-2691-04_itms.4093.4093.2	2.5984	0.532	98.5	1172.64	1172.64	25890.2	1	9.393	100	1	K.NVKNDSLNLR.V
*	070210-NB-2691-02_itms.7687.7687.1	1.2654	0.2782	95.9	831.436	831.432	16496.9	2	6.382	77.8	1	K.NDSLNLR.V
*	051010-NickBoddy-2691-03_itms.9537.9537.1	1.5985	0.3577	98.3	869.48	869.477	44504.3	1	6.888	100	5	K.LLYFADK.R
*	070210-NB-2691-04_itms.11507.11507.2	2.0253	0.4647	99.8	869.479	869.477	14352.8	1	11.107	100	3	K.LLYFADK.R
*	051010-NickBoddy-2691-04_itms.7745.7745.1	2.2882	0.5083	100	1145.6	1145.6	10488	1	8.507	92.3	1	R.AQISIFDHSK.K
*	051010-NickBoddy-2691-04_itms.7684.7684.2	3.1981	0.6748	99.7	1145.6	1145.6	145402	1	15.2	100	7	R.AQISIFDHSK.K
*	070210-NB-2691-04_itms.13452.13452.2	4.0959	0.6252	100	1327.79	1325.78	53842.5	1	15.802	94.7	8	K.ALPTSIIVINER.D
*	051010-NickBoddy-2691-04_itms.11865.11865.3	6.0134	0.7522	100	2817.4	2816.38	13874.7	1	17.958	70	1	R.DAEIIKKEEELEAAKEEEEEIWR.N
SPAC2C4.16c	6	8	0.32	200	22593	10.9	U	|rps801|rps8-1|40S ribosomal protein S8|Schizosaccharomyces pombe|chr 1|||Manual
SPAC521.05	6	8	0.32	200	22564	10.9	U	|rps802|rps8-2|40S ribosomal protein S8|Schizosaccharomyces pombe|chr 1|||Manual
	070210-NB-2691-03_itms.12125.12125.2	5.0006	0.6578	100	1570.73	1569.72	5131.7	1	13.714	88	2	R.LDSGNFSWGSEGVSK.K
	051010-NickBoddy-2691-03_itms.9095.9095.2	3.3221	0.4046	97.3	1697.82	1697.81	8069.1	1	8.554	57.7	2	R.LDSGNFSWGSEGVSKK.T
	051010-NickBoddy-2691-04_itms.8321.8321.2	4.2086	0.5877	98.9	1752.95	1752.94	43488.9	1	13.655	66.7	1	R.IIQVAYHPSNNELVR.T
	070210-NB-2691-04_itms.13074.13074.2	2.7242	0.4627	99.8	1287.71	1287.71	15366	1	7.689	84.2	1	K.SAIVQIDAAPFR.V
	051010-NickBoddy-2691-02_itms.9005.9005.2	3.8076	0.6527	99.7	1364.68	1364.68	23107	1	13.402	95.5	1	K.VDSALETQFAAGR.L
	051010-NickBoddy-2691-03_itms.6696.6696.1	2.2617	0.4622	100	894.508	894.505	7099.4	1	8.18	91.7	1	R.LYAVVSSR.P
SPBC776.11	9	172	0.318	148	16685	11.1	U	|rpl2801|rpl28-1|60S ribosomal protein Ll28B 27a|Schizosaccharomyces pombe|chr 2|||Manual
	051010-NickBoddy-2691-02_itms.6077.6077.1	1.8085	0.261	97.6	816.451	814.442	27122	1	5.991	100	8	R.PTVNLDR.L
	051010-NickBoddy-2691-02_itms.6060.6060.2	2.2028	0.4658	97.7	814.444	814.442	584270	1	9.463	90.9	31	R.PTVNLDR.L
*	051010-NickBoddy-2691-04_itms.10370.10370.1	2.0624	0.4048	99.5	1230.68	1228.67	50859.6	1	7.367	57.1	14	R.LWTLVPNETR.E
*	070210-NB-2691-04_itms.13168.13168.2	2.4181	0.4817	99.8	1228.67	1228.67	2483533	1	8.916	94.1	15	R.LWTLVPNETR.E
	051010-NickBoddy-2691-02_itms.12684.12684.1	3.8924	0.6919	100	1789.96	1788.95	218668	1	14.605	87.5	2	K.NTEVAPVINVLQSGYGK.V
	070210-NB-2691-04_itms.14960.14960.2	6.09	0.7084	100	1789.95	1788.95	18721.2	1	17.162	96.3	78	K.NTEVAPVINVLQSGYGK.V
*	051010-NickBoddy-2691-04_itms.8386.8386.2	3.6694	0.4054	97.8	1465.85	1465.85	86938.3	1	15.604	85.7	1	K.GRLPDTPVIIQTR.Y
*	051010-NickBoddy-2691-04_itms.8709.8709.1	3.2262	0.6367	100	1254.74	1252.73	434125	1	13.052	80	6	R.LPDTPVIIQTR.Y
*	070210-NB-2691-04_itms.11705.11705.2	3.7712	0.4525	99.8	1253.73	1252.73	109050	1	12.605	83.3	17	R.LPDTPVIIQTR.Y
SPCC5E4.07	10	193	0.318	148	16653	11.1	U	|rpl2802|rpl28-2|60S ribosomal protein L27a.2/L28A|Schizosaccharomyces pombe|chr 3|||Manual
	051010-NickBoddy-2691-02_itms.6077.6077.1	1.8085	0.261	97.6	816.451	814.442	27122	1	5.991	100	8	R.PTVNLDR.L
	051010-NickBoddy-2691-02_itms.6060.6060.2	2.2028	0.4658	97.7	814.444	814.442	584270	1	9.463	90.9	31	R.PTVNLDR.L
*	051010-NickBoddy-2691-03_itms.12271.12271.1	2.4091	0.4114	99.4	1214.68	1212.67	223976	1	7.582	85.7	15	R.LWTLLPNEAR.D
*	070210-NB-2691-04_itms.14753.14753.2	2.4355	0.4037	99.7	1213.65	1212.67	20240.9	1	8.608	82.4	18	R.LWTLLPNEAR.D
	051010-NickBoddy-2691-02_itms.12684.12684.1	3.8924	0.6919	100	1789.96	1788.95	218668	1	14.605	87.5	2	K.NTEVAPVINVLQSGYGK.V
	070210-NB-2691-04_itms.14960.14960.2	6.09	0.7084	100	1789.95	1788.95	18721.2	1	17.162	96.3	78	K.NTEVAPVINVLQSGYGK.V
*	051010-NickBoddy-2691-04_itms.7895.7895.2	4.4398	0.3927	98.2	1466.86	1465.85	715726	1	14.687	90.5	3	K.GRLPETPVIVQTR.Y
*	051010-NickBoddy-2691-04_itms.7919.7919.3	3.7385	0.611	99	1465.85	1465.85	10898.1	1	12.871	67.6	2	K.GRLPETPVIVQTR.Y
*	051010-NickBoddy-2691-03_itms.8924.8924.1	2.5095	0.4952	100	1254.74	1252.73	346245	1	10.489	86.7	12	R.LPETPVIVQTR.Y
*	070210-NB-2691-04_itms.11064.11064.2	3.3709	0.5428	100	1252.73	1252.73	38071.9	1	13.787	88.9	24	R.LPETPVIVQTR.Y
SPAC26F1.06	5	21	0.308	211	23765	7.5	U	|gpm1||monomeric 2,3-bisphosphoglycerate |Schizosaccharomyces pombe|chr 1|||Manual
*	070210-NB-2691-04_itms.13404.13404.2	3.4584	0.6114	100	1398.8	1398.8	19307.8	1	11.249	90.9	3	M.TTEAAPNLLVLTR.H
*	070210-NB-2691-02_itms.8668.8668.2	2.8218	0.5045	99.9	1030.55	1030.54	8455	1	10.968	82.4	2	K.DPALSETGIK.E
*	070210-NB-2691-04_itms.9204.9204.2	4.3186	0.6885	100	1628.78	1627.77	13815.2	1	15.435	95.8	8	R.YYGDLQGLNKDDAR.K
*	070210-NB-2691-04_itms.13379.13379.2	4.0167	0.5775	100	1272.65	1272.65	14158.5	1	12.026	100	4	K.WGAEQVQIWR.R
*	070210-NB-2691-03_itms.11037.11037.2	3.4318	0.5713	99.9	1964.94	1962.94	6830.8	1	11.447	36.7	4	R.SYDIAPPNGESLKDTAER.V
SPAC926.04c	22	47	0.3	704	80596	5	U	|hsp90|swo1|heat shock protein Hsp90|Schizosaccharomyces pombe|chr 1|||Manual
*	070210-NB-2691-04_itms.12874.12874.2	3.9156	0.4784	99.8	1544.83	1544.83	13638.3	1	10.287	83.3	1	R.ELISNASDALDKIR.Y
*	051010-NickBoddy-2691-02_itms.7610.7610.2	2.6705	0.7035	99.5	1573.76	1573.75	2389.6	1	15.992	60.9	2	R.YQSLSDPHALDAEK.D
*	070210-NB-2691-04_itms.13720.13720.2	4.0056	0.6175	100	1283.74	1283.73	48487.2	1	14.109	95	2	K.NDLINNLGVIAK.S
*	051010-NickBoddy-2691-04_itms.10764.10764.2	5.4652	0.3895	98.6	1814.91	1813.9	8427.9	1	9.249	82.6	1	R.LFMKEDQLQYLEEK.T
*	070210-NB-2691-02_itms.10835.10835.2	3.0097	0.6027	100	1294.62	1294.62	8390.1	1	10.66	93.8	1	K.EDQLQYLEEK.T
*	070210-NB-2691-02_itms.6654.6654.2	3.3343	0.2352	99.3	1523.79	1521.76	10820	2	7.439	72.7	1	K.VKETTTETEELNK.T
*	070210-NB-2691-02_itms.6211.6211.2	2.7726	0.5647	99.9	1294.61	1294.6	3402.4	1	9.564	72.2	1	K.ETTTETEELNK.T
*	051010-NickBoddy-2691-03_itms.8839.8839.2	5.7519	0.6786	100	1792.85	1791.84	16634.8	1	15.489	91.7	6	R.NPSEVTKEEYASFYK.S
*	070210-NB-2691-04_itms.12613.12613.2	4.9777	0.5274	100	1528.75	1527.74	13401.9	1	12.613	95.2	4	K.SLTNDWEDHLAVK.H
*	051010-NickBoddy-2691-04_itms.8732.8732.1	1.6519	0.4326	99.6	815.517	815.514	14184.1	1	8.388	100	1	R.AILFVPR.R
*	051010-NickBoddy-2691-03_itms.11783.11783.2	4.3593	0.5574	98.9	1514.79	1513.79	33996.2	1	12.029	90.9	3	K.GVVDSEDLPLNLSR.E
*	070210-NB-2691-04_itms.13686.13686.2	2.1589	0.3894	99	1641.73	1640.74	7846.6	5	6.003	31.8	1	R.RCLDMFNEIAEDK.E
*	070210-NB-2691-04_itms.11603.11603.1	1.714	0.5445	100	978.463	978.457	13559.8	1	10.604	100	2	K.TFYDAFSK.N
*	070210-NB-2691-04_itms.11605.11605.2	1.6436	0.6267	99.8	978.46	978.457	13211.7	1	12.674	84.6	1	K.TFYDAFSK.N
*	051010-NickBoddy-2691-04_itms.15493.15493.2	6.0139	0.7673	100	2201.07	2200.07	28560.3	1	23.946	93.3	3	R.YNSLNSPDDLISLEDYITK.M
*	070210-NB-2691-04_itms.11856.11856.2	2.9133	0.6383	100	1171.6	1171.6	19109.5	1	13.601	93.8	4	K.NIYFITGESK.Q
*	051010-NickBoddy-2691-02_itms.15657.15657.2	3.8932	0.6699	99.6	1550.81	1549.8	3643.1	1	16.989	71.4	2	K.QAVENSPFLEIFR.A
*	070210-NB-2691-02_itms.9682.9682.2	4.2158	0.7028	100	1406.62	1406.62	11757.5	1	13.191	89.5	1	K.DGLELEETDEEK.A
*	070210-NB-2691-02_itms.9462.9462.2	5.1114	0.6092	100	1705.81	1704.79	28019	1	13.495	95.5	1	K.DGLELEETDEEKAAR.E
*	051010-NickBoddy-2691-03_itms.5986.5986.1	1.8163	0.3437	98.8	1002.59	1002.58	2420.7	1	6.197	91.7	1	K.TILGDKVEK.V
*	070210-NB-2691-03_itms.10784.10784.1	2.3041	0.4179	100	870.535	870.53	4746.7	1	7.755	100	4	K.SPIIAELK.K
*	070210-NB-2691-03_itms.10728.10728.2	2.9858	0.3641	99.8	870.533	870.53	9254.1	1	7.294	92.3	4	K.SPIIAELK.K
SPAC2E1P3.04	26	136	0.299	712	81241	6.6	U	|||copper amine oxidase |Schizosaccharomyces pombe|chr 1|||Manual
*	070210-NB-2691-04_itms.14133.14133.2	3.6138	0.5869	100	1512.79	1512.78	9720.1	1	11.913	100	7	R.LSDPLDPLSADELK.L
*	051010-NickBoddy-2691-02_itms.6822.6822.2	2.1637	0.4456	97.4	873.469	872.473	12803.3	1	5.626	92.3	1	D.PLSADELK.L
*	051010-NickBoddy-2691-04_itms.11477.11477.2	5.0869	0.5936	99.5	1628.86	1627.85	3030.2	1	14.168	87.5	1	K.HFAFNVVTLEEPPK.A
*	051010-NickBoddy-2691-03_itms.12624.12624.1	2.1368	0.3887	99.5	969.639	969.635	14680.5	1	6.864	100	4	R.IALAVLLEK.G
*	051010-NickBoddy-2691-03_itms.8709.8709.1	1.2257	0.3467	96	911.534	911.531	17827.4	1	8.578	90.9	2	K.GVPGILEAR.V
*	070210-NB-2691-04_itms.10437.10437.2	1.9913	0.5257	99.8	911.534	911.531	6196.2	1	12.163	93.3	3	K.GVPGILEAR.V
*	051010-NickBoddy-2691-04_itms.7186.7186.1	2.2425	0.5859	100	1221.52	1221.52	9769.9	1	7.289	91.7	1	R.MQQAMMYYR.S
*	051010-NickBoddy-2691-04_itms.7230.7230.2	3.233	0.7191	99.4	1221.52	1221.52	5285.9	1	10.857	100	6	R.MQQAMMYYR.S
*	051010-NickBoddy-2691-03_itms.10421.10421.1	1.5999	0.536	99.4	1078.67	1078.66	14800.2	1	10.065	84.6	4	K.VVAIDIPPVR.R
*	051010-NickBoddy-2691-03_itms.11028.11028.2	3.1312	0.5634	98.9	1078.66	1078.66	33937.3	1	14.92	94.1	19	K.VVAIDIPPVR.R
*	051010-NickBoddy-2691-02_itms.7772.7772.1	2.133	0.3187	99.7	876.46	874.452	44418.2	1	6.829	100	6	K.DIEAELGK.M
*	051010-NickBoddy-2691-04_itms.8479.8479.2	4.9192	0.5793	99.4	1800.97	1799.97	1385139	1	13.927	84.6	2	R.EVKPISVTQPEGVNFR.M
*	051010-NickBoddy-2691-03_itms.10854.10854.1	2.1013	0.4492	100	1157.57	1155.56	58109	1	7.232	81.8	7	R.YIEWQNFR.M
*	070210-NB-2691-04_itms.12780.12780.2	2.5208	0.4302	99.8	1155.56	1155.56	7765.3	1	8.915	100	8	R.YIEWQNFR.M
*	051010-NickBoddy-2691-02_itms.12506.12506.2	4.2373	0.6839	99.5	1882.94	1881.93	16250.3	1	13.866	81.5	2	K.LTGILNTYAMNEGEDLK.G
*	051010-NickBoddy-2691-02_itms.13450.13450.2	7.1036	0.8222	100	2647.28	2646.27	7965.5	1	25.692	94.3	2	R.LNPMLDGYSNSVAVVDGVSGPGEPGSK.E
*	051010-NickBoddy-2691-03_itms.13166.13166.3	4.4368	0.6137	99.1	2647.28	2646.27	3322	1	13.472	44.3	5	R.LNPMLDGYSNSVAVVDGVSGPGEPGSK.E
*	051010-NickBoddy-2691-02_itms.8332.8332.2	2.7427	0.6861	99.2	1464.64	1464.64	623006	1	12.332	90	1	K.ENYYGNAFTTER.T
*	051010-NickBoddy-2691-03_itms.5213.5213.1	2.1348	0.3325	99.6	829.456	829.453	13408.8	1	8.596	100	2	R.PGSLVSNR.A
*	051010-NickBoddy-2691-03_itms.5237.5237.2	2.8979	0.5797	98.7	829.454	829.453	54100.2	1	12.738	100	4	R.PGSLVSNR.A
*	051010-NickBoddy-2691-02_itms.9409.9409.2	4.4215	0.7909	100	2124	2122.99	147850	1	18.235	87.9	2	K.DGQIYPAGDYVPQTSGEPTK.G
*	051010-NickBoddy-2691-02_itms.6754.6754.1	2.1884	0.5952	100	1037.57	1037.56	7846.3	1	12.877	92.3	9	R.NPALDVPPSK.N
*	051010-NickBoddy-2691-02_itms.7044.7044.2	2.8775	0.6154	98.9	1037.56	1037.56	64576.5	1	14.373	94.1	27	R.NPALDVPPSK.N
*	051010-NickBoddy-2691-02_itms.4548.4548.1	1.4786	0.3528	98.5	877.467	877.463	3589.2	1	7.157	100	1	K.NVTTSEVK.Q
*	051010-NickBoddy-2691-02_itms.11912.11912.1	3.6439	0.5671	100	1504.71	1502.7	43007.1	1	12.193	63.2	2	K.SLTDATSEFAFGEK.F
*	070210-NB-2691-04_itms.13354.13354.2	4.7493	0.7354	100	1502.71	1502.7	18179.2	1	14.934	91.3	8	K.SLTDATSEFAFGEK.F
SPAC1783.08c	13	240	0.289	201	23822	11.2	U	|rpl1502|rpl15-2|60S ribosomal protein L15b|Schizosaccharomyces pombe|chr 1|||Manual
	070210-NB-2691-03_itms.9735.9735.1	2.1559	0.1399	96.7	867.476	865.467	172756	2	4.454	100	64	K.YLEELAK.K
	070210-NB-2691-02_itms.9422.9422.2	2.1324	0.3947	99.6	865.47	865.467	54270.5	1	8.151	100	11	K.YLEELAK.K
	070210-NB-2691-03_itms.9124.9124.1	1.7659	0.2443	98	993.568	993.562	2715.5	1	6.442	100	2	K.YLEELAKK.K
	051010-NickBoddy-2691-03_itms.6900.6900.2	2.8628	0.4123	97.8	993.563	993.562	132832	1	7.784	100	13	K.YLEELAKK.K
	051010-NickBoddy-2691-02_itms.10369.10369.1	2.0292	0.4117	99.5	1178.62	1178.62	33133.3	1	9.043	92.3	7	K.QSDVNLFLSR.V
	070210-NB-2691-04_itms.13033.13033.2	3.1533	0.5585	100	1178.62	1178.62	16077.1	1	11.936	100	48	K.QSDVNLFLSR.V
	070210-NB-2691-03_itms.12715.12715.2	2.7628	0.4314	99.8	1050.56	1050.56	5998	1	9.045	80	2	Q.SDVNLFLSR.V
	051010-NickBoddy-2691-03_itms.7052.7052.1	2.0275	0.3021	99.7	898.481	898.479	60107.3	1	8.453	100	35	K.QGYVIYR.I
	070210-NB-2691-04_itms.11942.11942.1	3.3827	0.5634	100	1701.84	1700.83	5038.8	1	11.059	77.8	3	R.VLNSYWVNQDATYK.F
	070210-NB-2691-04_itms.12424.12424.2	5.7121	0.6808	100	1701.83	1700.83	37827.7	1	15.203	95.7	31	R.VLNSYWVNQDATYK.F
*	051010-NickBoddy-2691-04_itms.7330.7330.2	3.253	0.5564	98.9	1488.71	1486.72	16655.2	1	10.447	55	2	R.YNNSPQHATWLR.H
	051010-NickBoddy-2691-04_itms.5413.5413.1	2.139	0.5394	100	840.472	840.469	12991.6	1	11.158	100	10	R.HNTLSLR.R
	051010-NickBoddy-2691-04_itms.5437.5437.2	2.5261	0.4395	97.8	841.474	840.469	240423	1	11.774	100	12	R.HNTLSLR.R
SPCC576.11	13	240	0.289	201	23806	11.3	U	|rpl15||60S ribosomal protein L15|Schizosaccharomyces pombe|chr 3|||Manual
	070210-NB-2691-03_itms.9735.9735.1	2.1559	0.1399	96.7	867.476	865.467	172756	2	4.454	100	64	K.YLEELAK.K
	070210-NB-2691-02_itms.9422.9422.2	2.1324	0.3947	99.6	865.47	865.467	54270.5	1	8.151	100	11	K.YLEELAK.K
	070210-NB-2691-03_itms.9124.9124.1	1.7659	0.2443	98	993.568	993.562	2715.5	1	6.442	100	2	K.YLEELAKK.K
	051010-NickBoddy-2691-03_itms.6900.6900.2	2.8628	0.4123	97.8	993.563	993.562	132832	1	7.784	100	13	K.YLEELAKK.K
	051010-NickBoddy-2691-02_itms.10369.10369.1	2.0292	0.4117	99.5	1178.62	1178.62	33133.3	1	9.043	92.3	7	K.QSDVNLFLSR.V
	070210-NB-2691-04_itms.13033.13033.2	3.1533	0.5585	100	1178.62	1178.62	16077.1	1	11.936	100	48	K.QSDVNLFLSR.V
	070210-NB-2691-03_itms.12715.12715.2	2.7628	0.4314	99.8	1050.56	1050.56	5998	1	9.045	80	2	Q.SDVNLFLSR.V
	051010-NickBoddy-2691-03_itms.7052.7052.1	2.0275	0.3021	99.7	898.481	898.479	60107.3	1	8.453	100	35	K.QGYVIYR.I
	070210-NB-2691-04_itms.11942.11942.1	3.3827	0.5634	100	1701.84	1700.83	5038.8	1	11.059	77.8	3	R.VLNSYWVNQDATYK.F
	070210-NB-2691-04_itms.12424.12424.2	5.7121	0.6808	100	1701.83	1700.83	37827.7	1	15.203	95.7	31	R.VLNSYWVNQDATYK.F
*	051010-NickBoddy-2691-04_itms.8281.8281.2	2.7184	0.3608	95.1	1470.7	1470.72	126454	1	7.153	80	2	R.FNNSPQHATWLR.H
	051010-NickBoddy-2691-04_itms.5413.5413.1	2.139	0.5394	100	840.472	840.469	12991.6	1	11.158	100	10	R.HNTLSLR.R
	051010-NickBoddy-2691-04_itms.5437.5437.2	2.5261	0.4395	97.8	841.474	840.469	240423	1	11.774	100	12	R.HNTLSLR.R
SPBC12D12.04c	36	102	0.284	1016	116005	8.1	U	|pck2|sts6, pkc1|protein kinase C |Schizosaccharomyces pombe|chr 2|||Manual
*	051010-NickBoddy-2691-02_itms.11127.11127.2	3.7315	0.5914	99.3	1275.66	1275.66	9658.5	1	12.472	100	2	D.MIDEAITEVVR.K
*	051010-NickBoddy-2691-04_itms.5842.5842.3	4.738	0.6162	100	2235.12	2234.12	30590.7	1	12.161	64.6	2	R.LTQNQTVHQQLHSNIEESK.K
*	051010-NickBoddy-2691-03_itms.9288.9288.1	2.1268	0.321	99.7	1024.56	1022.55	10518.4	3	6.773	72.7	6	K.SIIYLEER.L
*	051010-NickBoddy-2691-03_itms.9270.9270.2	2.3891	0.5543	98.7	1022.55	1022.55	25087.5	1	10.645	92.3	2	K.SIIYLEER.L
*	051010-NickBoddy-2691-04_itms.3936.3936.2	4.2815	0.5521	99	1402.76	1402.75	24370.6	1	10.779	81.8	1	R.KSNSEKPSVGIEK.N
*	051010-NickBoddy-2691-03_itms.4604.4604.2	3.637	0.5064	98.6	1274.66	1274.66	32101.2	1	9.471	89.5	5	K.SNSEKPSVGIEK.N
*	051010-NickBoddy-2691-03_itms.5246.5246.1	1.8785	0.5422	100	881.44	881.437	5590	1	12.071	100	4	K.NPSFSTTK.S
*	051010-NickBoddy-2691-04_itms.14944.14944.2	5.0639	0.7728	100	2833.39	2832.38	21345.9	1	20.332	89.3	4	K.SFSSTSSNIDSNLDLLNYDTPLTISK.I
*	051010-NickBoddy-2691-04_itms.14889.14889.2	4.0901	0.6183	99.4	1365.78	1365.78	11069.7	1	12.64	100	4	K.ISFLLQQLEFK.L
*	051010-NickBoddy-2691-02_itms.6702.6702.1	1.5963	0.4966	99.5	1023.51	1023.51	30665.7	1	7.852	90.9	1	K.LSVEEQYR.K
*	070210-NB-2691-02_itms.8177.8177.2	2.7252	0.5619	99.9	1023.52	1023.51	7697.7	1	12.365	84.6	2	K.LSVEEQYR.K
*	051010-NickBoddy-2691-03_itms.5760.5760.2	3.0476	0.3634	97.1	1151.61	1151.61	83322.8	1	8.845	92.9	3	K.LSVEEQYRK.G
*	051010-NickBoddy-2691-04_itms.4072.4072.2	2.494	0.5736	98.8	1013.54	1013.54	27440.7	1	10.478	100	2	R.NVTHSAGISK.Q
*	051010-NickBoddy-2691-04_itms.11780.11780.2	3.3487	0.6113	99.3	1384.67	1384.66	7775.4	1	10.572	100	2	R.FNETFEIDLEK.T
*	051010-NickBoddy-2691-02_itms.6223.6223.1	1.7811	0.248	97.3	803.453	803.451	73685.6	1	5.795	100	3	R.LSDLVEK.Q
*	051010-NickBoddy-2691-02_itms.6231.6231.2	2.5757	0.3747	97	803.452	803.451	14443.8	1	7.473	100	2	R.LSDLVEK.Q
*	051010-NickBoddy-2691-03_itms.6823.6823.2	5.5868	0.6366	99.5	1804.91	1804.91	21763.7	1	14.499	100	1	K.KVEQEVSDKGWVSADK.M
*	051010-NickBoddy-2691-03_itms.5785.5785.2	4.6579	0.7669	100	1709.78	1709.77	10994	1	18.628	87.5	1	K.SSDSASSEYEKINHR.I
*	051010-NickBoddy-2691-03_itms.7584.7584.1	1.6912	0.2668	97.1	866.538	866.535	5762.1	1	7.078	100	1	K.PLAIEPVK.R
*	051010-NickBoddy-2691-02_itms.7193.7193.1	2.26	0.3394	99.6	1171.67	1171.67	14660.7	1	7.811	93.3	1	K.LGATVQVVEQK.V
*	051010-NickBoddy-2691-02_itms.7236.7236.2	4.1507	0.57	99.3	1171.67	1171.67	217343	1	11.065	100	13	K.LGATVQVVEQK.V
*	051010-NickBoddy-2691-04_itms.8130.8130.2	3.1344	0.6062	98.7	1883.02	1883.01	6500.4	1	11.65	69.2	1	K.VDDKADALTKPPSLDAVK.E
*	051010-NickBoddy-2691-03_itms.8550.8550.2	2.3899	0.5141	98.3	1425.8	1425.8	12135	1	9.462	69.6	1	K.ADALTKPPSLDAVK.E
*	051010-NickBoddy-2691-04_itms.18155.18155.2	4.6327	0.6825	99.4	1539.85	1538.85	4621.6	1	15.803	72.7	5	R.IGLEDFTFLSVLGK.G
*	051010-NickBoddy-2691-02_itms.8317.8317.1	1.8443	0.3705	99.6	803.472	803.47	54106.9	1	6.703	100	2	K.VMLAELK.S
*	051010-NickBoddy-2691-03_itms.8686.8686.2	4.0408	0.4877	98.7	1680.84	1680.83	35428.8	1	8.037	91.3	1	K.KEFILENDEVESTK.S
*	051010-NickBoddy-2691-03_itms.10000.10000.2	4.5697	0.5562	99	1553.74	1552.74	15461.6	1	11.716	95.2	5	K.EFILENDEVESTK.S
*	051010-NickBoddy-2691-03_itms.9141.9141.2	5.3064	0.5779	99.3	1897.92	1896.91	29201.5	1	10.714	84.6	1	K.EFILENDEVESTKSEK.R
*	051010-NickBoddy-2691-04_itms.7254.7254.1	1.7323	0.3016	98.4	818.491	818.489	20569	1	7.24	100	3	R.VFLVANR.E
*	051010-NickBoddy-2691-04_itms.7129.7129.2	1.6352	0.5353	98	818.49	818.489	84786	1	11.14	100	1	R.VFLVANR.E
*	051010-NickBoddy-2691-04_itms.7782.7782.2	2.6955	0.5726	98.8	1298.62	1297.63	4408.6	1	9.654	87.5	6	K.YFHDNGIIYR.D
*	051010-NickBoddy-2691-03_itms.9541.9541.2	3.728	0.5958	99	1420.78	1420.78	25060.3	1	12.746	85.7	2	K.LDNILLSPDGHVK.V
*	051010-NickBoddy-2691-04_itms.15828.15828.1	1.728	0.3574	98.3	1372.78	1372.78	4967	1	6.864	93.3	1	R.DSVSILQQLLTR.D
*	051010-NickBoddy-2691-04_itms.1198.1198.2	3.4085	0.4045	97.7	1373.79	1372.78	3491.5	1	8.353	88.9	4	R.DSVSILQQLLTR.D
*	051010-NickBoddy-2691-02_itms.9186.9186.1	1.7092	0.6343	100	1106.48	1106.48	76118.8	1	7.845	100	2	K.YFDEEFTR.E
*	051010-NickBoddy-2691-03_itms.9084.9084.2	2.1566	0.6439	98.8	1106.48	1106.48	57945.9	1	9.585	78.6	5	K.YFDEEFTR.E
SPCC1672.02c	9	19	0.28	254	29127	7.9	U	|sap1||switch-activating protein Sap1|Schizosaccharomyces pombe|chr 3|||Manual
*	051010-NickBoddy-2691-03_itms.4880.4880.2	2.1695	0.4223	96.3	1145.58	1145.58	22782.4	1	11.112	85	1	K.NASLSPSSSPAK.A
*	051010-NickBoddy-2691-03_itms.5753.5753.1	1.9049	0.4374	99.5	956.509	956.505	7290.9	1	9.517	90.9	1	R.THLSLEEK.I
*	051010-NickBoddy-2691-03_itms.5759.5759.2	2.7587	0.4904	98.6	956.507	956.505	41113.6	1	8.387	100	3	R.THLSLEEK.I
*	070210-NB-2691-02_itms.7272.7272.1	1.601	0.5106	100	845.409	845.404	7150.4	1	8.043	100	1	K.TSEFYAK.I
*	051010-NickBoddy-2691-03_itms.9425.9425.1	1.9132	0.2647	98.2	974.55	974.546	18417.9	1	6.92	100	1	R.NQIISIMR.V
*	070210-NB-2691-03_itms.8553.8553.2	2.7948	0.4902	99.9	1036.55	1036.54	6010.7	1	9.59	100	7	R.LSELQQYR.E
*	051010-NickBoddy-2691-03_itms.8808.8808.2	3.4803	0.5367	98.8	1745.91	1745.91	15817.5	1	8.894	79.2	1	K.KLTEEQQNVDMLVAK.V
*	051010-NickBoddy-2691-02_itms.9400.9400.2	3.9029	0.6275	99.3	1617.82	1617.82	9650.5	1	14.371	90	1	K.LTEEQQNVDMLVAK.V
*	051010-NickBoddy-2691-03_itms.10022.10022.2	5.1355	0.5965	99.7	1537.85	1536.84	21592.6	1	10.951	100	3	R.LQQLLDHNDLLSK.L
SPBC1921.02	10	18	0.271	406	46077	5.2	U	|rad60||DNA repair protein Rad60 |Schizosaccharomyces pombe|chr 2|||Manual
*	070210-NB-2691-04_itms.11225.11225.2	5.5106	0.558	100	1879.95	1878.94	18007.9	1	13.45	63	1	K.SAISCVTQPVSPVYNTR.A
*	070210-NB-2691-04_itms.15996.15996.2	6.3441	0.789	100	2442.16	2441.14	10577.4	1	25.342	84.4	4	R.NNSINSEAALSTTSSLLDDDFAR.R
*	070210-NB-2691-02_itms.7402.7402.2	2.4859	0.1861	98	930.504	930.501	8463.9	1	5.881	100	1	R.RLEEIDR.Q
*	070210-NB-2691-02_itms.6732.6732.2	1.7564	0.451	99.3	907.455	907.452	5591.2	1	6.86	63.6	1	R.QVQEFEK.S
*	070210-NB-2691-02_itms.12476.12476.2	4.8406	0.5805	100	1904.9	1902.88	5612.6	1	10.099	53.6	4	R.EIEEDDDNTSADVPLLK.H
*	070210-NB-2691-04_itms.16946.16946.2	2.1626	0.5313	99.8	1152.58	1152.57	2970.4	1	10.24	78.6	2	R.DWEAPLFFK.V
*	070210-NB-2691-04_itms.12902.12902.2	3.5765	0.5495	100	1430.78	1430.78	7770.7	1	10.64	89.5	1	K.VDNVVLVFQNQR.L
*	070210-NB-2691-04_itms.10133.10133.1	1.4458	0.279	96.4	979.494	979.489	3846.3	1	6.169	90.9	2	R.LWDYGTPK.G
*	070210-NB-2691-03_itms.10553.10553.2	2.1572	0.4884	99.8	979.491	979.489	8249.9	1	10.603	92.3	1	R.LWDYGTPK.G
*	070210-NB-2691-04_itms.14336.14336.2	2.042	0.5407	99.8	1118.65	1118.65	9336.6	1	10.375	75	1	R.LSIPVDFTVK.D
SPBC1815.01	10	17	0.267	439	47436	6.7	U	|eno101|eno1|enolase|Schizosaccharomyces pombe|chr 2|||Manual
*	070210-NB-2691-04_itms.11430.11430.2	4.4796	0.5558	100	1838.93	1838.92	16492.2	1	15.506	78.6	1	R.GNPTVEVDLTTETGIHR.A
*	070210-NB-2691-04_itms.12003.12003.2	3.8401	0.5393	100	1478.87	1478.87	6238.5	1	12.867	88	4	K.AVGNVNNIIAPAVVK.A
*	070210-NB-2691-02_itms.7146.7146.2	2.9037	0.377	99.8	1003.51	1003.51	14277.1	1	11.243	93.3	1	K.ANLDVTDQK.A
*	070210-NB-2691-02_itms.11451.11451.1	1.7648	0.42	100	906.498	906.494	3614.3	2	6.372	81.8	1	K.AADEFLLK.L
*	070210-NB-2691-04_itms.13660.13660.2	3.8626	0.5584	100	1663.86	1663.85	7303.2	1	9.32	75	1	K.AADEFLLKLDGTENK.S
*	070210-NB-2691-03_itms.9282.9282.2	2.2957	0.3194	99	1042.52	1042.52	8513.3	1	9.686	92.9	2	K.YIAENFGTK.G
*	070210-NB-2691-04_itms.14645.14645.2	5.4605	0.5583	100	1964.99	1964.98	6145	1	11.866	89.7	1	K.AETDFQIVGDDLTVTNVK.R
*	070210-NB-2691-04_itms.13782.13782.2	4.8763	0.6396	100	2122.09	2121.08	10579.2	1	12.227	63.3	1	K.AETDFQIVGDDLTVTNVKR.L
*	070210-NB-2691-04_itms.12144.12144.2	4.1027	0.6233	100	1586.86	1586.85	13549.4	1	11.797	84	3	K.VNQIGSVTESLNAVR.M
*	070210-NB-2691-03_itms.9932.9932.2	6.1807	0.679	100	1817.88	1816.87	10863.2	1	14.485	82.1	2	R.IEEELGSEGVYAGAHAGK.Y
SPBC11C11.07	9	361	0.262	187	21190	11.7	U	|rpl1801|rpl18-1, rpl18|60S ribosomal protein L18|Schizosaccharomyces pombe|chr 2|||Manual
	051010-NickBoddy-2691-03_itms.5869.5869.1	2.1288	0.3894	99.6	1235.67	1235.66	13727.8	1	7.645	93.3	4	R.SKPASENVYLK.L
	070210-NB-2691-03_itms.7776.7776.2	3.1124	0.4371	99.8	1235.67	1235.66	19413	1	12.412	94.4	76	R.SKPASENVYLK.L
	070210-NB-2691-02_itms.7999.7999.2	2.9209	0.669	100	1020.54	1020.54	11991.5	1	12.14	93.3	3	K.PASENVYLK.L
*	070210-NB-2691-03_itms.10187.10187.2	4.4353	0.6454	100	1391.71	1391.7	7864.3	1	15.472	90.9	101	K.TTVVVGTVTDDER.M
	051010-NickBoddy-2691-04_itms.12074.12074.1	2.8543	0.5367	100	1455.82	1455.82	22342.7	1	10.357	94.4	2	K.AGGEVLTLDQLALR.A
	070210-NB-2691-04_itms.17468.17468.2	4.8685	0.5543	100	1456.83	1455.82	3403.8	1	11.365	90.9	61	K.AGGEVLTLDQLALR.A
	070210-NB-2691-04_itms.14946.14946.3	3.2555	0.5393	100	1455.82	1455.82	2775.2	1	10.825	71.1	1	K.AGGEVLTLDQLALR.A
*	051010-NickBoddy-2691-03_itms.6164.6164.1	2.1425	0.4655	100	1116.63	1114.62	21802.8	1	8.288	71.4	5	R.APTGSNTVLVR.G
*	070210-NB-2691-03_itms.8127.8127.2	3.7232	0.558	100	1114.63	1114.62	171140	1	12.558	100	108	R.APTGSNTVLVR.G
SPAPB17E12.13	9	318	0.262	187	21184	11.6	U	|rpl1802|rpl18-2|60S ribosomal protein L18|Schizosaccharomyces pombe|chr 1|||Manual
	051010-NickBoddy-2691-03_itms.5869.5869.1	2.1288	0.3894	99.6	1235.67	1235.66	13727.8	1	7.645	93.3	4	R.SKPASENVYLK.L
	070210-NB-2691-03_itms.7776.7776.2	3.1124	0.4371	99.8	1235.67	1235.66	19413	1	12.412	94.4	76	R.SKPASENVYLK.L
	070210-NB-2691-02_itms.7999.7999.2	2.9209	0.669	100	1020.54	1020.54	11991.5	1	12.14	93.3	3	K.PASENVYLK.L
*	070210-NB-2691-04_itms.7137.7137.2	4.5849	0.6619	100	1405.72	1405.72	23015.3	1	17.318	95.5	96	K.TTVIVGTVTDDER.L
	051010-NickBoddy-2691-04_itms.12074.12074.1	2.8543	0.5367	100	1455.82	1455.82	22342.7	1	10.357	94.4	2	K.AGGEVLTLDQLALR.A
	070210-NB-2691-04_itms.17468.17468.2	4.8685	0.5543	100	1456.83	1455.82	3403.8	1	11.365	90.9	61	K.AGGEVLTLDQLALR.A
	070210-NB-2691-04_itms.14946.14946.3	3.2555	0.5393	100	1455.82	1455.82	2775.2	1	10.825	71.1	1	K.AGGEVLTLDQLALR.A
*	051010-NickBoddy-2691-03_itms.7030.7030.1	1.913	0.5684	100	1128.64	1128.64	60573.8	1	10.103	92.9	6	R.APTGSNTVLLR.G
*	070210-NB-2691-04_itms.9208.9208.2	3.8146	0.5052	100	1128.64	1128.64	203891	1	11.39	100	69	R.APTGSNTVLLR.G
SPBC685.07c	3	11	0.257	136	15389	10.9	U	|rpl2701|rpl27-1|60S ribosomal protein L27|Schizosaccharomyces pombe|chr 2|||Manual
*	070210-NB-2691-04_itms.12109.12109.2	4.0279	0.7328	100	1270.74	1270.74	7811.2	1	18.923	90	4	K.VVILQAIDQGSK.S
	070210-NB-2691-04_itms.12506.12506.2	2.6011	0.5629	99.9	1078.58	1078.58	11146.9	1	11.628	86.7	4	R.YALELDNLK.G
*	051010-NickBoddy-2691-03_itms.9221.9221.2	4.6	0.6768	99.5	1576.84	1576.83	6577.3	1	14.48	86.4	3	K.GLITADTFKEPTQR.S
SPAC16E8.01	31	47	0.252	1420	154632	5.7	U	|||cytoskeletal protein binding protein Sla1 family |Schizosaccharomyces pombe|chr 1|||Manual
*	051010-NickBoddy-2691-04_itms.11482.11482.2	2.7819	0.7112	99.6	1101.67	1101.67	12973.3	1	20.251	93.8	2	M.ANLPIIGIYK.V
*	051010-NickBoddy-2691-02_itms.11639.11639.2	4.955	0.7876	100	2506.2	2505.18	14537.1	1	23.834	96.6	1	K.VLYSYEPQEINPGEEIPENER.E
*	051010-NickBoddy-2691-02_itms.11647.11647.3	3.9195	0.679	100	2506.19	2505.18	7076	1	15.352	57.4	1	K.VLYSYEPQEINPGEEIPENER.E
*	051010-NickBoddy-2691-02_itms.12882.12882.2	5.6572	0.7355	100	2952.36	2950.34	8374.4	1	20.807	70	1	R.NVNSNDDDEEIGIVPSNYITEAEPSTK.M
*	051010-NickBoddy-2691-03_itms.7700.7700.1	2.3031	0.4243	99.3	943.561	943.558	26068.1	1	8.689	100	2	R.TGILAINNK.S
*	051010-NickBoddy-2691-03_itms.7694.7694.2	2.9579	0.5853	98.7	944.563	943.558	81269	1	10.912	100	2	R.TGILAINNK.S
*	051010-NickBoddy-2691-03_itms.10104.10104.1	1.7065	0.5245	100	908.548	908.546	6381.2	1	8.312	100	3	K.SIVLTFTK.T
*	051010-NickBoddy-2691-04_itms.161.161.2	6.3697	0.8116	100	2283.09	2282.08	34402.5	1	25.292	93.3	4	K.TMDAAQVWPVTDLVNYSSER.K
*	051010-NickBoddy-2691-02_itms.6054.6054.1	2.1495	0.4732	100	916.488	916.485	40455.9	1	9.204	100	1	R.ALGDVAGSAR.A
*	051010-NickBoddy-2691-02_itms.6551.6551.1	2.3875	0.4128	99.4	1158.59	1158.58	13414.6	1	9.864	82.4	1	R.EIAAASGSPMPK.L
*	051010-NickBoddy-2691-02_itms.6534.6534.2	3.3439	0.5002	98.5	1158.58	1158.58	45625.4	1	11.853	90	1	R.EIAAASGSPMPK.L
*	051010-NickBoddy-2691-04_itms.4104.4104.2	2.372	0.4351	97.4	995.529	995.527	24583.9	1	7.318	86.7	1	K.LPSDSALHR.L
*	070210-NB-2691-02_itms.6995.6995.2	4.1969	0.7579	100	1273.64	1272.63	4496.2	1	17.792	83.3	2	R.LNAASDAAGVNGGR.T
*	051010-NickBoddy-2691-02_itms.8276.8276.2	2.8209	0.7669	99.4	1493.63	1493.62	8098	1	12.522	83.3	1	R.TGDYEMSTVYGDR.S
*	051010-NickBoddy-2691-04_itms.3655.3655.2	1.8796	0.473	97.5	824.429	824.427	6538.2	1	7.994	90	1	R.AEDHKPK.D
*	051010-NickBoddy-2691-02_itms.12429.12429.2	3.2892	0.5722	98.9	1619.81	1619.81	1802.7	1	13.655	81.8	1	R.VVIVNDTASSDWWK.C
*	051010-NickBoddy-2691-04_itms.8540.8540.2	4.0787	0.6572	99.7	1903.95	1902.94	14571.2	1	13.817	75.9	3	K.EGVVPSNFIKPDTEGDAK.S
*	051010-NickBoddy-2691-02_itms.13721.13721.1	2.6471	0.6182	100	1283.62	1283.62	8041.6	1	12.567	100	1	K.DLDYVELMTGK.K
*	051010-NickBoddy-2691-02_itms.13696.13696.2	3.2035	0.6822	99.7	1283.62	1283.62	3285.2	1	17.162	100	1	K.DLDYVELMTGK.K
*	051010-NickBoddy-2691-04_itms.11443.11443.2	3.5558	0.6096	99.3	1411.72	1411.71	6537.9	1	12.819	94.7	1	K.DLDYVELMTGKK.V
*	051010-NickBoddy-2691-02_itms.6646.6646.1	1.3976	0.5045	99.5	922.466	922.463	19636.7	1	9.352	100	1	K.YDVIQER.P
*	051010-NickBoddy-2691-02_itms.6641.6641.2	2.3455	0.391	96.8	922.464	922.463	3293.3	1	7.664	91.7	1	K.YDVIQER.P
*	051010-NickBoddy-2691-03_itms.6208.6208.2	2.6145	0.5674	98.8	1147.61	1147.61	18844.1	1	9.601	92.9	2	K.YDVIQERPK.I
*	051010-NickBoddy-2691-04_itms.7847.7847.2	5.1382	0.6504	99.5	2539.3	2537.3	9191.2	1	14.941	51.5	1	R.VMNHVNELNGVSTKPASAITPETK.S
*	051010-NickBoddy-2691-04_itms.7817.7817.3	5.5523	0.6014	100	2539.3	2537.3	158499	1	15.022	35.9	4	R.VMNHVNELNGVSTKPASAITPETK.S
*	051010-NickBoddy-2691-04_itms.14281.14281.4	3.2628	0.576	95.7	3559.92	3557.9	1755.7	1	11.351	24.2	1	K.STVNQIMSGGEALAAPVAVPAPIPAPVAEPAPPAAPAK.E
*	051010-NickBoddy-2691-04_itms.8424.8424.3	4.8294	0.6419	100	2600.29	2599.28	51493	1	12.488	42.6	1	K.STTPQKFDDDAWANKPVTEPPVR.A
*	051010-NickBoddy-2691-02_itms.5368.5368.1	1.8844	0.5108	100	1016.54	1016.54	4718.6	1	8.729	100	1	R.ASSVTVEPAR.V
*	051010-NickBoddy-2691-02_itms.5349.5349.2	2.4667	0.5594	98.7	1016.54	1016.54	14236.4	1	9.878	94.1	2	R.ASSVTVEPAR.V
*	051010-NickBoddy-2691-03_itms.6074.6074.2	3.3402	0.5724	98.9	1892.03	1891.02	15976.8	1	11.591	65.4	1	R.TAPIPEPEEQKKAPVEK.K
*	051010-NickBoddy-2691-04_itms.12527.12527.4	3.4626	0.5911	95.9	3461.73	3459.72	2802.2	1	11.432	35.4	1	K.TGAMPQQPVNYGYQVAGMQPQATGIISQPTGIR.A
SPBC32F12.11	9	24	0.25	336	35870	6.7	U	|tdh1|gpd1|glyceraldehyde-3-phosphate dehydrogenase Tdh1|Schizosaccharomyces pombe|chr 2|||Manual
*	070210-NB-2691-02_itms.8130.8130.2	2.8055	0.4823	99.8	1194.6	1194.6	8443.3	1	11.083	83.3	1	R.FDGSVEIKDGK.L
	051010-NickBoddy-2691-03_itms.6093.6093.1	1.6597	0.5213	100	814.507	814.504	19353.1	1	8.409	100	3	R.VIISAPSK.D
	070210-NB-2691-03_itms.8995.8995.2	2.9717	0.5165	99.8	1344.72	1344.71	5417.1	1	10.632	65.2	5	R.GASANIIPSSTGAAK.A
	070210-NB-2691-04_itms.13610.13610.2	4.7234	0.7156	100	1469.84	1468.83	29231.3	1	16.27	95.7	6	R.VPTPDVSVVDLTVK.L
	070210-NB-2691-03_itms.8384.8384.2	2.1993	0.324	98.6	1291.7	1291.69	6057.4	1	6.172	82.4	2	K.LAKPTNYEDIK.A
*	070210-NB-2691-04_itms.14382.14382.2	3.1508	0.5074	99.9	1674.76	1674.76	2788.1	1	12.987	81	1	K.LVSWYDNEWGYSR.R
*	051010-NickBoddy-2691-04_itms.8405.8405.2	3.686	0.5552	98.8	1305.76	1305.75	4979.6	1	11.461	80	1	R.RVVDLVAYTAAK.D
*	070210-NB-2691-04_itms.11525.11525.1	1.9494	0.4711	100	1149.66	1149.65	7079.4	1	10.377	85.7	1	R.VVDLVAYTAAK.D
*	070210-NB-2691-03_itms.11885.11885.2	4.1835	0.5421	100	1150.66	1149.65	10235.3	1	17.672	100	4	R.VVDLVAYTAAK.D
SPCPB16A4.05c	6	17	0.248	286	31330	6.1	U	|||urease accessory protein UREG |Schizosaccharomyces pombe|chr 3|||Manual
*	051010-NickBoddy-2691-04_itms.6436.6436.2	1.9862	0.4412	97.1	1040.53	1040.53	229279	1	8.364	92.3	4	R.ELPQFNHR.D
*	051010-NickBoddy-2691-04_itms.8704.8704.1	2.435	0.6553	100	1246.68	1246.68	136749	1	14.699	90	1	R.AFTIGVGGPVGSGK.T
*	051010-NickBoddy-2691-02_itms.13480.13480.2	3.778	0.5618	98.8	1484.78	1484.77	11945.8	1	13.791	90.9	3	K.YSIGVVTNDIFTR.E
*	051010-NickBoddy-2691-02_itms.9204.9204.1	1.6948	0.3923	99.7	1049.53	1049.53	46503.5	1	6.758	100	1	R.EDQEFLIR.N
*	051010-NickBoddy-2691-03_itms.10164.10164.2	3.5073	0.7102	99.4	1175.61	1175.61	29938.1	1	17.423	100	3	K.LVGADLSVMDR.D
*	051010-NickBoddy-2691-04_itms.2729.2729.2	6.5494	0.5279	99.4	1803.95	1801.94	10791.5	1	12.752	92.9	5	K.NQVGMDEITELILGAAK.S
SPBC19F8.08	5	14	0.248	262	29689	10.3	U	|rps401|rps4-1, rps4, SPBC25H2.17c|40S ribosomal protein S4|Schizosaccharomyces pombe|chr 2|||Manual
	051010-NickBoddy-2691-03_itms.176.176.2	2.4138	0.5934	98.6	1873.89	1873.89	3314.5	1	10.426	65.5	1	R.TDSTFPTGFMDVISVEK.T
	051010-NickBoddy-2691-04_itms.11345.11345.2	4.7637	0.5729	99.4	1548.87	1548.86	32080.1	1	10.925	100	2	K.LNLETNKIESFIK.F
	051010-NickBoddy-2691-02_itms.8816.8816.2	3.9986	0.6284	99.5	1368.66	1368.66	10063.2	1	14.694	86.4	2	K.FDTSAQVMVTGGR.N
	070210-NB-2691-02_itms.9448.9448.2	2.6687	0.4234	99.8	1193.6	1193.59	18123.4	1	6.524	76.5	4	K.DALDREFATR.L
	070210-NB-2691-04_itms.12536.12536.2	4.6428	0.6852	100	1263.7	1263.69	186197	1	15.456	100	5	R.LSNVFVIGETGK.S
SPBC21B10.10	5	12	0.248	262	29659	10.2	U	|rps402|rps4-2|40S ribosomal protein S4|Schizosaccharomyces pombe|chr 2|||Manual
	051010-NickBoddy-2691-03_itms.176.176.2	2.4138	0.5934	98.6	1873.89	1873.89	3314.5	1	10.426	65.5	1	R.TDSTFPTGFMDVISVEK.T
	051010-NickBoddy-2691-04_itms.11345.11345.2	4.7637	0.5729	99.4	1548.87	1548.86	32080.1	1	10.925	100	2	K.LNLETNKIESFIK.F
	051010-NickBoddy-2691-02_itms.8816.8816.2	3.9986	0.6284	99.5	1368.66	1368.66	10063.2	1	14.694	86.4	2	K.FDTSAQVMVTGGR.N
	070210-NB-2691-02_itms.9448.9448.2	2.6687	0.4234	99.8	1193.6	1193.59	18123.4	1	6.524	76.5	4	K.DALDREFATR.L
*	070210-NB-2691-04_itms.12537.12537.2	4.4742	0.6919	100	1233.69	1233.68	22541.6	1	13.292	100	3	R.LSNVFVIGEAGK.S
SPBC4B4.03	21	47	0.245	803	90132	7.6	U	|rsc1||RSC complex subunit Rsc1 |Schizosaccharomyces pombe|chr 2|||Manual
*	051010-NickBoddy-2691-04_itms.13499.13499.2	2.5533	0.654	99.4	1086.6	1086.6	15419	1	13.588	100	1	R.VLYFFLER.V
*	070210-NB-2691-02_itms.8144.8144.2	2.9626	0.5302	99.9	1376.64	1375.65	13722.3	2	9.397	40.9	6	R.NPEYSVSPPNGSK.F
*	070210-NB-2691-03_itms.8004.8004.1	1.4539	0.3707	98.6	872.491	872.484	1691.4	1	6.162	72.7	1	K.PLSSLEAR.A
*	070210-NB-2691-03_itms.8010.8010.2	2.4782	0.3976	99.8	872.487	872.484	5726.7	1	10.348	84.6	2	K.PLSSLEAR.A
*	070210-NB-2691-04_itms.13075.13075.2	1.9224	0.2671	96.1	1007.53	1007.53	17185.9	1	8.912	76.9	1	R.QLFAPFER.L
*	070210-NB-2691-02_itms.8884.8884.2	3.4259	0.7266	100	1299.6	1299.6	9917.8	1	15.825	83.3	5	K.SFNDPSSQVYR.D
*	051010-NickBoddy-2691-03_itms.11104.11104.1	2.1076	0.4135	99.4	963.529	963.526	24559.2	1	8.099	100	2	K.NYLADVLR.L
*	070210-NB-2691-04_itms.13076.13076.2	2.4103	0.2476	98.8	963.528	963.526	11512.5	1	7.362	100	1	K.NYLADVLR.L
*	070210-NB-2691-04_itms.14470.14470.2	6.0686	0.7568	100	2121.99	2120.98	16549.8	1	19.272	75	1	R.LEAGKLDSEFFNYETDSR.A
*	070210-NB-2691-04_itms.14477.14477.3	4.48	0.6871	100	2120.98	2120.98	11171.5	1	16.373	68.8	1	R.LEAGKLDSEFFNYETDSR.A
*	051010-NickBoddy-2691-04_itms.8080.8080.2	4.3349	0.6909	99.5	1674.89	1674.88	40609.5	1	16.943	87.5	2	R.NPADSSKPIVSQIYR.I
*	051010-NickBoddy-2691-04_itms.8059.8059.3	4.2637	0.6608	100	1675.89	1674.88	27284.5	1	16.063	74.4	1	R.NPADSSKPIVSQIYR.I
*	070210-NB-2691-04_itms.13312.13312.2	4.0174	0.6705	100	1431.68	1431.68	23581.7	1	13.584	94.7	7	R.ADAVFYENEVFK.T
*	070210-NB-2691-03_itms.8687.8687.2	2.2331	0.5367	99.8	1108.58	1108.58	18292.4	1	11.739	88.2	5	R.DHPVSEIVGR.C
*	070210-NB-2691-02_itms.6688.6688.2	3.3319	0.5019	99.9	1245.58	1245.58	5615.1	1	11.338	93.8	1	R.YNDDTKQFSK.I
*	051010-NickBoddy-2691-04_itms.11410.11410.3	3.4801	0.6122	97.8	3367.67	3365.65	15745	1	11.483	39.8	2	K.SQGLPSPATTDSNTHMLPSQGSLLPPSSISETK.S
*	051010-NickBoddy-2691-03_itms.6559.6559.1	1.3943	0.3222	97.3	822.421	822.418	34509.7	1	5.88	100	1	R.MNVPYAK.L
*	051010-NickBoddy-2691-03_itms.6554.6554.2	2.0868	0.4784	97.8	822.419	822.418	12088	1	7.465	91.7	1	R.MNVPYAK.L
*	070210-NB-2691-04_itms.14192.14192.2	5.9934	0.7821	100	2301.16	2300.15	192012	1	22.342	90.9	4	K.LDESSPVPGIDDVTVINTETAK.M
*	070210-NB-2691-04_itms.14221.14221.3	4.8283	0.6709	100	2301.16	2300.15	6532.2	1	15.124	47.5	1	K.LDESSPVPGIDDVTVINTETAK.M
*	070210-NB-2691-04_itms.13813.13813.2	3.2024	0.5016	99.9	1611.81	1609.82	17880.8	3	8.205	39.1	1	R.NGSLTHSVEYVLYK.K
SPBC106.18	3	7	0.241	141	15836	10.5	U	|rpl2501|rpl25a|60S ribosomal protein L25|Schizosaccharomyces pombe|chr 2|||Manual
	051010-NickBoddy-2691-03_itms.9392.9392.2	2.9593	0.5312	98.5	1415.76	1415.76	3269.3	1	11.091	77.3	2	K.IIVNPINSESAMK.K
*	051010-NickBoddy-2691-02_itms.7341.7341.1	1.8743	0.5116	100	934.528	934.525	8535.7	1	8.221	100	1	K.LYSVEPVK.I
	070210-NB-2691-03_itms.10543.10543.2	4.6114	0.62	100	1330.67	1330.66	15500.1	1	14.149	100	4	K.LSADADALDVANR.I
SPBC14F5.04c	12	20	0.239	414	43964	8.2	U	|pgk1||phosphoglycerate kinase|Schizosaccharomyces pombe|chr 2|||Manual
*	070210-NB-2691-03_itms.12251.12251.2	2.4767	0.5426	99.9	987.575	987.573	6359.5	1	11.399	100	2	K.LAITDVDLK.G
*	070210-NB-2691-03_itms.12650.12650.2	2.6092	0.6072	99.8	1246.61	1246.61	6943.3	1	11.905	77.8	1	R.VDFNVPLDGDR.I
*	070210-NB-2691-04_itms.10820.10820.1	1.5095	0.3513	98.7	911.597	911.593	5465.9	1	5.999	75	1	R.IVGALPTIK.Y
*	070210-NB-2691-02_itms.7313.7313.2	2.5149	0.4584	99.8	976.514	976.51	12422.1	1	10.064	100	1	K.YALEQQPK.A
*	051010-NickBoddy-2691-04_itms.8132.8132.2	3.3415	0.4492	98.4	1305.74	1305.74	6975.3	1	7.923	80	1	K.YSLKPVAAELSK.L
*	070210-NB-2691-02_itms.9336.9336.2	3.0657	0.4779	99.9	1036.51	1036.51	9569	1	11.217	88.2	1	K.ADASAVEAFR.K
*	070210-NB-2691-03_itms.8650.8650.2	3.0211	0.5377	99.8	1164.61	1164.6	7861.5	1	10.536	77.8	2	K.ADASAVEAFRK.S
*	070210-NB-2691-02_itms.10236.10236.1	1.7095	0.3325	98.4	901.432	901.431	5223	1	8.062	100	2	K.ELDYFSK.A
*	070210-NB-2691-03_itms.11563.11563.2	3.6959	0.5936	100	1238.59	1238.59	6781	1	15.168	94.7	1	K.IGDSLFDEAGSK.N
*	070210-NB-2691-02_itms.9036.9036.1	2.0667	0.5905	100	995.546	995.541	1795.3	1	8.899	100	3	K.FAEVITTSK.T
*	070210-NB-2691-03_itms.9292.9292.2	2.8809	0.6093	100	995.545	995.541	7047.7	1	11.114	100	2	K.FAEVITTSK.T
*	070210-NB-2691-04_itms.11248.11248.2	2.557	0.7779	100	1041.63	1041.63	22995.8	1	22.828	78.9	3	K.ALPGVVALSSK.-
SPBC29A3.04	6	12	0.239	259	28607	10.4	U	|rpl8||60S ribosomal protein L7a |Schizosaccharomyces pombe|chr 2|||Manual
*	051010-NickBoddy-2691-04_itms.5671.5671.2	1.672	0.4711	96.4	1041.57	1041.57	7213.9	1	7.93	75	1	K.VAPSPFAQPK.A
*	070210-NB-2691-04_itms.10542.10542.2	3.2092	0.5917	100	1189.63	1189.62	8154.2	1	10.968	83.3	2	R.SFGIGQDIQPK.R
*	051010-NickBoddy-2691-04_itms.8122.8122.2	2.6466	0.5528	98.6	1098.63	1098.63	37206.6	1	11.635	87.5	1	K.VPPAIAQFQK.T
*	051010-NickBoddy-2691-03_itms.5946.5946.1	1.9418	0.3262	99.4	909.491	908.484	7112.5	1	7.488	100	1	K.NTATQVFK.L
*	070210-NB-2691-03_itms.9293.9293.2	3.5735	0.651	100	1171.64	1171.63	8349	1	15.093	95	3	R.LVAEAEAVANGK.S
*	070210-NB-2691-03_itms.11173.11173.2	3.8814	0.6201	100	1129.66	1129.66	4779.1	1	12.379	94.7	4	K.TAAVLAVTEVR.E
SPBC19G7.16	8	10	0.238	428	49115	5.6	U	|iws1||transcription elongation factor complex subunit Iws1 |Schizosaccharomyces pombe|chr 2|||Manual
*	070210-NB-2691-04_itms.14348.14348.2	3.6262	0.5304	99.9	1652.83	1651.82	29922.9	1	12.203	90.9	1	R.EAEEPTIYNLPTFK.K
*	051010-NickBoddy-2691-02_itms.12168.12168.2	4.323	0.7835	100	1877.83	1877.82	12037.6	1	16.208	92.3	1	R.SNEDNLEQMADDEVLR.L
*	070210-NB-2691-02_itms.9068.9068.2	5.3681	0.6068	100	1546.76	1544.74	15995.2	1	12.087	91.3	1	R.DAELNSEQLPATEK.L
*	051010-NickBoddy-2691-03_itms.11800.11800.2	2.5193	0.6038	98.8	1156.59	1156.58	15459.2	1	13.217	100	1	R.MWLEPLPDR.S
*	070210-NB-2691-04_itms.14041.14041.2	4.3479	0.7195	100	1621.84	1621.83	15408.3	1	14.893	82.6	3	R.AVGVASFNPEVFQTR.R
*	070210-NB-2691-02_itms.6666.6666.2	5.1302	0.5463	100	1533.69	1533.68	5532	1	13.544	92	1	R.DLAAAESNDDAQASR.T
*	051010-NickBoddy-2691-04_itms.7812.7812.2	2.498	0.5267	98.6	1144.62	1144.61	35333.2	1	10.376	94.7	1	R.LNPTAMTIAGR.M
*	070210-NB-2691-02_itms.7004.7004.1	1.4077	0.2663	96.3	804.427	804.422	3448.1	1	6.445	81.8	1	K.SGVSIEGR.G
SPAC23A1.11	4	4	0.234	197	22005	10.6	U	|rpl1602|rpl16-2|60S ribosomal protein L13/L16|Schizosaccharomyces pombe|chr 1|||Manual
	051010-NickBoddy-2691-04_itms.17266.17266.2	1.0064	0.5626	96.5	2175.39	2173.35	2094.4	2	3.699	21.9	1	Q.KVVVIDAKGHLLGRLASVVAK.Q
	070210-NB-2691-04_itms.9580.9580.2	1.2166	0.5255	97.5	824.538	824.536	5396	1	6.375	84.6	1	R.VVVPAALR.V
	070210-NB-2691-03_itms.10544.10544.2	1.9403	0.3586	98.4	1193.62	1193.62	10989.6	1	7.809	68.8	1	K.PGRKYCTVGR.L
*	070210-NB-2691-02_itms.6987.6987.1	1.6969	0.3283	98.5	811.425	811.42	2315.4	1	7.777	90	1	K.YSDIVSK.L
SPAC23A1.10	11	31	0.222	460	49675	9	U	|ef1a-b||translation elongation factor EF-1 alpha Ef1a-b |Schizosaccharomyces pombe|chr 1|||Manual
SPCC794.09c	11	31	0.222	460	49661	9	U	|ef1a-a||translation elongation factor EF-1 alpha Ef1a-a |Schizosaccharomyces pombe|chr 3|||Manual
SPBC839.15c	11	31	0.222	460	49675	9	U	|ef1a-c||translation elongation factor EF-1 alpha Ef1a-c |Schizosaccharomyces pombe|chr 2|||Manual
	070210-NB-2691-04_itms.11755.11755.1	1.8706	0.2318	98.6	894.477	894.472	4370.5	1	5.817	100	1	K.YAWVLDK.L
	051010-NickBoddy-2691-04_itms.7250.7250.2	2.985	0.6936	99.7	1341.7	1341.69	10418.9	1	13.985	70	1	K.YNVTVIDAPGHR.D
	051010-NickBoddy-2691-03_itms.7121.7121.1	2.1749	0.3432	99.6	884.56	884.557	3980.2	1	8.322	90.9	2	K.QLIVAVNK.M
	051010-NickBoddy-2691-02_itms.7188.7188.2	3.1958	0.6196	99.2	1152.51	1152.51	50851.1	1	8.992	100	1	K.MDTTGWSQAR.F
	051010-NickBoddy-2691-04_itms.17519.17519.3	4.6686	0.7086	100	3456.64	3454.62	9400	1	17.522	49.3	1	K.TVPFVPVSGFQGDNMIEPTTNMPWYQGWQK.E
	051010-NickBoddy-2691-01_itms.6161.6161.1	1.6933	0.2981	98	975.554	975.552	5448.3	1	7.256	90.9	1	R.LPLQDVYK.I
	070210-NB-2691-04_itms.10568.10568.2	2.6043	0.4319	99.8	975.554	975.552	10899.1	1	10.827	100	5	R.LPLQDVYK.I
	070210-NB-2691-04_itms.9988.9988.2	3.3757	0.5744	100	1025.61	1025.61	13044.5	1	13.182	94.7	8	K.IGGIGTVPVGR.V
	070210-NB-2691-03_itms.10186.10186.1	1.9859	0.2378	98.8	849.476	849.472	5462.9	1	5.229	100	4	K.FAELIEK.I
	051010-NickBoddy-2691-03_itms.7015.7015.1	2.0023	0.316	98.8	914.571	914.567	55303.1	1	8.788	100	4	R.QTVAVGVIK.A
	051010-NickBoddy-2691-03_itms.7013.7013.2	2.2759	0.4285	97.1	914.569	914.567	96886.2	1	7.506	93.3	3	R.QTVAVGVIK.A
SPCC13B11.01	6	9	0.22	350	37396	6.9	U	|adh1|adh|alcohol dehydrogenase Adh1|Schizosaccharomyces pombe|chr 3|||Manual
*	070210-NB-2691-04_itms.14259.14259.2	4.8784	0.5055	100	2113.1	2112.09	11009.2	1	13.058	84.4	1	K.FEEVPVAEPGQDEVLVNIK.Y
*	051010-NickBoddy-2691-02_itms.7593.7593.1	2.3275	0.4532	100	1005.49	1005.49	19203.9	1	7.905	100	1	K.EADMIEAVK.A
*	051010-NickBoddy-2691-02_itms.7098.7098.2	3.423	0.6689	99.6	1099.52	1099.52	21878.1	1	13.206	94.1	1	K.SYEQAAGFAR.P
*	051010-NickBoddy-2691-03_itms.8726.8726.2	4.3599	0.7141	100	1433.72	1433.71	32609.8	1	14.601	87.5	1	R.PGSTMVTVSMPAGAK.L
*	070210-NB-2691-04_itms.14025.14025.2	4.085	0.595	100	1394.72	1394.72	11658.4	1	13.855	100	2	R.IDSIEALEYVSR.G
*	051010-NickBoddy-2691-03_itms.11901.11901.2	2.9365	0.7555	99.4	1421.75	1421.74	7528.6	1	16.194	85	3	K.VQPFSTLPDVYR.L
SPBC28E12.05	9	11	0.216	334	38921	8.7	U	|esf2|SPBC3H7.17c|U3 snoRNP-associated protein Esf2 |Schizosaccharomyces pombe|chr 2|||Manual
*	051010-NickBoddy-2691-04_itms.5965.5965.2	2.7227	0.4372	97.8	1085.66	1085.66	15404	1	10.26	93.8	1	R.STKPVVDVLK.V
*	070210-NB-2691-03_itms.10064.10064.2	1.658	0.3432	96.4	946.513	946.51	7188.7	1	5.893	76.9	1	K.ISLEEVEK.Q
*	051010-NickBoddy-2691-03_itms.7879.7879.1	2.0753	0.2987	99.4	894.508	894.505	10706.4	1	6.794	100	1	R.SGVIYLSR.I
*	070210-NB-2691-04_itms.9586.9586.2	2.6414	0.5413	99.8	894.509	894.505	12995.9	1	9.701	92.3	2	R.SGVIYLSR.I
*	051010-NickBoddy-2691-03_itms.6442.6442.1	1.5594	0.4449	99.6	936.519	936.515	7722.7	1	7.641	90	1	R.QILSQYGK.I
*	070210-NB-2691-03_itms.8385.8385.2	1.6181	0.3906	97.5	936.519	936.515	6447.2	2	7.296	61.5	2	R.QILSQYGK.I
*	070210-NB-2691-02_itms.7995.7995.2	2.0551	0.2889	97.1	1094.58	1094.57	10084.4	1	6.66	75	1	R.VYLTPESSAK.R
*	070210-NB-2691-04_itms.12245.12245.2	4.4799	0.4028	99.9	1445.79	1443.78	22141.8	1	7.99	73.9	1	K.SVAELLNTNQIGGK.K
*	070210-NB-2691-03_itms.11988.11988.2	3.4903	0.696	100	1609.77	1609.76	4700.8	1	15.487	78.3	1	R.DTLNVSTEFPEETK.D
SPBP8B7.03c	6	11	0.215	363	39767	10.8	U	|rpl402|rpl4-2, rpl4|60S ribosomal protein L2|Schizosaccharomyces pombe|chr 2|||Manual
*	051010-NickBoddy-2691-04_itms.14491.14491.2	2.9187	0.5792	98.8	1847.05	1846.04	2318	1	10.614	41.9	1	R.YAISSAVAASGVPSLLLAR.G
*	051010-NickBoddy-2691-04_itms.14517.14517.3	3.7733	0.6157	99.1	1847.05	1846.04	4009.4	1	13.653	58.8	1	R.YAISSAVAASGVPSLLLAR.G
	051010-NickBoddy-2691-04_itms.17291.17291.2	4.5402	0.6997	99.4	2256.19	2255.18	7852.4	1	16.532	71	2	R.IEEIPEVPLVVDDAVQSFQK.T
	070210-NB-2691-04_itms.12436.12436.2	1.8312	0.6139	99.8	1209.7	1209.7	24136.4	1	13.06	89.5	2	R.NIPGVEIVNVR.R
	051010-NickBoddy-2691-02_itms.14536.14536.2	4.9173	0.5405	98.9	1866.95	1865.94	8212.5	1	12.36	81.5	3	K.NYFLPENIISNADVTR.L
	070210-NB-2691-04_itms.12771.12771.2	3.9553	0.5951	100	1358.76	1358.75	10774.2	1	11.336	90	2	R.LINSDEIQSIVK.A
SPAC23A1.17	26	49	0.213	1611	170527	5.8	U	|||WIP homolog|Schizosaccharomyces pombe|chr 1|||Manual
*	051010-NickBoddy-2691-03_itms.6393.6393.3	2.5334	0.6902	97.5	2973.33	2972.32	19359.9	1	12.913	53.3	1	R.THPAASSTMATESSHQSPSADSQAEELSK.S
*	051010-NickBoddy-2691-04_itms.8451.8451.3	6.2291	0.6785	100	3587.78	3585.77	251545	1	15.194	54.2	1	R.VAKDDDPFVVSNTANSDEPASSSKPAKPLTDLNR.A
*	051010-NickBoddy-2691-04_itms.8465.8465.4	5.8866	0.6632	100	3587.78	3585.77	963726	1	15.611	49.4	1	R.VAKDDDPFVVSNTANSDEPASSSKPAKPLTDLNR.A
*	051010-NickBoddy-2691-04_itms.4185.4185.2	2.8996	0.5023	98.6	1109.63	1109.63	21124	1	12.68	93.8	1	R.LNLDPQKPGK.S
*	051010-NickBoddy-2691-02_itms.7151.7151.2	4.5557	0.7465	100	2257.06	2256.05	29661.7	1	18.787	63.3	1	K.EEERPLPSEPSQNQPAEYR.D
*	051010-NickBoddy-2691-02_itms.7134.7134.3	4.291	0.6048	99	2257.06	2256.05	48106.7	1	15.19	62.3	1	K.EEERPLPSEPSQNQPAEYR.D
*	051010-NickBoddy-2691-02_itms.7602.7602.3	3.9249	0.5678	96	3039.42	3038.41	41739.6	1	12.539	40	1	K.EEERPLPSEPSQNQPAEYRDTPDTPR.N
*	051010-NickBoddy-2691-03_itms.13037.13037.2	5.678	0.6581	99.4	2370.21	2369.2	22366.6	1	17.033	81.2	4	R.LMAPQDSSSVVTPSPTSLLDPAR.A
*	051010-NickBoddy-2691-03_itms.6848.6848.2	1.9993	0.5208	98.3	1081.63	1081.63	23053.2	1	13.227	81.2	1	R.KVIDGIDPPK.E
*	051010-NickBoddy-2691-02_itms.7164.7164.1	1.5813	0.3596	98.3	877.444	877.442	44833.1	2	7.862	100	2	K.SFEPIER.K
*	051010-NickBoddy-2691-02_itms.8047.8047.2	4.6454	0.7808	100	2665.22	2664.21	21328.5	1	19.295	82.1	2	R.ISEVTEDSIDEDKQNEVDPSTSAR.A
*	051010-NickBoddy-2691-03_itms.7670.7670.3	5.8698	0.6884	100	2665.22	2664.21	126407	1	17.218	64.5	5	R.ISEVTEDSIDEDKQNEVDPSTSAR.A
*	051010-NickBoddy-2691-04_itms.13770.13770.2	6.8837	0.8005	100	2135.09	2133.08	81233.1	1	23.361	90	1	K.VDTLASLAHDDLDDLPAVPR.I
*	051010-NickBoddy-2691-02_itms.12559.12559.2	5.0313	0.7797	100	1703.75	1702.74	14808.9	1	15.3	84	3	K.TPSGEFGDNEFMFPK.K
*	051010-NickBoddy-2691-03_itms.12693.12693.3	4.6372	0.6382	100	2959.43	2958.42	4710.1	1	14.247	47.4	2	K.ASPVADASATHQSSTGLTQEITQLGSNMR.L
*	051010-NickBoddy-2691-04_itms.4223.4223.2	2.8397	0.6689	99.3	1166.66	1166.65	53929.8	1	17.281	81	1	K.PVSTSPAAPLAR.V
*	051010-NickBoddy-2691-04_itms.6314.6314.2	2.8282	0.5802	98.9	962.568	962.567	2962.1	1	12.67	70.6	1	K.PSVAAPPVPK.P
*	051010-NickBoddy-2691-04_itms.7353.7353.2	3.0928	0.6126	98.7	1747.91	1746.9	2529.8	1	17.737	50	3	K.APPVPAPSSEAPSVSTPR.S
*	051010-NickBoddy-2691-04_itms.6250.6250.2	5.0338	0.7369	100	2469.16	2468.15	12311	1	21.459	75	1	R.SSVPSPHSNASPSPTSSSMASAAPAR.T
*	051010-NickBoddy-2691-04_itms.6269.6269.3	5.7293	0.679	100	2469.16	2468.15	163203	1	17.211	60	8	R.SSVPSPHSNASPSPTSSSMASAAPAR.T
*	051010-NickBoddy-2691-04_itms.11211.11211.1	1.8708	0.3233	98.4	1201.64	1201.64	28358.3	1	5.664	92.9	1	K.WWLNSTAVPK.S
*	051010-NickBoddy-2691-04_itms.11257.11257.2	2.4818	0.4065	97	1201.64	1201.64	76690.3	1	8.075	82.4	1	K.WWLNSTAVPK.S
*	051010-NickBoddy-2691-03_itms.8239.8239.1	1.5683	0.4594	99.6	1012.55	1012.55	39187.8	1	8.682	84.6	1	K.QTFGGVIYK.N
*	051010-NickBoddy-2691-03_itms.13848.13848.3	2.9844	0.6116	96	2500.33	2499.32	5029.7	1	9.452	33.3	1	K.NVGNVTVQQIGEIRPGDIVTFDK.A
*	051010-NickBoddy-2691-02_itms.7758.7758.1	2.0417	0.2642	98.4	935.488	933.479	39131.5	1	6.459	90.9	3	K.SGEVTVWR.V
*	070210-NB-2691-03_itms.9565.9565.2	2.4724	0.2996	99.3	933.481	933.479	9922.3	1	9.347	92.3	1	K.SGEVTVWR.V
SPBC16D10.11c	4	6	0.211	152	17435	10.5	U	|rps1801|rps18-1|40S ribosomal protein S18|Schizosaccharomyces pombe|chr 2|||Manual
SPCC1259.01c	4	6	0.211	152	17435	10.5	U	|rps1802|rps18-2, SPCC825.06c|40S ribosomal protein S18|Schizosaccharomyces pombe|chr 3|||Manual
	070210-NB-2691-02_itms.7785.7785.1	2.0923	0.4059	100	973.536	973.532	5152.2	1	10.038	91.7	1	R.LLNTNVDGK.V
	070210-NB-2691-02_itms.7780.7780.2	2.5464	0.3915	99.8	973.535	973.532	11534.2	1	10.383	86.7	1	R.LLNTNVDGK.V
	070210-NB-2691-02_itms.9280.9280.2	3.386	0.621	100	1247.62	1247.61	26639.6	1	11.243	88.9	3	R.AGELTTEELER.I
	070210-NB-2691-04_itms.12194.12194.2	4.8368	0.6133	100	1388.8	1387.79	20618.9	1	13.997	100	1	R.IVTIIQNPSQFK.I
SPBC1711.06	5	10	0.201	363	39910	10.7	U	|rpl401|rpl4-1, rpl4|60S ribosomal protein L2|Schizosaccharomyces pombe|chr 2|||Manual
	051010-NickBoddy-2691-04_itms.17291.17291.2	4.5402	0.6997	99.4	2256.19	2255.18	7852.4	1	16.532	71	2	R.IEEIPEVPLVVDDAVQSFQK.T
*	070210-NB-2691-04_itms.14108.14108.2	4.0206	0.6663	100	1487.82	1487.81	7260.6	1	14.797	87	1	R.GPLVVFNEDTGIVK.A
	070210-NB-2691-04_itms.12436.12436.2	1.8312	0.6139	99.8	1209.7	1209.7	24136.4	1	13.06	89.5	2	R.NIPGVEIVNVR.R
	051010-NickBoddy-2691-02_itms.14536.14536.2	4.9173	0.5405	98.9	1866.95	1865.94	8212.5	1	12.36	81.5	3	K.NYFLPENIISNADVTR.L
	070210-NB-2691-04_itms.12771.12771.2	3.9553	0.5951	100	1358.76	1358.75	10774.2	1	11.336	90	2	R.LINSDEIQSIVK.A
SPBC21H7.02	3	9	0.2	215	23526	4.8	U	|taf10||transcription factor TFIID complex subunit Taf10 |Schizosaccharomyces pombe|chr 2|||Manual
*	070210-NB-2691-04_itms.12267.12267.2	6.2003	0.6861	100	1635.78	1634.77	13008.8	1	14.565	95.8	4	K.FISDVAQDAYQYSK.I
*	051010-NickBoddy-2691-03_itms.9391.9391.2	5.7209	0.8114	100	2592.18	2591.17	17469.2	1	26.58	83.8	3	R.TGSSNASSTTFGAQNFGAGGASGIGSSGR.R
*	070210-NB-2691-04_itms.11161.11161.3	4.5245	0.7055	100	2592.18	2591.17	12030.3	1	14.943	50.6	2	R.TGSSNASSTTFGAQNFGAGGASGIGSSGR.R
SPAC806.03c	2	2	0.2	120	13876	11.2	U	|rps2601|rps26-1, rps26|40S ribosomal protein S26|Schizosaccharomyces pombe|chr 1|||Manual
	051010-NickBoddy-2691-02_itms.7161.7161.1	2.3166	0.428	99.3	1004.52	1004.52	12821.3	1	7.819	100	1	R.NMVETAAIR.D
*	070210-NB-2691-04_itms.13502.13502.2	2.3174	0.475	99.7	1671.79	1671.81	7053.4	1	8.905	60	1	R.DLSEASVYSEYAIPK.I
SPAC13G7.02c	11	20	0.199	644	70143	5.2	U	|ssa1||heat shock protein Ssa1|Schizosaccharomyces pombe|chr 1|||Manual
	070210-NB-2691-02_itms.7916.7916.2	3.1898	0.5481	99.9	1228.63	1228.63	12907.8	1	12.899	83.3	1	R.VEIIANDQGNR.T
	070210-NB-2691-02_itms.11162.11162.2	3.2382	0.6406	100	1487.71	1487.7	8683.9	1	14.312	90.5	3	R.TTPSYVAFTDTER.L
	051010-NickBoddy-2691-04_itms.8116.8116.2	4.8528	0.7255	100	1699.83	1699.82	8316	1	18.649	91.7	1	K.NQVAMNPHNTIFDAK.R
	070210-NB-2691-04_itms.13261.13261.2	3.5707	0.5581	99.9	1882.95	1881.93	15556.3	1	12.71	62.1	3	K.VTDAVVTVPAYFNDSQR.Q
	070210-NB-2691-04_itms.14120.14120.2	5.1545	0.6902	100	1687.91	1687.9	23509.4	1	18.752	92.6	4	R.IINEPTAAAIAYGLDR.S
	051010-NickBoddy-2691-02_itms.7160.7160.2	4.6924	0.5946	99.3	1648.73	1648.72	14889.8	1	12.667	72	3	K.ATAGDTHLGGEDFDSR.L
*	070210-NB-2691-04_itms.11403.11403.2	3.4961	0.5902	100	1417.77	1417.77	15114.5	1	11.675	73.9	1	K.SSVNEIVLVGGSTR.I
	070210-NB-2691-02_itms.6858.6858.1	1.5955	0.5095	100	804.451	804.447	3239.3	2	7.295	77.8	1	K.ITITNDK.G
	070210-NB-2691-02_itms.6866.6866.2	1.8824	0.4871	99.7	804.45	804.447	6373.1	1	7.668	91.7	1	K.ITITNDK.G
	070210-NB-2691-02_itms.6535.6535.2	2.428	0.4168	99.8	989.531	989.527	6409.2	1	7.117	100	1	R.LSKEEIDR.M
	051010-NickBoddy-2691-04_itms.7994.7994.2	2.523	0.4846	98.2	1352.66	1352.66	7914	1	11.273	77.8	1	K.NHLESYAYSLR.N
SPCC1739.13	11	21	0.198	647	70233	5.2	U	|ssa2||heat shock protein Ssa2|Schizosaccharomyces pombe|chr 3|||Manual
	070210-NB-2691-02_itms.7916.7916.2	3.1898	0.5481	99.9	1228.63	1228.63	12907.8	1	12.899	83.3	1	R.VEIIANDQGNR.T
	070210-NB-2691-02_itms.11162.11162.2	3.2382	0.6406	100	1487.71	1487.7	8683.9	1	14.312	90.5	3	R.TTPSYVAFTDTER.L
	051010-NickBoddy-2691-04_itms.8116.8116.2	4.8528	0.7255	100	1699.83	1699.82	8316	1	18.649	91.7	1	K.NQVAMNPHNTIFDAK.R
	070210-NB-2691-04_itms.13261.13261.2	3.5707	0.5581	99.9	1882.95	1881.93	15556.3	1	12.71	62.1	3	K.VTDAVVTVPAYFNDSQR.Q
	070210-NB-2691-04_itms.14120.14120.2	5.1545	0.6902	100	1687.91	1687.9	23509.4	1	18.752	92.6	4	R.IINEPTAAAIAYGLDR.S
	051010-NickBoddy-2691-02_itms.7160.7160.2	4.6924	0.5946	99.3	1648.73	1648.72	14889.8	1	12.667	72	3	K.ATAGDTHLGGEDFDSR.L
*	070210-NB-2691-04_itms.11665.11665.2	2.8587	0.4674	99.8	1401.77	1401.77	35233	1	9.923	73.9	2	K.ASVNEIVLVGGSTR.I
	070210-NB-2691-02_itms.6858.6858.1	1.5955	0.5095	100	804.451	804.447	3239.3	2	7.295	77.8	1	K.ITITNDK.G
	070210-NB-2691-02_itms.6866.6866.2	1.8824	0.4871	99.7	804.45	804.447	6373.1	1	7.668	91.7	1	K.ITITNDK.G
	070210-NB-2691-02_itms.6535.6535.2	2.428	0.4168	99.8	989.531	989.527	6409.2	1	7.117	100	1	R.LSKEEIDR.M
	051010-NickBoddy-2691-04_itms.7994.7994.2	2.523	0.4846	98.2	1352.66	1352.66	7914	1	11.273	77.8	1	K.NHLESYAYSLR.N
SPAC664.05	6	22	0.192	208	23529	10.7	U	|rpl13||60S ribosomal protein L13|Schizosaccharomyces pombe|chr 1|||Manual
*	051010-NickBoddy-2691-04_itms.7769.7769.1	1.9439	0.5091	100	1005.49	1005.49	15369	1	8.222	90.9	1	K.TWFNQPGR.K
*	051010-NickBoddy-2691-04_itms.7793.7793.2	2.6158	0.5582	98.8	1005.49	1005.49	259994	1	10.237	100	2	K.TWFNQPGR.K
*	070210-NB-2691-04_itms.12124.12124.1	1.8106	0.4102	100	937.512	936.504	15454.3	1	6.272	90	7	R.GFTLEELK.A
*	070210-NB-2691-04_itms.12186.12186.2	2.5464	0.4306	99.8	936.507	936.504	17195.7	1	9.13	92.3	6	R.GFTLEELK.A
*	051010-NickBoddy-2691-04_itms.6550.6550.2	2.6726	0.5959	98.9	1264.7	1264.7	146177	1	10.813	88.9	2	R.VASTIGIPVDHR.R
*	070210-NB-2691-04_itms.12480.12480.2	3.8354	0.6914	100	1399.67	1399.66	72636.9	1	12.595	95	4	K.NFNAFSTLSNER.A
SPAC18B11.10	12	23	0.191	614	67331	6.2	U	|tup11||transcriptional corepressor Tup11|Schizosaccharomyces pombe|chr 1|||Manual
*	070210-NB-2691-03_itms.11768.11768.2	5.11	0.7019	100	1680.82	1680.81	6198.1	1	17.234	96	5	R.ELEELGVEANTASYR.N
*	070210-NB-2691-03_itms.8468.8468.3	3.4407	0.5736	100	2436.18	2434.16	4959.5	1	10.902	33.3	1	R.SELAASNNQVTHIDQEHPSQTK.S
*	070210-NB-2691-02_itms.8025.8025.2	2.854	0.6718	100	1387.7	1386.69	12253.7	1	14.599	77.3	3	R.EQIAPVSDTEAAR.K
*	070210-NB-2691-02_itms.7528.7528.2	3.6747	0.4785	99.9	1514.79	1514.78	21861	1	10.77	87.5	1	R.EQIAPVSDTEAARK.T
*	070210-NB-2691-04_itms.10523.10523.2	4.1886	0.6202	100	1527.75	1527.74	13794	1	15.153	77.3	2	K.LFTLHEESPDPSR.D
*	070210-NB-2691-02_itms.9105.9105.1	1.639	0.3646	98.4	935.489	935.484	4303.4	1	8.18	75	2	R.TIAFSPDGK.Y
*	070210-NB-2691-02_itms.7993.7993.2	2.6476	0.4824	99.8	1053.52	1053.52	9576.3	1	8.871	87.5	1	K.YLVTGTEDR.Q
*	070210-NB-2691-04_itms.11042.11042.2	2.3824	0.3954	99.7	990.529	990.526	9674.1	1	8.919	100	3	K.LWDLSTQK.V
*	051010-NickBoddy-2691-02_itms.6601.6601.1	1.6262	0.4622	99.5	937.479	937.474	16479	1	7.18	92.3	1	R.FIVSGSGDR.T
*	070210-NB-2691-02_itms.8050.8050.2	2.4997	0.4065	99.8	937.476	937.474	5837.8	1	8.384	81.2	2	R.FIVSGSGDR.T
*	051010-NickBoddy-2691-03_itms.8439.8439.1	2.1292	0.2906	99.4	1002.54	1002.54	13025.4	1	8.926	100	1	K.VWELQATR.S
*	070210-NB-2691-02_itms.7570.7570.2	2.4316	0.4692	99.8	1037.51	1037.5	10718.3	1	10.253	82.4	1	R.QFASGSGDLR.A
SPCC16C4.13c	2	3	0.188	165	17666	9.3	U	|rpl1201|rpl12-1, rpl12.1|60S ribosomal protein L12.1/L12A|Schizosaccharomyces pombe|chr 3|||Manual
SPCC31H12.04c	2	3	0.188	165	17666	9.3	U	|rpl1202|rpl12-2|60S ribosomal protein L12.1/L12A|Schizosaccharomyces pombe|chr 3|||Manual
	070210-NB-2691-02_itms.8411.8411.2	3.3766	0.5732	99.9	1313.71	1313.71	4030.7	1	12.98	84	2	R.AVGGEVAGGSTLAPK.I
	051010-NickBoddy-2691-03_itms.11738.11738.2	3.9724	0.5941	99	1540.92	1539.91	16482	1	11.87	59.3	1	R.QAAVSVVPSASALVIK.A
SPBC2G5.05	10	21	0.187	685	75182	6.8	U	|||transketolase |Schizosaccharomyces pombe|chr 2|||Manual
*	070210-NB-2691-04_itms.14705.14705.2	6.716	0.7141	100	1871.95	1870.94	21916.8	1	15.172	92.9	2	M.TSSSYTDIDTLAINTIR.T
*	051010-NickBoddy-2691-03_itms.5440.5440.2	2.9039	0.6242	99	1127.61	1127.61	29949.9	1	15.442	100	3	R.TLAVDTTAHAK.S
*	070210-NB-2691-02_itms.8750.8750.2	4.0111	0.7328	100	1347.65	1346.64	20209.2	1	15.48	90.5	4	R.VANGDTDLDGIEK.G
*	070210-NB-2691-04_itms.13486.13486.1	1.7347	0.4212	100	924.487	924.483	2394.6	1	9.09	90	1	K.LFGFDPTK.T
*	070210-NB-2691-04_itms.14702.14702.2	1.5771	0.5024	98.8	1604.81	1604.8	3128	1	8.187	57.1	1	K.TFQVPPEVYAYYK.E
*	070210-NB-2691-02_itms.7992.7992.2	3.4251	0.5751	100	1424.73	1424.73	12377.1	1	13.208	95.2	2	R.VAIASSAEEEYKK.M
*	070210-NB-2691-03_itms.10986.10986.2	3.4295	0.6639	100	1449.7	1449.7	10430.8	1	12.862	85	4	K.QSYPDLSNQLER.I
*	070210-NB-2691-03_itms.11011.11011.2	3.6698	0.6123	100	1419.66	1419.65	9742.8	1	12.675	81.8	2	R.WEGAADFQPPSSK.L
*	051010-NickBoddy-2691-02_itms.12560.12560.2	3.0726	0.575	98.8	1811.95	1811.95	4025	1	9.545	73.1	1	R.QNLPQLENSTIENALK.G
*	070210-NB-2691-04_itms.12380.12380.2	3.5936	0.4053	99.8	1453.77	1453.77	19171.2	1	8.257	84.2	1	K.TVDAYKDIPYIR.S
SPBC28F2.11	5	6	0.184	310	33891	9.3	U	|||INO80 complex subunit |Schizosaccharomyces pombe|chr 2|||Manual
*	070210-NB-2691-04_itms.14052.14052.2	3.3222	0.6364	100	1443.76	1443.76	8167.2	1	11.75	81.8	2	R.EIEESLPSILGEK.S
*	070210-NB-2691-02_itms.7343.7343.2	2.1691	0.37	99.2	1119.59	1119.59	6435.4	1	7.52	81.2	1	R.SEIKESLGEK.S
*	051010-NickBoddy-2691-02_itms.7208.7208.2	5.0414	0.6753	99.4	2095.04	2094.04	39544.5	1	14.732	78.1	1	R.STVPTSNVEPVSQPQPSPDK.I
*	051010-NickBoddy-2691-02_itms.7213.7213.3	3.6128	0.5548	96.2	2095.04	2094.04	14884.1	1	10.489	55.8	1	R.STVPTSNVEPVSQPQPSPDK.I
*	051010-NickBoddy-2691-03_itms.6705.6705.2	2.0982	0.487	97.5	1394.69	1394.68	4144.5	1	9.829	68.2	1	K.SSMSSSITTPPTAK.V
SPAC12G12.05c	3	11	0.178	163	18448	5.8	U	|taf9||transcription initiation factor Taf9|Schizosaccharomyces pombe|chr 1|||Manual
*	051010-NickBoddy-2691-03_itms.9217.9217.2	6.7294	0.7035	100	2067	2065.99	17484.2	1	15.113	88.9	4	R.YTQQLIQDSQVYAEHSR.G
*	051010-NickBoddy-2691-03_itms.9233.9233.3	4.4026	0.668	100	2067	2065.99	15547.1	1	13.433	56	2	R.YTQQLIQDSQVYAEHSR.G
*	070210-NB-2691-03_itms.9597.9597.2	3.7169	0.6323	100	1285.66	1284.65	22198.4	1	15.202	95	5	R.GQNAPISVEDVR.L
SPBC56F2.02	7	22	0.176	193	22724	11.4	U	|rpl1901|rpl19-1|60S ribosomal protein L19|Schizosaccharomyces pombe|chr 2|||Manual
SPCC1682.14	7	22	0.176	193	22754	11.4	U	|rpl1902|rpl19-2|60S ribosomal protein L19B|Schizosaccharomyces pombe|chr 3|||Manual
	051010-NickBoddy-2691-03_itms.12374.12374.2	5.6487	0.7256	100	1962.91	1961.9	6859.2	1	18.193	78.6	3	K.VWMDPNEISEISNANSR.Q
	051010-NickBoddy-2691-02_itms.12552.12552.3	3.2144	0.6658	98.9	1961.91	1961.9	2760.6	1	11.174	60.9	1	K.VWMDPNEISEISNANSR.Q
	070210-NB-2691-02_itms.8803.8803.2	4.1251	0.7422	100	1430.69	1430.69	6654.8	1	18.749	86.4	1	D.PNEISEISNANSR.Q
	051010-NickBoddy-2691-04_itms.6122.6122.1	1.6273	0.2572	96	979.572	979.569	2791.9	2	6.837	81.8	2	R.ALIEHIQR.A
	051010-NickBoddy-2691-04_itms.5782.5782.2	2.8256	0.6127	99	979.57	979.569	129541	1	11.225	100	11	R.ALIEHIQR.A
	051010-NickBoddy-2691-02_itms.4753.4753.1	1.8105	0.3281	98.4	1100.57	1100.57	1276.5	1	8.088	75	1	K.LIQEQQDAR.R
	051010-NickBoddy-2691-02_itms.4743.4743.2	2.9231	0.6088	99	1100.57	1100.57	17048.9	1	12.039	93.3	3	K.LIQEQQDAR.R
SPAPB17E12.05	2	2	0.169	89	9961	11.5	U	|rpl3703|rpl37|60S ribosomal protein L37|Schizosaccharomyces pombe|chr 1|||Manual
SPCC1223.05c	2	2	0.165	91	10087	11.5	U	|rpl3702|rpl37-2, rpl37|60S ribosomal protein L37|Schizosaccharomyces pombe|chr 3|||Manual
	051010-NickBoddy-2691-03_itms.6070.6070.2	1.621	0.48	97	883.41	883.41	40516.4	1	7.839	92.3	1	K.GTQSFGMR.H
	051010-NickBoddy-2691-03_itms.6314.6314.1	1.4997	0.3821	98.2	825.392	825.389	20623.2	1	7.855	100	1	R.SYNWGAK.A
SPBC839.05c	2	7	0.16	131	15514	10.3	U	|rps1701|rps17-1|40S ribosomal protein S17|Schizosaccharomyces pombe|chr 2|||Manual
	070210-NB-2691-04_itms.11627.11627.2	3.8643	0.6732	100	1157.68	1157.68	9201.8	1	13.588	100	2	R.IVDEVAIIASK.R
*	070210-NB-2691-04_itms.10619.10619.2	3.1708	0.5263	99.9	1147.61	1147.61	13383.2	1	10.43	88.2	5	K.SLGYDQIPVR.V
SPCC74.05	2	5	0.154	136	15305	10.7	U	|rpl2702|rpl27-2|60S ribosomal protein L27|Schizosaccharomyces pombe|chr 3|||Manual
*	070210-NB-2691-03_itms.10140.10140.2	3.6479	0.5093	99.9	1300.74	1299.73	7362.4	1	12.407	90	1	K.VVILQNVDQGSK.S
	070210-NB-2691-04_itms.12506.12506.2	2.6011	0.5629	99.9	1078.58	1078.58	11146.9	1	11.628	86.7	4	R.YALELDNLK.G
SPAC30D11.13	3	12	0.153	157	17989	8.8	U	|hus5|ubc9|SUMO conjugating enzyme|Schizosaccharomyces pombe|chr 1|||Manual
*	070210-NB-2691-04_itms.9909.9909.1	2.0147	0.4911	100	1040.51	1040.51	5290	1	9.773	92.3	5	K.TSWEGGLYK.L
*	070210-NB-2691-04_itms.9905.9905.2	2.4733	0.6238	99.9	1040.51	1040.51	12828.3	1	11.922	92.9	6	K.TSWEGGLYK.L
*	051010-NickBoddy-2691-04_itms.8748.8748.2	2.8437	0.567	98.7	1776.91	1776.9	68913.6	1	11.297	73.9	1	K.LTMAFPEEYPTRPPK.C
SPBC2D10.10c	4	13	0.151	305	32040	10.2	U	|fib1|fib|fibrillarin|Schizosaccharomyces pombe|chr 2|||Manual
*	070210-NB-2691-03_itms.8625.8625.2	3.0069	0.5123	99.8	1030.59	1030.59	10205.8	1	10.207	93.3	2	R.GKEDLLVTR.N
*	070210-NB-2691-03_itms.10103.10103.2	2.0164	0.4154	99	1348.68	1348.67	12844	1	12.389	55	3	R.NLVPGESVYNEK.R
*	070210-NB-2691-03_itms.12011.12011.2	3.0039	0.6214	100	1226.68	1226.67	15635.7	1	14.603	89.5	5	R.TNVIPIVEDAR.H
*	070210-NB-2691-04_itms.11236.11236.2	4.4171	0.6274	100	1744.94	1743.93	14196.7	1	12.663	86.4	3	K.IKPQEQLTLEPYER.D
SPAC13G6.07c	3	3	0.151	239	27499	10.8	U	|rps601|rps6-1|40S ribosomal protein S6|Schizosaccharomyces pombe|chr 1|||Manual
SPAPB1E7.12	3	3	0.151	239	27475	10.8	U	|rps602|rps6-2, rps6|40S ribosomal protein S6|Schizosaccharomyces pombe|chr 1|||Manual
	070210-NB-2691-02_itms.8674.8674.2	2.4827	0.2247	97.9	1144.6	1144.6	6527.2	1	6.448	86.7	1	K.LIEIDDDRR.L
	070210-NB-2691-04_itms.12843.12843.2	4.0749	0.6007	100	1697.89	1696.88	11172.9	1	11.684	77.8	1	K.QGEQDIPGLTDVTVPK.R
	051010-NickBoddy-2691-03_itms.9104.9104.2	2.686	0.5162	98.6	1369.68	1369.68	5376.3	1	11.055	88.2	1	R.FFNLSKEDDVR.Q
SPCC63.14	13	16	0.15	1184	131057	6.6	U	|||conserved fungal protein|Schizosaccharomyces pombe|chr 3|||Manual
*	051010-NickBoddy-2691-03_itms.6871.6871.2	2.3081	0.4917	98	1385.74	1385.73	14901.5	1	8.914	75	1	R.YKPATSESLYVK.G
*	051010-NickBoddy-2691-04_itms.6725.6725.1	1.9348	0.362	99.7	934.539	934.536	30740.9	1	6.228	100	1	R.FIGASQLAK.L
*	051010-NickBoddy-2691-03_itms.7248.7248.2	4.7658	0.658	99.6	1993.91	1993.9	32857.4	1	17.894	82.1	1	R.AANYANEYSQDVPASTHR.A
*	051010-NickBoddy-2691-03_itms.7250.7250.3	3.978	0.747	100	1993.9	1993.9	23651.6	1	15.163	65.3	1	R.AANYANEYSQDVPASTHR.A
*	051010-NickBoddy-2691-04_itms.7198.7198.2	2.3299	0.5827	98.7	1266.66	1266.66	3808.2	1	11.785	77.8	1	R.AASELVHGVPMR.A
*	051010-NickBoddy-2691-03_itms.6800.6800.2	4.2328	0.6695	99.6	1681.84	1680.83	26134.8	1	14.396	84	1	R.ASGINDPKHDLDAATR.H
*	070210-NB-2691-03_itms.9914.9914.2	4.1809	0.7238	100	1657.82	1657.81	8576.4	1	18.062	88	2	R.NLTNTAAAPTTYEYK.R
*	051010-NickBoddy-2691-02_itms.7207.7207.2	3.3817	0.5982	98.8	2304.03	2303.05	20945.8	1	10.866	53.3	1	K.NYSPPVQPTRDDEVSQEDAR.V
*	051010-NickBoddy-2691-04_itms.7806.7806.3	2.0989	0.685	97.1	2111.97	2110.96	4299.6	1	12.622	42.6	1	R.STYQESSQRPFHEDPFR.T
*	051010-NickBoddy-2691-03_itms.9936.9936.2	4.3355	0.6941	99.5	1708.8	1708.8	3561.4	1	12.934	88.9	1	R.MEAQEEAYAINIGGGR.V
*	070210-NB-2691-02_itms.6860.6860.2	2.5019	0.4139	99.8	976.499	976.495	3035.5	1	7.902	76.5	1	K.DALEGSAVSK.T
*	051010-NickBoddy-2691-02_itms.7426.7426.2	3.7946	0.6899	99.6	1943.9	1942.91	20642.2	1	14.373	58.6	1	K.TDDVDNVVSGHSNVNGVSK.S
*	070210-NB-2691-04_itms.10654.10654.2	3.8505	0.6146	100	1660.81	1659.8	13231.7	1	14.904	69.6	3	R.SEDYVISHLPEQSR.A
SPBC12D12.05c	7	11	0.148	426	47514	9.3	U	|||mitochondrial carrier, calcium binding subfamily|Schizosaccharomyces pombe|chr 2|||Manual
*	051010-NickBoddy-2691-03_itms.12209.12209.2	4.3605	0.5783	99	1794.94	1793.93	1714.7	1	12.097	72	3	R.LQNLPDGDLLLENDPK.N
*	051010-NickBoddy-2691-04_itms.6284.6284.2	4.266	0.5799	99	1459.79	1459.78	27236.4	1	11.592	95.8	2	K.VMLISDTGSKPSPK.Y
*	051010-NickBoddy-2691-02_itms.7194.7194.1	1.4207	0.5728	100	946.437	946.434	13290.7	1	7.09	90.9	1	K.FGTYEAMK.R
*	051010-NickBoddy-2691-02_itms.7181.7181.2	1.3432	0.5653	97.8	946.436	946.434	7082.1	1	6.097	71.4	1	K.FGTYEAMK.R
*	051010-NickBoddy-2691-03_itms.6495.6495.1	2.0941	0.5158	100	845.513	845.51	23010.9	1	8.266	90	2	K.SIILSNAK.E
*	051010-NickBoddy-2691-04_itms.11818.11818.2	2.9056	0.4015	97.5	1016.59	1016.59	7305.7	1	6.952	93.3	1	R.TWIGILASR.D
*	051010-NickBoddy-2691-03_itms.8330.8330.1	1.2108	0.3581	96.6	841.518	841.515	22080	1	5.339	88.9	1	K.GLSPNLLK.V
SPAC4C5.04	4	5	0.147	307	34703	5.4	U	|rad31|uba4|SUMO E1-like activator enzyme Rad31|Schizosaccharomyces pombe|chr 1|||Manual
*	051010-NickBoddy-2691-04_itms.11492.11492.2	3.1635	0.4337	98	1275.69	1275.68	2707.1	1	9.497	100	1	R.LWGFNAQQALK.Q
*	070210-NB-2691-04_itms.15356.15356.2	3.4401	0.7291	100	1552.94	1552.93	7313.2	1	14.249	87.5	2	R.VLLITASPLANEIAK.N
*	070210-NB-2691-04_itms.10965.10965.1	2.1245	0.488	100	900.556	900.552	6486.3	1	10.22	100	1	K.NLVLSGIGK.L
*	070210-NB-2691-04_itms.11724.11724.2	2.5165	0.4702	99.8	1107.61	1107.61	10095.9	1	12.472	100	1	K.TVLNGEFLSK.F
SPBC1734.15	6	13	0.146	542	60667	4.9	U	|rsc4|brd1|RSC complex subunit Rsc4|Schizosaccharomyces pombe|chr 2|||Manual
*	051010-NickBoddy-2691-04_itms.13378.13378.2	2.6458	0.5653	98.6	1494.66	1494.66	4812.9	1	9.031	85	1	K.YLSMGDFYDDIR.L
*	070210-NB-2691-04_itms.13315.13315.2	3.2211	0.2739	99.6	1273.63	1273.63	15086.3	1	11.278	94.4	1	K.GEYTTLESFVK.D
*	070210-NB-2691-03_itms.11557.11557.2	3.7778	0.6767	100	1690.77	1690.76	6636.6	1	14.196	84.6	2	K.TYNAPGSFVYEDAEK.L
*	051010-NickBoddy-2691-03_itms.11592.11592.2	2.9359	0.5144	98.6	1408.66	1408.66	3260.2	1	9.332	78.9	2	R.STFNMPNFPEPK.F
*	070210-NB-2691-03_itms.11711.11711.2	2.8117	0.5009	99.9	1267.6	1267.6	21842.3	1	10.113	93.8	6	K.FFEDIPNTER.C
*	070210-NB-2691-04_itms.14906.14906.2	3.407	0.5635	99.9	1874.03	1874.03	14955.9	1	11.631	80	1	R.LGAGVSTPPSTLYALEGIK.H
SPAC26A3.07c	2	2	0.144	174	19891	10.1	U	|rpl1101|rpl11-1, rpl11|60S ribosomal protein L11|Schizosaccharomyces pombe|chr 1|||Manual
SPBC17G9.10	2	2	0.144	174	19891	10.1	U	|rpl1102|rpl11-2|60S ribosomal protein L11|Schizosaccharomyces pombe|chr 2|||Manual
	070210-NB-2691-04_itms.12130.12130.2	4.4708	0.5471	100	1532.84	1532.83	15562.7	1	13.515	91.3	1	K.VLEQLSGQTPVFSK.A
	070210-NB-2691-04_itms.14837.14837.2	4.0131	0.6387	100	1350.68	1350.67	8238.8	1	17.11	100	1	K.INAEDTINWFK.Q
SPCC622.09	2	3	0.143	126	13819	10.1	U	|htb1||histone H2B |Schizosaccharomyces pombe|chr 3|||Manual
*	070210-NB-2691-03_itms.10171.10171.2	1.6861	0.5558	99.7	1153.55	1153.54	8374.7	1	8.653	71.4	2	K.ETYSSYIYK.V
*	070210-NB-2691-04_itms.12061.12061.2	1.7181	0.3612	97.1	953.606	953.604	11195.4	1	6.854	85.7	1	R.LILPGELAK.H
SPAC17A5.14	15	29	0.14	1328	152589	7.3	U	|exo2||exonuclease II Exo2 |Schizosaccharomyces pombe|chr 1|||Manual
*	051010-NickBoddy-2691-02_itms.7458.7458.2	3.0645	0.4163	97.8	1093.54	1092.53	57686.7	1	8.25	88.2	2	R.EEVTFGPASR.N
*	070210-NB-2691-02_itms.7937.7937.2	2.7071	0.3827	99.8	1183.59	1183.58	13363.1	1	8.548	87.5	2	K.YITESTNDIK.A
*	070210-NB-2691-03_itms.13828.13828.2	6.0752	0.8592	100	2383.99	2381.97	4693.9	1	15.83	92.3	2	R.DLEFNDEDEDEIEQDEIER.V
*	070210-NB-2691-04_itms.14269.14269.2	3.3547	0.5915	100	1659.87	1659.86	6345.5	1	11.283	78.3	1	K.YDNIPLLNEEQALK.E
*	070210-NB-2691-04_itms.12212.12212.2	3.5012	0.5242	99.9	1420.67	1420.66	6186.4	1	8.415	84.2	1	K.VGFSYYDEEALK.A
*	070210-NB-2691-03_itms.11440.11440.2	4.6684	0.6349	100	1312.72	1312.71	18785.2	1	14.425	95	2	R.NPSVIVNVEDVK.S
*	070210-NB-2691-02_itms.8335.8335.1	2.0695	0.3506	100	817.434	817.431	7361.1	1	7.26	100	1	R.DLAEIEK.S
*	070210-NB-2691-04_itms.16422.16422.2	5.8658	0.5418	100	2094.09	2093.08	7117.5	1	11.617	86.2	4	K.IFNESVLEDYPAQLVVEK.I
*	070210-NB-2691-03_itms.10269.10269.2	2.124	0.4278	99.3	1512.77	1512.76	4878.8	1	13.068	63.6	1	R.EAPPVEVEYPPGTK.A
*	051010-NickBoddy-2691-03_itms.8505.8505.1	2.1279	0.4642	100	1103.58	1103.58	10968.1	1	8.788	100	1	K.YYPSYIVAK.L
*	070210-NB-2691-04_itms.11620.11620.2	2.5939	0.4804	99.8	1268.68	1267.69	12385.4	9	10.672	40	1	K.ITSSFLISNGTK.R
*	070210-NB-2691-03_itms.10451.10451.2	2.1398	0.2415	97	900.518	900.515	12117.1	1	6.898	78.6	2	R.ENIGLNLK.F
*	070210-NB-2691-03_itms.14196.14196.2	5.0788	0.5595	100	1533.78	1532.77	6485.1	1	13.129	95.7	4	R.VSLDEDALDSDIIK.L
*	070210-NB-2691-03_itms.8981.8981.2	3.4673	0.352	99.8	1310.67	1309.66	9340	1	10.311	84.2	3	K.ASTIDSTYQVPK.K
*	070210-NB-2691-02_itms.6331.6331.2	5.0707	0.6879	100	1550.73	1549.72	5199.7	1	17.99	91.7	2	K.TNVSANNVSQGTDSR.L
SPAC631.02	9	12	0.138	727	81032	5.7	U	|||bromodomain protein|Schizosaccharomyces pombe|chr 1|||Manual
*	070210-NB-2691-03_itms.7677.7677.2	3.3466	0.6161	100	1240.62	1240.62	4164.9	1	12.64	93.8	1	K.HSLQLQEEEK.S
*	070210-NB-2691-02_itms.8587.8587.2	4.209	0.5726	100	1410.69	1410.69	5023.7	1	13.826	80	1	R.VRNEDDSLTFSK.T
*	070210-NB-2691-02_itms.8857.8857.2	3.3946	0.5605	100	1155.52	1155.52	9656.9	1	10.683	100	1	R.NEDDSLTFSK.T
*	070210-NB-2691-03_itms.12053.12053.2	4.551	0.8042	100	2252.06	2252.05	3047.7	1	24.128	74.3	1	K.SEASESASPSALQALDSTAAGSSK.E
*	070210-NB-2691-03_itms.9244.9244.2	2.5384	0.4403	99.8	978.503	978.501	11629.3	1	9.759	92.3	1	K.NLQATFER.Q
*	070210-NB-2691-04_itms.10582.10582.2	2.6017	0.4156	99.7	1371.7	1371.69	9647.1	1	12.267	70	1	K.QLPSAYVTSYSR.P
*	051010-NickBoddy-2691-03_itms.5905.5905.2	3.693	0.6475	99.4	1371.64	1371.63	15774.8	1	16.425	90.9	1	R.QAAMYSNSSSGIR.E
*	051010-NickBoddy-2691-03_itms.5544.5544.2	2.527	0.3574	95.4	864.459	864.458	15887.4	1	7.837	92.9	3	R.FSGIAQNK.N
*	070210-NB-2691-03_itms.9056.9056.2	3.4738	0.6074	100	1366.7	1366.7	13362	1	15.34	95.5	2	K.NTVTGNIAAYNTK.S
SPAC22G7.05	8	10	0.137	598	69524	5	U	|||krr family protein|Schizosaccharomyces pombe|chr 1|||Manual
*	070210-NB-2691-03_itms.9323.9323.2	3.3449	0.6215	100	1361.7	1361.69	7493.7	1	13.249	80	1	K.SIDQLQENVTSK.S
*	070210-NB-2691-04_itms.13179.13179.2	5.1513	0.6149	100	1657.82	1656.81	11265.4	1	12.905	91.7	1	K.YFDEVEKDVQGSLK.S
*	070210-NB-2691-04_itms.10068.10068.2	2.6484	0.3279	99.6	1022.55	1022.55	13260.6	1	7.535	100	2	R.FLLESAQSK.E
*	070210-NB-2691-04_itms.11387.11387.2	3.4445	0.5118	99.8	1367.75	1367.74	9232.6	1	12.68	85	1	R.KVLEDLSSSYVK.Q
*	070210-NB-2691-03_itms.11333.11333.2	2.6892	0.6235	99.9	1239.65	1239.65	3173.4	1	12.866	83.3	1	K.VLEDLSSSYVK.Q
*	051010-NickBoddy-2691-03_itms.6817.6817.2	4.3739	0.6742	99.5	1585.76	1585.76	13627.2	1	18.773	95.7	1	R.FEEEAGSQIVSHPR.N
*	070210-NB-2691-04_itms.10030.10030.2	3.4964	0.5062	99.9	1171.67	1171.67	10524	1	9.774	100	2	K.LNQVIEIAGSK.N
*	070210-NB-2691-04_itms.10865.10865.2	1.771	0.5063	99.5	1074.62	1074.62	21729	1	7.376	93.8	1	K.YGVPEAVIVK.N
SPAC4D7.10c	6	9	0.137	473	54028	8.7	U	|||SAGA complex subunit Spt20 |Schizosaccharomyces pombe|chr 1|||Manual
*	070210-NB-2691-02_itms.10737.10737.2	3.1082	0.7239	100	1396.67	1396.66	7281.2	1	15.97	85.7	1	K.QGIESSDDAFLSK.I
*	070210-NB-2691-04_itms.11346.11346.2	3.5357	0.6159	100	1451.73	1451.73	10478.4	1	13.075	95	1	K.IYENVSNFNVPR.K
*	070210-NB-2691-04_itms.10366.10366.2	5.692	0.643	100	1701.8	1700.79	12072.1	1	12.661	84.6	2	R.FEQQDGAFTYNGPVK.S
*	070210-NB-2691-03_itms.10010.10010.2	2.4789	0.4497	99.8	1038.5	1038.5	15840.4	1	7.105	92.3	1	R.DFQPTFQR.L
*	070210-NB-2691-04_itms.11187.11187.2	2.1343	0.2661	97.7	1018.57	1018.57	9892.3	1	6.116	92.3	2	R.LQFIENVR.R
*	070210-NB-2691-04_itms.11257.11257.2	2.5731	0.4337	99.8	1115.61	1115.61	31078.7	1	7.349	93.3	2	R.EQITEILNR.Q
SPBC29B5.01	4	8	0.136	566	59711	6	U	|atf1|mts1, sss1, gad7|transcription factor Atf1|Schizosaccharomyces pombe|chr 2|||Manual
*	051010-NickBoddy-2691-03_itms.10828.10828.2	2.7279	0.7134	99.7	1699.81	1699.81	3503.9	1	17.28	68	1	R.FSSGTGFTPGVNEPFR.S
*	070210-NB-2691-04_itms.11656.11656.2	6.0269	0.7603	100	2343.19	2343.18	10386.7	1	21.633	85.3	2	K.LQQPISSENDQAASTTANNLLK.Q
*	051010-NickBoddy-2691-02_itms.7023.7023.2	5.2058	0.7377	100	2137.97	2136.98	17421.2	1	16.329	54.5	2	R.QTTDFSGQNAENGSTNLPQK.T
*	070210-NB-2691-04_itms.11219.11219.2	5.2624	0.6121	100	1803.93	1803.92	14679	1	13.381	84.4	3	K.SNSAAVATSVIGSGDLAQR.I
SPCC1393.08	6	10	0.135	557	60352	5.8	U	|||transcription factor |Schizosaccharomyces pombe|chr 3|||Manual
*	070210-NB-2691-04_itms.11638.11638.2	3.229	0.4582	99.8	1578.73	1578.73	10422.9	1	9.483	69.6	1	R.AFASISYPTNYGCK.L
*	070210-NB-2691-04_itms.10349.10349.2	1.5176	0.357	95.1	906.495	906.494	7248.1	1	8.27	92.3	1	K.SEFPVLSK.S
*	051010-NickBoddy-2691-03_itms.11024.11024.2	2.6796	0.51	98.6	1165.62	1165.61	10770.6	1	10.347	94.1	1	K.SVTMAEILSSK.G
*	070210-NB-2691-04_itms.10148.10148.2	4.4319	0.6376	100	1545.82	1545.81	6814.1	1	16.05	88	4	K.GLESPQLTNSVSVSK.M
*	051010-NickBoddy-2691-02_itms.7192.7192.2	5.0099	0.7286	100	1527.72	1527.71	34741.3	1	17.731	95.8	2	K.MPNTDADVSLEHAK.I
*	070210-NB-2691-04_itms.14152.14152.2	4.8991	0.5923	100	1436.77	1436.76	6557.8	1	12.054	95.2	1	K.ISFDSLDNSVIVK.K
SPAC17G6.10	7	11	0.135	527	59639	5.4	U	|ssr1||SWI/SNF and RSC complex subunit Ssr1|Schizosaccharomyces pombe|chr 1|||Manual
*	070210-NB-2691-02_itms.10745.10745.2	3.3706	0.4483	99.9	1199.67	1199.66	6814.4	1	9.804	94.4	3	K.AVTIEDPSIVR.T
*	070210-NB-2691-04_itms.14085.14085.2	3.7945	0.4799	99.8	1492.76	1492.75	7960.6	1	12.895	86.4	2	R.TNIYDPSLDDVLK.G
*	070210-NB-2691-04_itms.13477.13477.2	3.4017	0.5741	99.9	1677.88	1677.87	7757.6	1	12.697	83.3	1	R.TNIYDPSLDDVLKGK.G
*	051010-NickBoddy-2691-02_itms.6903.6903.2	3.4454	0.4587	98.6	1593.72	1593.72	5282.7	1	8.011	81.8	1	K.FNESYYQSQTAQK.Y
*	070210-NB-2691-04_itms.13988.13988.2	6.0055	0.5376	100	2072.96	2071.96	11834.7	1	13.869	82.1	2	K.SLEDSDSLSELYLTNEEK.K
*	070210-NB-2691-04_itms.13128.13128.2	5.335	0.575	100	2201.06	2200.05	19280.4	1	14.775	85.7	1	K.SLEDSDSLSELYLTNEEKK.M
*	070210-NB-2691-04_itms.11905.11905.2	4.8999	0.7366	100	1499.72	1499.71	17917.3	1	17.553	95.5	1	K.SQELDAFAQATYR.E
SPBC354.05c	10	27	0.134	793	86834	7.1	U	|sre2||membrane-tethered transcription factor |Schizosaccharomyces pombe|chr 2|||Manual
*	070210-NB-2691-04_itms.15393.15393.2	5.6265	0.7024	100	1885.88	1884.87	22501.4	1	14.595	92.3	5	R.QYSSSWDPSIDPFEVK.N
*	070210-NB-2691-04_itms.5516.5516.2	4.414	0.72	100	1820.9	1820.89	3010.6	1	18.437	60.7	1	K.HANESLQSNQGPVPNTK.F
*	051010-NickBoddy-2691-04_itms.3990.3990.3	5.1065	0.6895	100	1821.89	1820.89	34876.5	1	15.14	79.6	1	K.HANESLQSNQGPVPNTK.F
*	051010-NickBoddy-2691-02_itms.12775.12775.3	7.5488	0.7418	100	3442.48	3440.46	10289	1	14.268	56.4	1	K.QNSNYDTSNFQNSVSDSSMQFTNEGMPSPVK.G
*	070210-NB-2691-04_itms.10499.10499.2	3.6799	0.4986	99.9	1272.69	1272.69	12679.5	1	9.04	88.9	4	R.SNLNDKIAELR.D
*	070210-NB-2691-02_itms.7643.7643.2	3.5478	0.6356	100	1285.59	1285.59	14050.7	1	12.677	94.7	2	R.SGYNSTTADELK.G
*	070210-NB-2691-04_itms.11986.11986.2	6.8607	0.6851	100	2160.07	2159.06	59480.5	1	16.659	71	6	R.SGYNSTTADELKGTYVPLSR.K
*	070210-NB-2691-04_itms.11904.11904.3	4.0398	0.5324	100	2160.07	2159.06	72392.1	1	9.865	59.6	3	R.SGYNSTTADELKGTYVPLSR.K
*	051010-NickBoddy-2691-03_itms.6934.6934.1	1.6147	0.2885	97.3	892.492	892.489	14993	1	6.883	100	1	K.GTYVPLSR.K
*	070210-NB-2691-02_itms.7126.7126.2	3.8619	0.7019	100	1208.59	1208.59	14155.1	1	26.345	94.4	3	R.AQADQQGLSYK.N
SPAC17H9.13c	5	9	0.134	402	43934	8.3	U	|||glutamate 5-kinase |Schizosaccharomyces pombe|chr 1|||Manual
*	051010-NickBoddy-2691-03_itms.8112.8112.1	1.4317	0.3136	97.3	837.511	837.509	9800.9	1	6.893	100	1	K.TYTIVIK.L
*	051010-NickBoddy-2691-03_itms.11316.11316.2	3.5094	0.7441	100	1340.77	1340.77	13536.6	1	19.877	100	3	K.LSAVQAIAAVGQGR.L
*	051010-NickBoddy-2691-03_itms.5554.5554.2	2.608	0.5539	98.7	1013.5	1013.5	21339.9	1	9.82	100	1	K.SHGSLEIDR.G
*	070210-NB-2691-04_itms.11315.11315.2	2.4302	0.358	99.5	954.601	954.599	7137	1	9.533	93.8	1	R.AGLLPVGVTK.V
*	070210-NB-2691-04_itms.14057.14057.2	4.8388	0.683	100	1566.85	1565.84	24046.2	1	12.258	95.7	3	R.ALVNYSSTEIDLIK.G
SPBC317.01	2	2	0.134	372	41572	7.7	U	|mbx2|pvg4|MADS-box transcription factor Pvg4|Schizosaccharomyces pombe|chr 2|||Manual
*	051010-NickBoddy-2691-03_itms.10248.10248.3	4.8526	0.7251	100	3054.43	3054.42	7467.9	1	15.795	52	1	R.SHFSSSPVEESSTVSPETTTGSFTPLNNK.H
*	051010-NickBoddy-2691-03_itms.10040.10040.2	3.6928	0.6559	99.5	2450.21	2449.2	4823.7	1	14.924	67.9	1	K.QVPTYLGTHVLQQDQSTYDQK.V
SPAC890.08	2	2	0.133	113	13261	10.2	U	|rpl31||60S ribosomal protein L31|Schizosaccharomyces pombe|chr 1|||Manual
*	051010-NickBoddy-2691-03_itms.9160.9160.1	1.63	0.3988	99.6	813.453	813.451	10506.9	1	7.165	100	1	R.LYGVSFK.K
*	051010-NickBoddy-2691-02_itms.7808.7808.1	1.9979	0.4424	99.4	905.513	905.51	5806.1	1	7.651	100	1	K.EIVAFAQK.H
SPCC306.04c	11	18	0.132	920	105038	8.9	U	|set1||histone lysine methyltransferase Set1|Schizosaccharomyces pombe|chr 3|||Manual
*	070210-NB-2691-02_itms.6780.6780.2	3.105	0.4775	99.8	1529.73	1528.74	4035.9	5	11.498	34.8	1	K.NSQTLSNGDLQHSK.V
*	070210-NB-2691-03_itms.10891.10891.2	2.06	0.4303	99.3	1367.68	1367.67	10541.6	1	8.896	76.2	1	K.SGFLTSSETDVPK.N
*	070210-NB-2691-02_itms.8633.8633.1	1.5898	0.4466	100	901.473	901.467	4987.1	1	6.721	100	1	R.VYYTDIK.H
*	070210-NB-2691-03_itms.13212.13212.2	2.6856	0.1889	98.6	900.52	900.515	4546.7	1	7.127	100	1	R.DLEAALLR.D
*	070210-NB-2691-03_itms.10737.10737.2	3.1913	0.6905	100	1204.63	1203.63	10456.9	1	15.711	94.4	2	K.YGDTAILPEPK.G
*	070210-NB-2691-02_itms.7852.7852.2	1.6969	0.4821	99	1275.63	1274.61	5159	7	7.568	35	1	K.GYFRSNTSGSAK.S
*	070210-NB-2691-03_itms.11786.11786.2	3.1476	0.6242	100	1401.7	1400.69	25658.6	1	12.06	80	2	K.SEGYYIIPTTEK.S
*	070210-NB-2691-03_itms.8244.8244.2	3.5412	0.5713	100	1304.65	1304.64	10641.7	1	13.966	89.5	2	R.STIDTISHSTSR.I
*	070210-NB-2691-03_itms.12464.12464.2	2.5656	0.5162	99.8	1212.66	1212.66	9839.3	1	13.945	83.3	3	K.SQLPAEADLLR.F
*	070210-NB-2691-04_itms.12945.12945.2	2.9245	0.6032	100	1156.57	1156.56	20254.6	1	11.883	94.1	3	R.EGIGDSYLFR.I
*	070210-NB-2691-02_itms.11303.11303.2	4.0321	0.658	100	1217.63	1217.63	12560.6	1	13.521	100	1	R.IDEDVIVDATK.K
SPAC110.04c	8	11	0.131	720	80375	5.1	U	|pss1|ssp1, SPAP14E8.01c|heast shock protein Pss1|Schizosaccharomyces pombe|chr 1|||Manual
*	070210-NB-2691-04_itms.11748.11748.2	2.8596	0.6296	100	1250.64	1250.64	23496.9	1	15.207	90	1	R.TNVVGIDFGNSK.T
*	070210-NB-2691-04_itms.11820.11820.2	4.4375	0.6135	100	1329.73	1328.72	13388.1	1	12.39	94.7	3	R.AIDVIVNEVSNR.S
*	070210-NB-2691-02_itms.9761.9761.2	2.575	0.6537	100	1195.59	1195.6	7195	1	12.988	78.9	2	R.STPSLVSYGER.S
*	070210-NB-2691-03_itms.10893.10893.2	3.1681	0.4112	99.8	1136.61	1135.6	9105.6	1	11.027	94.4	1	K.LTEVDGFVGAK.V
*	070210-NB-2691-04_itms.12590.12590.2	3.9143	0.5618	100	1521.78	1520.77	13078.9	1	10.972	82.6	1	K.GLSFTLNQDEAVAR.G
*	070210-NB-2691-04_itms.13473.13473.2	4.3548	0.6754	100	1388.66	1386.65	22574.9	1	17.465	94.1	1	K.NALEEYIYDTR.A
*	070210-NB-2691-02_itms.12267.12267.2	4.771	0.7167	100	1685.72	1685.72	3799.7	1	15.54	91.3	1	K.AEDWLYEEGEDTTK.A
*	070210-NB-2691-02_itms.6929.6929.2	2.4893	0.2028	97.5	1094.55	1094.55	8560.6	1	8.258	87.5	1	R.YLDAEEAKR.Q
SPBC1A4.03c	18	26	0.13	1485	167892	7.3	U	|top2|ptr11|DNA topoisomerase II|Schizosaccharomyces pombe|chr 2|||Manual
*	070210-NB-2691-04_itms.13578.13578.2	3.9854	0.4773	99.9	1461.76	1461.76	13040.7	1	9.808	86.4	1	K.IFDEIIVNAADNK.V
*	070210-NB-2691-04_itms.14529.14529.2	5.2097	0.6557	100	1847.97	1846.95	19065.7	1	14.924	85.2	2	K.VTLDPEANVISIYNNGK.G
*	070210-NB-2691-02_itms.6948.6948.2	1.6605	0.318	95.8	907.467	907.464	5241.7	1	7.718	90.9	1	K.VYLNNER.I
*	070210-NB-2691-04_itms.12395.12395.2	2.8652	0.4802	99.8	1377.75	1377.75	10554.3	1	9.796	70	1	K.QVSFVNNISTIR.G
*	070210-NB-2691-04_itms.10662.10662.2	2.8095	0.5497	99.9	1228.72	1228.72	6488.1	1	11.073	94.4	1	K.IVDAIDEVVKK.E
*	070210-NB-2691-03_itms.11795.11795.1	1.2245	0.3447	97.2	989.557	989.552	3846.8	1	5.952	90.9	1	K.SSVVEEVLK.F
*	070210-NB-2691-03_itms.11793.11793.2	2.4187	0.3079	99.2	989.555	989.552	8684.2	1	8.196	93.3	2	K.SSVVEEVLK.F
*	070210-NB-2691-04_itms.12027.12027.2	4.3368	0.6414	100	1144.67	1144.67	8351.7	1	14.086	95.2	3	K.SLAVSGLSVVGR.D
*	070210-NB-2691-04_itms.14491.14491.2	2.6587	0.5363	99.9	1129.57	1129.57	7656.4	1	9.596	86.7	2	R.DYYGVFPLR.G
*	070210-NB-2691-03_itms.11274.11274.2	1.9331	0.5628	99.8	1002.46	1002.45	5515.1	1	8.975	84.6	1	K.SYFSDLDR.H
*	070210-NB-2691-02_itms.8779.8779.1	1.6843	0.2895	98.4	802.446	802.442	4794.3	1	5.613	90	1	K.DITANLR.H
*	070210-NB-2691-03_itms.11385.11385.2	3.1091	0.5721	99.9	1308.67	1308.67	4756.4	1	12.585	80	1	K.EYLEAGLVGTEK.I
*	070210-NB-2691-02_itms.9599.9599.2	2.5196	0.549	99.9	1131.59	1131.59	9176.6	1	9.592	93.8	1	K.EALNESLEVK.F
*	070210-NB-2691-02_itms.12411.12411.1	1.9649	0.2181	98.5	829.508	829.504	2576.6	1	5.985	100	2	K.DLIVELK.E
*	070210-NB-2691-02_itms.8024.8024.1	1.774	0.4102	100	875.487	875.484	4582.4	1	6.072	100	1	K.SSDINIVK.T
*	070210-NB-2691-02_itms.7219.7219.2	4.0098	0.7583	100	1586.71	1586.7	8816.2	1	18.836	86.4	1	K.TEDNSHGLSVEENR.I
*	070210-NB-2691-03_itms.12629.12629.2	3.7285	0.5849	100	2150.96	2149.94	4366.1	1	13.21	61.3	2	K.QSPEDDDDDFIIPGSSSTPK.A
*	070210-NB-2691-02_itms.7883.7883.2	3.564	0.6355	100	1772.8	1772.79	10320	1	13.594	67.9	2	K.ASSTNAEPPEDSDSPIR.K
SPAC6G9.09c	2	2	0.128	149	16837	11.5	U	|rpl24||60S ribosomal protein L24|Schizosaccharomyces pombe|chr 1|||Manual
SPCC330.14c	2	2	0.128	149	16912	11.7	U	|rpl2402|rpl24-2|60S ribosomal protein L24|Schizosaccharomyces pombe|chr 3|||Manual
	070210-NB-2691-03_itms.11028.11028.2	2.766	0.2722	99.5	979.525	979.521	7062.6	1	7.03	92.3	1	K.SESLFLQR.K
	070210-NB-2691-04_itms.12417.12417.2	3.1804	0.5741	100	1098.66	1098.65	6919.9	1	13.201	88.9	1	R.GIVGANLDVIK.E
SPAC1805.13	2	2	0.127	134	15210	10.3	U	|rpl14||60S ribosomal protein L14|Schizosaccharomyces pombe|chr 1|||Manual
*	070210-NB-2691-02_itms.8315.8315.2	2.5135	0.6428	100	994.463	994.459	10181.5	1	11.287	92.3	1	R.SQLNDFDR.F
*	070210-NB-2691-02_itms.7163.7163.2	2.1398	0.4862	99.8	957.541	957.537	7566.3	1	7.993	86.7	1	R.EQVNVAVAK.A
SPCC1020.10	10	11	0.126	650	73232	7.6	U	|oca2||serine/threonine protein kinase Oca2 |Schizosaccharomyces pombe|chr 3|||Manual
*	051010-NickBoddy-2691-04_itms.8427.8427.2	6.0417	0.7272	100	2559.15	2558.14	66672.5	1	20.346	100	1	R.LHPVDFSEHADTDDDMNHPLPR.V
*	051010-NickBoddy-2691-04_itms.8412.8412.3	2.9396	0.6545	97.6	2559.15	2558.14	191741	1	12.203	58.7	1	R.LHPVDFSEHADTDDDMNHPLPR.V
*	051010-NickBoddy-2691-03_itms.10656.10656.2	4.3407	0.6815	99.5	1578.76	1578.76	11082.6	1	14.294	100	1	K.SSANLQDDHFGLFK.K
*	051010-NickBoddy-2691-03_itms.5673.5673.1	1.3825	0.4211	98.3	991.501	991.5	13419.3	1	6.111	62.5	1	R.MLGSGAGGSVR.I
*	051010-NickBoddy-2691-04_itms.4109.4109.2	3.1129	0.6326	99.2	991.501	991.5	103060	1	12.549	100	2	R.MLGSGAGGSVR.I
*	051010-NickBoddy-2691-02_itms.13553.13553.1	2.3661	0.4184	99.4	1195.68	1195.67	7156.7	1	10.216	87.5	1	K.IIDFGSAVVFK.Y
*	051010-NickBoddy-2691-02_itms.13534.13534.2	3.4164	0.6124	99.2	1195.67	1195.67	8128	1	18.453	100	1	K.IIDFGSAVVFK.Y
*	051010-NickBoddy-2691-02_itms.5792.5792.1	1.6208	0.4128	99.6	838.408	838.406	37850	1	6.146	100	1	K.LSDNSFR.L
*	051010-NickBoddy-2691-02_itms.5800.5800.2	1.8421	0.4189	95.6	838.407	838.406	61915.5	1	9.6	100	1	K.LSDNSFR.L
*	051010-NickBoddy-2691-02_itms.12472.12472.2	2.3892	0.6289	98.9	1799.87	1799.87	4105.7	1	13.364	42.9	1	K.QPSNDAESPSDILADIK.K
SPAC144.09c	6	32	0.123	374	43851	8.6	U	|sfc2||transcription factor TFIIIA|Schizosaccharomyces pombe|chr 1|||Manual
*	051010-NickBoddy-2691-04_itms.7426.7426.2	2.7491	0.4959	98.6	1092.62	1092.62	12752	1	9.032	100	1	R.PSLLEQHLR.T
*	051010-NickBoddy-2691-03_itms.6298.6298.1	2.8607	0.5575	100	1418.71	1418.7	20101.7	1	12.515	94.4	1	K.HDGIEGVAIHDQK.E
*	051010-NickBoddy-2691-03_itms.6466.6466.2	4.3689	0.6296	99.7	1418.71	1418.7	8317.7	1	17.379	86.4	1	K.HDGIEGVAIHDQK.E
*	051010-NickBoddy-2691-02_itms.9380.9380.1	2.1827	0.4044	99.5	1261.67	1261.66	41829.9	1	8.042	93.8	1	K.ELSSNLVSDVAK.K
*	051010-NickBoddy-2691-04_itms.7050.7050.2	3.0932	0.5036	98.6	1389.76	1389.76	4374.6	1	9.035	54.5	1	K.ELSSNLVSDVAKK.I
*	051010-NickBoddy-2691-04_itms.5175.5175.2	3.441	0.5084	98.6	1230.65	1230.65	14174.3	1	10.64	94.4	27	K.IINEVTGHGYK.E
SPBC1861.02	6	9	0.12	527	59629	6.6	U	|abp2||ARS binding protein Abp2|Schizosaccharomyces pombe|chr 2|||Manual
*	070210-NB-2691-02_itms.6963.6963.2	3.1863	0.7505	100	1228.59	1228.58	7434	1	18.013	88.9	2	R.HDVSADNITEK.F
*	070210-NB-2691-04_itms.12987.12987.2	2.4551	0.4025	99.7	989.582	989.578	5998.9	1	9.376	100	2	K.LVGFLGVER.K
*	070210-NB-2691-03_itms.8037.8037.2	2.1095	0.4135	99.6	905.524	905.521	4683.5	1	8.649	100	1	K.IQQYVVR.L
*	051010-NickBoddy-2691-04_itms.8315.8315.2	4.9307	0.7375	100	1890.89	1889.88	110841	1	15.922	85.7	1	R.AGLMSHPDVNSSSISTMR.T
*	051010-NickBoddy-2691-04_itms.8313.8313.3	3.5548	0.587	97.1	1889.89	1889.88	10410.1	1	10.87	66.7	1	R.AGLMSHPDVNSSSISTMR.T
*	051010-NickBoddy-2691-02_itms.7735.7735.2	5.2636	0.8068	100	2014.96	2013.95	40793.9	1	21.022	100	2	R.QTNQVETENVENEAGVPR.K
SPAC29A4.02c	5	9	0.12	409	45701	7.1	U	|||translation elongation factor EF-1 gamma subunit |Schizosaccharomyces pombe|chr 1|||Manual
*	051010-NickBoddy-2691-02_itms.7982.7982.2	1.9856	0.4781	97.4	1295.63	1295.63	3769.5	1	7.928	55	1	R.VFGAPYDEQAAK.E
*	051010-NickBoddy-2691-02_itms.6208.6208.1	1.9978	0.4169	99.5	938.448	938.447	12565.6	1	7.16	100	1	R.FDEELASK.T
*	051010-NickBoddy-2691-04_itms.5722.5722.2	3.2393	0.5506	98.9	1315.65	1314.65	9345.6	1	10.642	93.8	1	R.YYQTIYHQAK.L
*	051010-NickBoddy-2691-02_itms.8338.8338.1	1.5898	0.4765	99.5	999.577	999.573	11002.8	1	7.876	91.7	2	K.LDAITEPLK.F
*	070210-NB-2691-04_itms.13563.13563.2	3.1241	0.4819	99.9	1183.71	1183.71	10501.6	1	8.04	93.8	4	K.FIDQPLPIIK.A
SPBC651.01c	5	6	0.117	642	72799	9.2	U	|nog1|SPBC725.18c|GTP binding protein Nog1 |Schizosaccharomyces pombe|chr 2|||Manual
*	070210-NB-2691-04_itms.13458.13458.2	3.336	0.5039	99.9	1207.64	1207.63	11445.2	1	7.317	88.2	1	K.SSLEFLEQVR.Q
*	070210-NB-2691-04_itms.11124.11124.2	3.3124	0.5764	100	1467.75	1467.75	15512.1	1	12.058	76.2	1	R.AQVDVQPYAFTTK.S
*	070210-NB-2691-04_itms.11764.11764.2	5.6924	0.6928	100	1748.87	1747.86	12519.7	1	14.136	92.9	2	R.DIEAANGGAGVYNVELR.D
*	070210-NB-2691-03_itms.13397.13397.2	3.9122	0.4971	99.9	1446.72	1446.71	3451.7	1	12.346	86.4	1	K.NVADFVDPEIEAK.L
*	070210-NB-2691-04_itms.14963.14963.2	4.1673	0.6076	100	2376.19	2375.16	5090.4	1	14.396	65.6	1	R.TLDELQSSLQSAGLPSDSIEER.A
SPCC330.13	2	3	0.116	242	27385	6.6	U	|rpc37||DNA-directed RNA polymerase III complex subunit Rpc37|Schizosaccharomyces pombe|chr 3|||Manual
*	070210-NB-2691-02_itms.7515.7515.2	3.1442	0.6166	100	1699.83	1699.83	5970	1	12.148	66.7	1	K.LRNDETEEQDPVVR.T
*	070210-NB-2691-02_itms.9243.9243.2	4.2782	0.742	100	1507.71	1507.7	14277.8	1	21.871	87.5	2	R.TYSDANGEAPIDVR.V
SPAC17A5.03	5	8	0.113	388	43803	10.3	U	|rpl301|rpl3-1, rpl3|60S ribosomal protein L3 |Schizosaccharomyces pombe|chr 1|||Manual
SPAPB8E5.06c	5	8	0.113	388	43817	10.3	U	|rpl302|rpl3-2, rpl3-b|60S ribosomal protein L3|Schizosaccharomyces pombe|chr 1|||Manual
	070210-NB-2691-02_itms.6615.6615.2	3.3831	0.6774	100	1168.57	1168.56	8187.4	1	16.744	100	2	K.YAESTQSINR.E
	051010-NickBoddy-2691-02_itms.5554.5554.2	3.5564	0.6413	99.2	1355.64	1354.62	46082.2	1	13.628	100	2	K.NASTDFDATEKR.I
	051010-NickBoddy-2691-02_itms.7935.7935.2	2.1135	0.3885	95.1	856.515	856.514	16044.9	1	9.911	100	1	K.ALEPVSLK.W
	051010-NickBoddy-2691-02_itms.6162.6162.1	1.9681	0.4735	100	820.424	820.42	3397.4	1	11.398	100	2	K.WIDTASK.F
	051010-NickBoddy-2691-04_itms.7641.7641.1	1.6698	0.3804	99.7	806.48	806.478	13765.2	1	6.986	80	1	K.QFLGTLK.K
SPBP8B7.20c	6	7	0.11	608	68935	5.1	U	|||RNA methyltransferase Nop2 |Schizosaccharomyces pombe|chr 2|||Manual
*	070210-NB-2691-03_itms.10626.10626.2	2.4875	0.2743	98.9	1027.59	1027.59	8926.9	1	6.976	86.7	1	R.ELAQALINR.G
*	051010-NickBoddy-2691-02_itms.7698.7698.2	2.8096	0.3814	96.5	1075.55	1075.55	25544.1	1	10.977	88.9	1	R.ILDMSSAPGGK.V
*	070210-NB-2691-03_itms.10404.10404.2	2.8621	0.4636	99.8	1293.65	1293.64	8890.4	1	10.645	70	1	K.NTGIIFANDSNK.A
*	051010-NickBoddy-2691-04_itms.8380.8380.2	2.1913	0.4491	97.3	1231.61	1231.61	2575.5	1	7.551	86.7	1	R.DFDTLSHLQR.Q
*	070210-NB-2691-04_itms.14332.14332.2	5.121	0.6454	100	1573.85	1573.84	13160.8	1	17.073	96.2	1	R.QLLLSAIDSVNADSK.T
*	070210-NB-2691-04_itms.11286.11286.2	2.5356	0.5405	99.9	1079.59	1078.59	9341.8	1	11.765	94.1	2	K.LVSTGLEFGR.E
SPBC1703.14c	9	15	0.109	814	93980	9.1	U	|top1||DNA topoisomerase I|Schizosaccharomyces pombe|chr 2|||Manual
*	070210-NB-2691-04_itms.10057.10057.2	2.5696	0.3783	99.6	1165.65	1165.65	14487.6	1	9.08	77.8	1	R.AVSTVSLTPYK.S
*	070210-NB-2691-02_itms.6889.6889.2	3.3883	0.6366	100	1347.65	1347.65	9188.8	1	12.492	90.9	1	K.SELPSGASTTQNR.S
*	070210-NB-2691-02_itms.7062.7062.1	1.4574	0.3036	98.3	833.441	833.437	9258.2	1	6.448	100	1	K.SELTVER.Q
*	070210-NB-2691-04_itms.12705.12705.2	4.2545	0.6443	100	1629.79	1629.78	33572.7	1	13.403	95.5	2	R.YYNEVEVDPQVFK.N
*	070210-NB-2691-03_itms.11714.11714.2	1.8155	0.5232	99.7	964.477	964.474	7241.6	1	10.89	84.6	3	K.EGDLIFDR.L
*	070210-NB-2691-04_itms.12754.12754.2	2.3909	0.5522	99.8	1276.65	1276.64	14623.7	1	11.297	88.9	2	K.EEGITDSWIVK.H
*	070210-NB-2691-03_itms.11801.11801.2	2.4011	0.5325	99.8	1257.67	1257.67	9695	1	13.374	77.8	3	K.SVLPESELEVR.L
*	070210-NB-2691-03_itms.9250.9250.2	2.233	0.4789	99.8	890.476	890.474	9033.5	1	8.155	100	1	K.INYIDPR.L
*	070210-NB-2691-02_itms.6748.6748.2	2.304	0.3797	99.6	986.538	985.532	8320.7	1	6.282	85.7	1	K.REDVPIEK.L
SPCC1494.06c	7	11	0.109	595	67451	9.3	U	|||ATP-dependent RNA helicase Dbp9 |Schizosaccharomyces pombe|chr 3|||Manual
*	070210-NB-2691-04_itms.12682.12682.2	2.9191	0.5108	99.9	1212.58	1211.57	23956.1	1	9.62	88.2	2	K.TFSDFNLDPR.L
*	070210-NB-2691-04_itms.11908.11908.2	3.7141	0.5599	100	1427.79	1427.79	16771.4	1	13.781	85.7	2	K.SLVLNSELPVNSR.L
*	070210-NB-2691-04_itms.12438.12438.2	2.8138	0.5826	99.8	1325.68	1325.67	10903.4	1	12.572	72.2	1	K.QISLQPYSFDK.N
*	051010-NickBoddy-2691-02_itms.7158.7158.1	1.7834	0.3706	99.6	863.44	863.438	11787.1	1	7.73	100	1	K.NQIDAFR.Y
*	051010-NickBoddy-2691-02_itms.7150.7150.2	1.9941	0.4409	97.1	863.439	863.438	23909.2	1	10.387	100	1	K.NQIDAFR.Y
*	070210-NB-2691-03_itms.7856.7856.2	3.4437	0.6537	100	1045.6	1045.6	45777.2	1	12.27	94.7	3	R.AVTTVAVSAAR.A
*	070210-NB-2691-04_itms.10746.10746.2	3.9192	0.6437	100	1471.84	1471.84	11574.1	1	12.629	85.7	1	R.AAELKQELLISEK.L
SPAC1071.10c	9	21	0.108	919	99884	5.2	U	|pma1||P-type proton ATPase Pma1 |Schizosaccharomyces pombe|chr 1|||Manual
	051010-NickBoddy-2691-03_itms.6424.6424.2	2.4425	0.5143	98.6	853.426	853.424	11766.9	1	10.353	91.7	1	K.YGLNQMK.E
*	070210-NB-2691-04_itms.14130.14130.2	3.4983	0.6707	100	1405.74	1405.74	15477.2	1	13.653	80	3	K.VIEFQPFDPVSK.K
*	070210-NB-2691-02_itms.8227.8227.2	2.8174	0.6077	99.9	1277.65	1277.65	7242.5	1	11.767	68.4	4	K.VTAYVQAPDGTR.I
*	051010-NickBoddy-2691-03_itms.9005.9005.2	3.4529	0.7362	99.4	1466.71	1466.71	40851.5	1	18.03	95.5	1	R.QLGMGTNIYNAER.L
	070210-NB-2691-04_itms.13394.13394.2	3.7114	0.5637	100	1204.67	1204.67	18033.8	1	10.799	100	4	K.YAVVDILQQR.G
	051010-NickBoddy-2691-02_itms.11773.11773.2	3.1052	0.6155	98.8	1807.9	1807.89	1772.2	1	13.317	67.9	1	R.GYLVAMTGDGVNDAPSLK.K
*	070210-NB-2691-02_itms.8336.8336.2	4.9372	0.6347	100	1545.79	1545.79	22673.7	1	15.153	92.3	3	K.KADTGIAVEGATDAAR.S
*	070210-NB-2691-02_itms.8806.8806.2	5.1203	0.6974	100	1417.7	1417.69	14982.6	1	15.779	88	2	K.ADTGIAVEGATDAAR.S
*	070210-NB-2691-04_itms.16554.16554.2	3.8415	0.488	100	1242.71	1242.71	6897.6	1	9.531	94.4	2	R.SIEDLVVALQR.T
SPBC18H10.03	2	4	0.106	282	31494	9.2	U	|tif35||translation initiation factor eIF3g|Schizosaccharomyces pombe|chr 2|||Manual
*	070210-NB-2691-02_itms.8377.8377.2	3.5589	0.4028	99.9	1203.64	1203.63	9935.2	1	7.707	94.7	2	R.TTSVGENVQLR.L
*	070210-NB-2691-04_itms.13444.13444.2	5.1784	0.6968	100	1937.01	1936	11443.6	1	18.035	67.7	2	K.SIIGPVDEPPLDASPVSSR.A
SPBC1604.09c	2	3	0.104	260	29602	9.7	U	|||exoribonuclease Rex4 |Schizosaccharomyces pombe|chr 2|||Manual
*	070210-NB-2691-04_itms.13299.13299.2	3.568	0.6049	100	2049.97	2049.96	4821.8	1	12.329	80.6	2	K.ENDIPESQVLDAYGVDASK.L
*	070210-NB-2691-04_itms.10797.10797.1	1.9408	0.4315	100	870.546	870.541	4943.4	1	7.389	90	1	K.LAEVILGR.D
SPAC6F6.03c	4	5	0.102	537	59914	8.7	U	|||ribosome export GTPase|Schizosaccharomyces pombe|chr 1|||Manual
*	070210-NB-2691-04_itms.12970.12970.2	3.9649	0.6723	100	1593.79	1593.78	5641.3	1	13.603	73.9	2	R.VLESEPFENTFGPK.S
*	070210-NB-2691-04_itms.13955.13955.2	3.3235	0.4831	99.9	1179.63	1179.63	9604.6	1	10.593	94.4	1	K.ISFDSVAELAK.E
*	070210-NB-2691-04_itms.14676.14676.2	4.6878	0.7377	100	1860.87	1860.87	5455.9	1	15.461	81.5	1	R.TYEISGWNDSTEFLAK.L
*	070210-NB-2691-02_itms.6836.6836.2	3.955	0.6391	100	1465.68	1465.68	2516.7	1	14.931	73.9	1	K.GLSSSNDEINSSQK.V
SPAC4H3.10c	4	7	0.102	509	55515	8	U	|pyk1||pyruvate kinase |Schizosaccharomyces pombe|chr 1|||Manual
*	070210-NB-2691-02_itms.11523.11523.2	2.2294	0.389	99.3	1188.62	1187.62	7446.4	1	6.333	72.2	1	K.TDVDLPALSEK.D
*	070210-NB-2691-04_itms.15302.15302.2	3.7059	0.483	99.9	1772.98	1771.96	11885.4	1	11.012	74.1	1	R.GDLGIEIPASQVFVAQK.M
*	051010-NickBoddy-2691-03_itms.7874.7874.2	3.8117	0.727	100	1288.72	1288.72	8478	1	17.392	95.2	3	K.AIVVLSTSGNTAR.L
*	051010-NickBoddy-2691-04_itms.8249.8249.2	2.9894	0.5945	98.8	1054.66	1054.66	2593.1	1	9	83.3	2	K.IIVLQGAVGGK.G
SPBC106.04	6	9	0.1	846	97455	6.4	U	|ada1||adenosine deaminase Ada1 |Schizosaccharomyces pombe|chr 2|||Manual
*	070210-NB-2691-04_itms.13012.13012.3	5.2823	0.8052	100	3497.58	3496.56	9614.1	1	19.764	58.7	1	R.YVTNPGANRDEEVAAAPSSQDTPYFDYAYER.S
*	051010-NickBoddy-2691-02_itms.7182.7182.2	2.2622	0.4675	97.8	1031.57	1031.57	35303.4	1	7.961	100	2	K.LLNDTLQSK.I
*	051010-NickBoddy-2691-02_itms.7438.7438.1	1.8997	0.3902	99.5	837.474	837.472	11985.9	1	7.069	90	1	R.YLAELTK.E
*	051010-NickBoddy-2691-04_itms.13789.13789.2	3.3009	0.553	98.9	1364.71	1364.71	3269.9	1	11.631	94.7	1	K.SGIVETFEEVVR.N
*	051010-NickBoddy-2691-02_itms.8183.8183.2	3.0075	0.6362	99.4	1136.57	1136.57	60938.9	1	19.253	94.1	3	R.NSVLQSGFER.Q
*	051010-NickBoddy-2691-02_itms.9160.9160.2	3.6099	0.7187	99.5	1669.75	1668.75	11001.9	1	12.303	57.1	1	K.YDAMTGTSDPLSASPR.T
SPBC32H8.12c	3	4	0.099	375	41765	5.5	U	|act1|cps8|actin |Schizosaccharomyces pombe|chr 2|||Manual
*	070210-NB-2691-02_itms.7106.7106.2	2.8655	0.5534	99.8	976.452	976.449	9850.3	1	10.028	87.5	1	K.AGFAGDDAPR.A
*	070210-NB-2691-04_itms.14197.14197.2	4.7837	0.6359	100	1791.9	1790.89	16304	1	12.717	88.9	2	K.SYELPDGQVITIGNER.F
*	051010-NickBoddy-2691-02_itms.8100.8100.2	2.5282	0.4876	98.2	1174.62	1174.61	46125	1	7.841	88.9	1	K.EIQALAPSSMK.V
SPBC428.07	5	7	0.097	651	71164	5.1	U	|meu6||meiotic chromosome segregation protein Meu6|Schizosaccharomyces pombe|chr 2|||Manual
*	051010-NickBoddy-2691-03_itms.9904.9904.1	1.7433	0.3351	98.8	827.469	827.467	6579	1	7.9	88.9	2	R.GLLFYSK.S
*	051010-NickBoddy-2691-02_itms.14712.14712.2	3.7842	0.642	99.3	2573.32	2572.31	3354.8	1	12.401	70.6	1	K.SQSTSVPSGIINLTDAVSIEPGTGNK.F
*	051010-NickBoddy-2691-03_itms.10082.10082.2	2.5938	0.3735	96.4	990.528	990.526	8429.7	1	8.145	100	1	K.NTWITDLK.N
*	051010-NickBoddy-2691-02_itms.5840.5840.2	2.4456	0.7185	99.7	1038.49	1038.49	14264	1	13.176	93.8	2	R.SGPSASETFR.Y
*	070210-NB-2691-03_itms.11644.11644.2	3.1103	0.5788	99.9	1319.69	1319.68	8337.2	1	13.237	85	1	K.TLQADPSLEFAK.A
SPAC5H10.06c	5	14	0.097	422	45527	7.1	U	|adh4||alcohol dehydrogenase Adh4|Schizosaccharomyces pombe|chr 1|||Manual
*	070210-NB-2691-04_itms.12672.12672.2	2.7841	0.5554	99.9	1283.76	1283.76	21906.2	1	12.657	80	2	K.NTLIVTDPGIIK.V
*	070210-NB-2691-04_itms.10536.10536.2	3.698	0.5652	100	1014.6	1014.59	18365	1	14.064	94.7	5	K.GIALLATNGGK.I
*	070210-NB-2691-02_itms.7468.7468.1	1.5608	0.4951	100	1009.49	1009.48	1945.1	1	7.705	83.3	1	K.IADYEGVDK.S
*	070210-NB-2691-02_itms.7457.7457.2	2.759	0.5625	99.8	1009.49	1009.48	7248.1	1	13.862	93.3	1	K.IADYEGVDK.S
*	051010-NickBoddy-2691-03_itms.8970.8970.2	2.6079	0.5322	98.5	1079.58	1079.57	19989.3	1	10.521	93.3	5	R.FAIITEETR.H
SPBC1709.05	4	5	0.091	613	67206	6.1	U	|sks2|hsc1|heat shock protein Sks2|Schizosaccharomyces pombe|chr 2|||Manual
*	070210-NB-2691-04_itms.12836.12836.2	3.1066	0.6083	100	1485.73	1485.72	14166.7	1	13.009	90.5	2	R.TTPSFVAFTETER.L
*	070210-NB-2691-04_itms.13540.13540.2	1.9384	0.4847	99.4	1553.8	1553.8	8311.1	1	9.152	60.9	1	K.AVITVPAYFSDSQR.A
*	070210-NB-2691-04_itms.13461.13461.2	3.8374	0.5063	100	1169.67	1169.66	8810.1	1	11.428	95.2	1	K.DAGAIAGLNVLR.I
*	070210-NB-2691-04_itms.14116.14116.2	5.0061	0.6881	100	1730.94	1730.93	9555.6	1	16.164	89.3	1	R.IINEPTAAAIAYGLDAK.S
SPCC70.05c	6	6	0.087	781	85910	9	U	|||serine/threonine protein kinase |Schizosaccharomyces pombe|chr 3|||Manual
*	051010-NickBoddy-2691-03_itms.6146.6146.2	1.8815	0.5251	98	1293.63	1292.64	17529.8	6	11.709	41.2	1	K.AKPMEINNGYR.K
*	051010-NickBoddy-2691-03_itms.9978.9978.2	3.0636	0.6608	99.4	1483.74	1483.74	8500.2	1	17.912	72.7	1	K.SPSLSSLASTGASYR.P
*	051010-NickBoddy-2691-03_itms.5842.5842.2	2.4187	0.4062	97.1	995.543	995.541	4816.2	1	7.662	85.7	1	K.YKLVDETK.D
*	051010-NickBoddy-2691-02_itms.7452.7452.2	3.0866	0.5896	98.7	1077.54	1077.54	241529	1	8.955	94.7	1	K.DMGSGATAVIR.I
*	051010-NickBoddy-2691-02_itms.4866.4866.2	4.6892	0.7235	100	1453.68	1453.68	3353.8	1	15.343	95.2	1	R.KADDETDGQYIAK.L
*	051010-NickBoddy-2691-04_itms.14107.14107.2	3.3255	0.5616	98.8	1130.61	1130.61	30026.6	1	9.717	100	1	R.GDLLSLIEDR.H
SPAC23C4.19	6	7	0.086	990	109014	5.1	U	|spt5||transcription elongation factor Spt5|Schizosaccharomyces pombe|chr 1|||Manual
*	070210-NB-2691-02_itms.7679.7679.2	3.2831	0.6319	100	1487.75	1487.75	7947.8	1	12.345	78.3	1	R.SQTVVGDTSNVPQR.L
*	070210-NB-2691-04_itms.12908.12908.2	5.9034	0.6846	100	2007.99	2006.98	12203.3	1	16.03	73.3	1	K.YAGDLAQVDNLSENGLTAR.V
*	070210-NB-2691-03_itms.11043.11043.2	2.5522	0.4504	99.8	1084.54	1084.53	7095	1	9.548	92.9	2	R.LFNESEAFK.S
*	070210-NB-2691-04_itms.13756.13756.2	3.7667	0.6178	100	1902.02	1902.01	6399.8	1	11.298	70	1	R.ISSLITEGVNPTLDEVSK.F
*	070210-NB-2691-02_itms.10552.10552.2	2.2104	0.4584	99.6	1293.61	1292.62	9062.1	1	8.408	50	1	R.DIAENNGVFSAR.S
*	070210-NB-2691-04_itms.15526.15526.2	4.0481	0.5536	100	1557.79	1557.78	7033.2	1	11.761	90.5	1	K.TGELISYTEFIER.S
SPAC6B12.05c	2	2	0.085	295	33536	4.7	U	|||chromatin remodeling complex subunit |Schizosaccharomyces pombe|chr 1|||Manual
*	070210-NB-2691-02_itms.6756.6756.2	3.204	0.6971	100	1258.61	1258.6	4458.6	1	14.987	84.2	1	R.APNNPTSDSISR.S
*	070210-NB-2691-04_itms.12642.12642.2	2.1603	0.5317	99.8	1353.74	1353.74	23538.6	1	8.422	71.4	1	K.EGSSLGVPEPLIR.F
SPAC23H4.15	5	15	0.084	783	90126	5.7	U	|||ribosome biogenesis protein Tsr1 |Schizosaccharomyces pombe|chr 1|||Manual
*	051010-NickBoddy-2691-02_itms.13351.13351.2	4.0492	0.6081	99.4	1635.82	1635.82	7379	1	13.835	84.6	3	R.VFAADVSQDALNVMR.A
*	070210-NB-2691-03_itms.8395.8395.2	3.3632	0.6189	100	1375.7	1375.7	5065.8	1	13.748	75	3	R.IYEAPQGIQNSR.G
*	051010-NickBoddy-2691-02_itms.13961.13961.2	5.7621	0.8028	100	2165.97	2164.96	14821.7	1	22.385	75	5	R.LDDFYYFDDEEEPVAVAK.R
*	070210-NB-2691-04_itms.16219.16219.2	4.1301	0.7438	100	2528.24	2527.22	2959.8	1	19.828	76.9	2	K.ELQEELEFPDEVELQPNELAR.E
*	051010-NickBoddy-2691-02_itms.15105.15105.3	4.0692	0.6762	100	2528.23	2527.22	4528	1	17.021	56.7	2	K.ELQEELEFPDEVELQPNELAR.E
SPCC417.08	6	7	0.083	1047	115802	6.5	U	|tef3||translation elongation factor eEF3|Schizosaccharomyces pombe|chr 3|||Manual
*	051010-NickBoddy-2691-03_itms.37.37.3	5.0388	0.7064	100	2606.33	2605.32	5220.8	1	15.636	52.2	2	K.ALASFVNGPIEEQDAPSQVFSAISK.Q
*	051010-NickBoddy-2691-02_itms.7942.7942.2	2.7661	0.568	98.8	1091.58	1091.58	30027.4	1	14.016	100	1	K.TAVIIDNMSK.L
*	070210-NB-2691-04_itms.14995.14995.2	3.162	0.5062	99.9	1551.88	1551.88	6585	1	12.861	73.9	1	K.LVEDPQVVAPFLPK.L
*	070210-NB-2691-04_itms.12858.12858.2	4.2496	0.6504	100	1810.04	1810.03	9648.9	1	12.759	55.6	1	K.AVLGEIKVPTNEEVIAK.Y
*	051010-NickBoddy-2691-02_itms.5536.5536.2	2.185	0.506	98.2	1015.49	1015.49	11845.7	1	9.46	93.3	1	R.GELMETHAK.M
*	051010-NickBoddy-2691-03_itms.7280.7280.2	4.3694	0.4732	98.6	1332.7	1331.7	34768.4	1	9.562	100	1	K.MVAEVDRAEALK.S
SPAC1783.05	10	14	0.082	1373	158548	5.8	U	|hrp1|chd1|ATP-dependent DNA helicase Hrp1|Schizosaccharomyces pombe|chr 1|||Manual
*	070210-NB-2691-03_itms.10507.10507.2	3.5633	0.5841	100	1281.65	1281.64	14507.3	1	12.281	85	2	R.FSINSASGTEIR.T
*	070210-NB-2691-04_itms.10091.10091.2	2.6852	0.4739	99.9	1001.53	1001.53	5640.9	1	8.831	92.3	1	K.SSYQYLIK.W
*	070210-NB-2691-04_itms.16676.16676.2	3.9405	0.6637	100	1993.93	1993.92	1813.5	1	14.825	67.9	1	R.EDPTTTFEDIEALDIER.E
*	070210-NB-2691-03_itms.10020.10020.2	1.6343	0.4515	98.8	1110.55	1110.55	6934.4	1	9.066	64.3	1	R.ENSPYLPYK.G
*	070210-NB-2691-04_itms.15716.15716.2	3.8186	0.5533	100	1660.79	1660.78	5396.9	1	12.225	78.3	1	K.NSESSLYETLSQFR.T
*	070210-NB-2691-03_itms.9107.9107.2	2.3408	0.4612	99.8	1028.58	1028.57	9992.3	1	8.796	82.4	2	R.LDGTIPASVR.R
*	070210-NB-2691-02_itms.6514.6514.2	2.1146	0.4664	99.6	1257.65	1257.64	3036.2	1	10.646	64.7	1	K.EAELQATDPKR.I
*	051010-NickBoddy-2691-02_itms.8089.8089.2	3.0224	0.5697	98.9	1130.62	1130.62	20544.8	1	10.968	94.1	3	K.NINAETVTLR.V
*	070210-NB-2691-04_itms.12779.12779.2	2.1244	0.3985	99.4	1036.57	1035.58	8908.4	1	7.377	86.7	1	R.GEYLLSVVR.E
*	070210-NB-2691-02_itms.7738.7738.2	2.8686	0.5892	99.8	1264.64	1264.64	8933.2	1	9.649	70	1	R.QTTLDGSISNTK.K
SPAC9E9.09c	3	3	0.082	503	54768	6.7	U	|||aldehyde dehydrogenase|Schizosaccharomyces pombe|chr 1|||Manual
*	051010-NickBoddy-2691-03_itms.9298.9298.2	3.3762	0.5334	98.9	1163.57	1162.56	25536.5	1	9.777	100	1	R.AAFQTDAPWR.K
*	070210-NB-2691-03_itms.12804.12804.2	5.3699	0.672	100	1796.86	1795.85	3471.8	1	12.851	75	1	K.VGDPFAEDTFQGAQVSK.Q
*	070210-NB-2691-04_itms.11156.11156.2	3.7572	0.6394	100	1574.78	1574.77	9931.9	1	15.482	78.3	1	R.ELGSYGLTNYTQTK.A
SPAC25G10.08	5	5	0.081	725	84035	5.5	U	|||translation initiation factor eIF3b |Schizosaccharomyces pombe|chr 1|||Manual
*	070210-NB-2691-04_itms.13213.13213.2	3.3218	0.7613	100	1561.69	1561.68	10963.4	1	14.334	90.9	1	K.AFSTPDEFSFEER.E
*	070210-NB-2691-03_itms.11203.11203.2	3.1439	0.4538	99.9	1262.59	1262.58	7837.6	1	11.403	93.8	1	R.DQFISYYGNR.V
*	070210-NB-2691-04_itms.13037.13037.2	3.0566	0.5793	100	1333.65	1333.64	9780.5	1	13.042	94.4	1	K.TNLSFYGFEQK.K
*	070210-NB-2691-04_itms.10540.10540.2	2.3131	0.45	99.8	1213.63	1213.62	7886.5	1	9.283	87.5	1	R.YVTTSSTIWR.H
*	070210-NB-2691-03_itms.11541.11541.2	5.1664	0.6965	100	1723.78	1723.78	5642.4	1	13.625	80.8	1	R.LFDEEDIAEQSSANR.E
SPBC119.10	4	4	0.079	557	63241	6.4	U	|||asparagine synthetase|Schizosaccharomyces pombe|chr 2|||Manual
*	070210-NB-2691-04_itms.12907.12907.2	5.2508	0.6231	100	1855.99	1854.98	13321	1	12.778	75	1	R.LAIVGVESGAQPLVSDDGK.L
*	070210-NB-2691-02_itms.7404.7404.1	1.45	0.2361	95.2	904.478	904.474	3538.7	1	7.979	72.7	1	R.ETLEASVR.K
*	051010-NickBoddy-2691-03_itms.7640.7640.1	1.4455	0.27	95.3	816.465	816.462	2444	1	5.659	88.9	1	R.TITAWPK.L
*	051010-NickBoddy-2691-03_itms.10221.10221.2	1.9418	0.5123	97.8	1138.59	1138.59	23784.9	1	9.855	93.3	1	R.ASTPMYLLSR.K
SPAC959.03c	4	6	0.079	520	59758	9.5	U	|||U3 snoRNP-associated protein Utp7|Schizosaccharomyces pombe|chr 1|||Manual
*	051010-NickBoddy-2691-02_itms.7004.7004.2	3.2244	0.6057	99	1089.58	1089.58	39396.3	1	10.31	100	2	R.IENVESSLAK.T
*	051010-NickBoddy-2691-03_itms.10152.10152.2	3.0208	0.6539	99.3	1212.53	1212.53	18304.8	1	12.335	100	1	K.FGGYSFDYTR.D
*	070210-NB-2691-03_itms.9153.9153.2	4.5615	0.7451	100	1602.79	1602.79	5674.4	1	18.962	83.3	2	K.YQDVSTGQLVAEHR.T
*	051010-NickBoddy-2691-04_itms.7997.7997.1	1.5655	0.3682	98.5	852.439	852.437	5831.7	1	7.876	90	1	K.WGYALSR.F
SPAC2F7.03c	10	11	0.078	1087	121146	9.2	U	|pom1||DYRK family protein kinase Pom1|Schizosaccharomyces pombe|chr 1|||Manual
*	051010-NickBoddy-2691-02_itms.11279.11279.2	3.6872	0.6187	99.2	1479.74	1479.73	5943.6	1	13.01	100	1	K.AVSLGDENTDALFK.L
*	051010-NickBoddy-2691-03_itms.8637.8637.1	1.6374	0.3548	98.3	867.442	867.44	10528.2	1	7.636	90.9	1	K.SANMFGIK.S
*	051010-NickBoddy-2691-03_itms.8640.8640.2	2.4789	0.5355	98.5	867.441	867.44	6929	1	11.119	100	1	K.SANMFGIK.S
*	051010-NickBoddy-2691-03_itms.9294.9294.2	3.0265	0.7419	99.4	1294.61	1294.61	23223.5	1	16.653	94.4	1	K.SFGTSLSYYNR.S
*	051010-NickBoddy-2691-03_itms.8406.8406.1	2.3139	0.4448	100	1100.64	1100.63	6245.8	1	8.339	100	1	K.NLSTIQSPLK.T
*	051010-NickBoddy-2691-03_itms.8408.8408.2	3.1244	0.4191	97.7	1102.64	1100.63	65647.8	1	7.888	93.8	2	K.NLSTIQSPLK.T
*	051010-NickBoddy-2691-03_itms.7062.7062.1	1.48	0.3853	98.3	830.408	830.405	9562.7	1	6.596	100	1	K.TSNSFFK.E
*	051010-NickBoddy-2691-02_itms.12361.12361.1	1.8751	0.5203	100	1069.56	1069.56	6843.2	1	9.686	91.7	1	R.YEVVDFLGK.G
*	051010-NickBoddy-2691-04_itms.8353.8353.2	2.8464	0.5793	98.8	1672.82	1672.81	11927.1	1	10.549	66.7	1	R.MTPQQAAQHDFLTGK.Q
*	070210-NB-2691-02_itms.7467.7467.2	1.9409	0.3884	98.8	1214.62	1214.61	9452.7	1	8.772	57.9	1	K.EPSNQASNLVR.S
SPAC25G10.01	2	2	0.077	297	33564	5.9	U	||SPAC2C4.18|RNA-binding protein|Schizosaccharomyces pombe|chr 1|||Manual
*	051010-NickBoddy-2691-02_itms.12592.12592.2	4.0628	0.6013	99.4	1495.72	1495.71	7602.3	1	12.453	80	1	R.MQEDELQQIFSK.F
*	051010-NickBoddy-2691-03_itms.11009.11009.2	1.6694	0.4792	96.7	1341.64	1340.65	7767.9	1	7.646	61.1	1	R.PQREHSPGNYR.K
SPAC1F8.07c	5	7	0.076	594	64787	6	U	|||pyruvate decarboxylase |Schizosaccharomyces pombe|chr 1|||Manual
*	051010-NickBoddy-2691-03_itms.8750.8750.2	3.3499	0.5535	98.9	1437.72	1437.72	34897.9	1	9.466	90	1	R.AEDAPVMIDHAIR.Q
*	070210-NB-2691-04_itms.11338.11338.2	3.7447	0.6036	100	1259.72	1259.72	13659.8	1	11.014	89.5	1	K.ATDIAAELISKK.E
*	051010-NickBoddy-2691-02_itms.6425.6425.1	2.1912	0.4301	99.4	950.497	950.495	4150.9	1	8.574	92.3	2	R.AAGAESAFVK.L
*	070210-NB-2691-02_itms.7914.7914.2	2.4419	0.6033	99.9	950.497	950.495	10981.1	1	13.444	88.2	2	R.AAGAESAFVK.L
*	070210-NB-2691-02_itms.9120.9120.2	2.9381	0.3471	99.8	1048.56	1048.55	13401.4	1	9.27	93.8	1	K.TGEELTSAIK.V
SPAPB17E12.14c	4	4	0.076	474	55316	6.3	U	|||6-phosphofructo-2-kinase |Schizosaccharomyces pombe|chr 1|||Manual
*	051010-NickBoddy-2691-04_itms.8330.8330.2	2.4537	0.4881	98.6	924.47	924.469	19605.6	1	9.149	92.3	1	K.AFNVGNFR.R
*	051010-NickBoddy-2691-03_itms.8340.8340.1	1.9828	0.6033	100	1197.66	1197.66	7111.4	1	11.178	76.5	1	R.IGGNAELTPLGR.Q
*	051010-NickBoddy-2691-03_itms.8319.8319.2	3.315	0.5731	98.8	1197.66	1197.66	3724.9	1	13.249	76.2	1	R.IGGNAELTPLGR.Q
*	070210-NB-2691-04_itms.12980.12980.2	3.9203	0.744	100	1920.9	1920.89	8191.4	1	15.263	76.9	1	R.SIQTAAYFDEEQYDIK.A
SPAC1687.09	8	9	0.075	1379	150017	9.5	U	|||conserved fungal protein|Schizosaccharomyces pombe|chr 1|||Manual
*	070210-NB-2691-04_itms.14694.14694.2	5.6187	0.6608	100	1856.95	1855.94	9793.9	1	16.488	76.7	2	K.SVDPYVDANPLDPLAAAK.A
*	051010-NickBoddy-2691-02_itms.11336.11336.2	4.8783	0.6862	99.4	1923.97	1922.96	9880.4	1	15.059	78.6	1	R.ASEPLPSSNIIPNPAMER.L
*	051010-NickBoddy-2691-03_itms.12158.12158.2	2.0282	0.4947	97.5	1805.93	1804.92	1593.7	1	8.344	37	1	R.SVATPVMTPSNPFEISK.S
*	051010-NickBoddy-2691-03_itms.6085.6085.2	4.375	0.6697	99.6	1579.79	1579.78	33681.9	1	13.083	90.5	1	K.TANVQHSPEVLNDR.S
*	051010-NickBoddy-2691-03_itms.6498.6498.1	1.6287	0.3047	97.2	891.494	891.49	8409.8	1	6.222	92.3	1	R.SLASLSASR.H
*	051010-NickBoddy-2691-03_itms.10400.10400.2	2.4406	0.4033	96.6	1164.61	1164.61	22740.3	1	7.108	87.5	1	K.LYEGLWAANK.G
*	051010-NickBoddy-2691-03_itms.6029.6029.2	2.1941	0.5569	98.6	930.528	930.526	20087.5	1	9.996	100	1	R.SGAPTSVLAK.I
*	051010-NickBoddy-2691-03_itms.10122.10122.2	2.3852	0.4257	97.5	908.413	908.412	8956.5	1	7.549	91.7	1	R.MGDMLWR.L
SPCC24B10.19c	3	4	0.075	455	51589	7	U	|||sequence orphan|Schizosaccharomyces pombe|chr 3|||Manual
*	070210-NB-2691-03_itms.11250.11250.2	2.996	0.4789	99.9	1215.63	1215.62	7022.2	1	15.516	83.3	1	R.LPIDAEDLSSR.K
*	070210-NB-2691-03_itms.10995.10995.2	2.7554	0.537	99.9	1309.68	1309.68	4984.8	1	10.88	77.8	2	R.DQIPEENIVPR.I
*	070210-NB-2691-03_itms.9108.9108.2	2.7826	0.4545	99.8	1302.69	1302.68	8048.2	1	10.744	65	1	R.ISYLTSTTTSTK.S
SPCC191.07	2	2	0.073	109	12022	9.3	U	|cyc1||cytochrome c |Schizosaccharomyces pombe|chr 3|||Manual
*	051010-NickBoddy-2691-03_itms.8553.8553.1	1.9462	0.3509	99.6	964.549	964.547	8914	1	7.295	100	1	R.NNVITYLK.K
*	051010-NickBoddy-2691-03_itms.8551.8551.2	2.3749	0.4749	98.3	964.548	964.547	5081.2	1	8.951	92.3	1	R.NNVITYLK.K
SPCC970.10c	5	7	0.071	680	78053	6.3	U	|||ubiquitin-protein ligase E3 |Schizosaccharomyces pombe|chr 3|||Manual
*	070210-NB-2691-03_itms.7643.7643.2	2.1694	0.3403	99.1	973.548	973.543	4321.8	1	6.817	84.6	2	R.TQLQQLSR.L
*	070210-NB-2691-04_itms.13492.13492.2	3.8374	0.5159	100	1299.72	1299.72	10050.9	1	12.351	94.4	1	R.LVDLNDLELQK.D
*	070210-NB-2691-02_itms.6716.6716.2	2.9095	0.592	100	1086.55	1086.54	4447.1	1	13.49	93.8	1	K.STDSLHAEVK.L
*	070210-NB-2691-03_itms.12612.12612.2	3.2282	0.5734	100	1233.65	1233.65	5199.1	1	11.068	100	2	R.IIEFEDQLAR.L
*	070210-NB-2691-02_itms.7880.7880.2	2.3876	0.5589	99.9	1061.55	1061.55	13967.4	1	10.432	85.7	1	K.STIQNLEEK.V
SPAC15A10.02	3	6	0.071	450	49196	9.2	U	|taf12||transcription factor TFIID complex subunit A |Schizosaccharomyces pombe|chr 1|||Manual
*	070210-NB-2691-04_itms.12118.12118.2	2.8525	0.4004	99.8	1362.74	1361.75	7641.1	1	8.4	47.6	1	K.IAQFTAAISNGIR.S
*	070210-NB-2691-03_itms.7101.7101.2	2.1721	0.2063	95.9	986.542	986.538	2476.9	1	8.674	84.6	1	R.SIQQLQNR.Q
*	070210-NB-2691-04_itms.12026.12026.2	3.5199	0.5949	100	1161.62	1161.62	12887	1	11.908	100	4	R.LPGFASDDIVK.S
SPBC1709.02c	6	8	0.07	980	111317	6.9	U	|vas2|SPBC1734.18c|valine-tRNA ligase Vas2 |Schizosaccharomyces pombe|chr 2|||Manual
*	070210-NB-2691-03_itms.10994.10994.2	2.537	0.3981	99.7	1205.65	1205.64	6668.6	1	11.271	77.8	1	K.IASPVAEYVEK.T
*	051010-NickBoddy-2691-03_itms.7026.7026.2	2.6694	0.507	98.6	1186.62	1186.62	79562.2	1	9.777	100	1	R.LHEENIIYR.A
*	051010-NickBoddy-2691-02_itms.7407.7407.2	1.9603	0.5582	98.6	1089.56	1089.56	45904.4	1	8.633	83.3	1	K.EMAAAAAEVVK.S
*	070210-NB-2691-04_itms.14138.14138.2	4.1657	0.5918	100	1834.91	1834.9	8497.1	1	13.197	69.2	3	R.IPAYFVNLADEPSQDR.S
*	051010-NickBoddy-2691-03_itms.6790.6790.2	3.1082	0.5439	98.9	975.528	975.526	42081.7	1	9.168	100	1	R.LGSNFVPNK.T
*	051010-NickBoddy-2691-02_itms.7920.7920.2	3.4771	0.615	99.3	1377.7	1376.69	3311.3	1	11.629	100	1	K.TADLTGNESLVEK.W
SPBC19C2.07	2	2	0.067	358	39570	6.4	U	|fba1||fructose-bisphosphate aldolase Fba1|Schizosaccharomyces pombe|chr 2|||Manual
*	070210-NB-2691-04_itms.13281.13281.2	6.0204	0.7253	100	1827.9	1826.89	10727.2	1	18.333	92	1	K.VNIDTDTQFAYVEGVR.D
*	051010-NickBoddy-2691-03_itms.6089.6089.2	2.2122	0.5066	98.5	997.512	997.511	14098.3	1	10.296	100	1	R.VWIHEGEK.T
SPAC2F7.07c	2	3	0.066	607	68777	6.6	U	|||histone deacetylase complex subunit Rco1 |Schizosaccharomyces pombe|chr 1|||Manual
*	070210-NB-2691-04_itms.11406.11406.2	5.6209	0.766	100	1941.02	1940.01	16728.5	1	17.966	83.3	2	K.ANIPVPTSEVVTENNVTR.N
*	070210-NB-2691-04_itms.12798.12798.2	5.2287	0.545	100	2427.22	2426.2	5200	1	14.86	78.6	1	K.GNIVIDENEDEPSVQTIQLQGK.I
SPBC577.15c	2	3	0.066	396	43903	4.8	U	|||NASP family histone binding protein|Schizosaccharomyces pombe|chr 2|||Manual
*	070210-NB-2691-04_itms.676.676.2	1.953	0.2865	95.4	1370.8	1369.78	7254.9	3	5.516	52.6	2	K.AAEILKNVLNER.E
*	070210-NB-2691-04_itms.14275.14275.2	4.0582	0.5167	100	1376.71	1375.71	11007.4	1	11.032	78.3	1	K.DSSSLAQAVAEAVK.N
SPAC144.11	2	3	0.066	152	17500	10.4	U	|rps1102|rps11-2, rps11|40S ribosomal protein S11|Schizosaccharomyces pombe|chr 1|||Manual
SPAC31G5.03	2	3	0.066	152	17500	10.4	U	|rps1101|rps11-1|40S ribosomal protein S11|Schizosaccharomyces pombe|chr 1|||Manual
	051010-NickBoddy-2691-03_itms.6943.6943.1	1.3527	0.4954	99.6	1018.62	1018.61	12577	1	10.438	85.7	1	R.ILTGTVVSTK.M
	070210-NB-2691-03_itms.8988.8988.2	2.3543	0.3965	99.6	1018.62	1018.61	10397.6	1	10.33	81.2	2	R.ILTGTVVSTK.M
SPBP22H7.02c	4	4	0.065	833	93677	6.7	U	|||RNA-binding protein Mrd1 |Schizosaccharomyces pombe|chr 2|||Manual
*	070210-NB-2691-03_itms.13372.13372.2	3.6068	0.5371	99.9	1874.87	1874.85	2386.5	1	10.646	67.9	1	K.NSGTDAQAPLSDDEWLR.L
*	070210-NB-2691-04_itms.13403.13403.2	3.6431	0.6168	100	1324.7	1324.7	11303	1	11.709	94.7	1	R.SSILLDDYALSK.L
*	070210-NB-2691-03_itms.11780.11780.1	1.3528	0.5034	100	944.478	944.473	1826.8	1	8.975	63.6	1	R.DVFTTSFK.Q
*	070210-NB-2691-04_itms.13942.13942.2	4.6188	0.7206	100	1854.95	1853.94	5783.2	1	14.707	91.7	1	K.VGTEDIESLDTATIYVK.N
SPAC2G11.14	5	5	0.063	979	111014	6.8	U	|taf111|taf1, taf130|transcription factor TFIID complex subunit Taf111|Schizosaccharomyces pombe|chr 1|||Manual
*	070210-NB-2691-04_itms.14605.14605.2	4.4139	0.6972	100	1558.71	1558.7	7343.3	1	15.999	82.6	1	K.SGYNDGNDLTDLFK.Q
*	070210-NB-2691-03_itms.11133.11133.2	4.1384	0.6267	100	1805.9	1805.89	3731.7	1	11.666	84.6	1	K.TVSSTTEELQNEAQIR.E
*	070210-NB-2691-02_itms.7377.7377.2	2.465	0.5427	99.8	1273.61	1273.6	6265.2	1	10.274	70	1	K.SNEVVPDEAGTR.S
*	070210-NB-2691-02_itms.7075.7075.2	2.385	0.5369	99.9	1023.48	1023.47	6376.1	1	8.327	92.3	1	R.AYEEEINR.I
*	070210-NB-2691-04_itms.14589.14589.2	3.505	0.5847	100	1300.72	1300.71	8895	1	11.273	89.5	1	R.GLSINNLEELAK.K
SPBC13E7.10c	2	2	0.062	500	56750	6.2	U	|brf1|SPBC30D10.20|transcription factor TFIIIB complex subunit Brf1 |Schizosaccharomyces pombe|chr 2|||Manual
*	070210-NB-2691-04_itms.13454.13454.2	4.1054	0.5669	100	1718.85	1718.84	10126.1	1	13.33	88	1	R.NIWLEGQSDPPSFTK.N
*	070210-NB-2691-02_itms.8278.8278.2	4.7845	0.6773	100	1538.69	1538.68	15928.3	1	13.107	88.5	1	R.DSTSDGIADTAAESAK.E
SPBC1A4.02c	2	2	0.062	371	39733	5.5	U	|leu1|SPBC1E8.07c|3-isopropylmalate dehydrogenase Leu1|Schizosaccharomyces pombe|chr 2|||Manual
*	070210-NB-2691-02_itms.8694.8694.2	2.5028	0.2485	98.4	1058.55	1058.55	7505.3	1	8.1	82.4	1	K.EAEAIEAAVR.K
*	070210-NB-2691-02_itms.8956.8956.2	4.0762	0.6794	100	1277.63	1277.62	7455.2	1	16.352	90.9	1	R.DLGGEASTADITK.A
SPBC1289.10c	3	3	0.061	743	81159	7.2	U	|||transcription factor |Schizosaccharomyces pombe|chr 2|||Manual
*	070210-NB-2691-02_itms.8507.8507.2	2.4272	0.3741	99.6	1043.59	1043.59	7841.9	1	7.758	100	1	R.EAQVQTLVR.S
*	051010-NickBoddy-2691-03_itms.5966.5966.2	3.0175	0.5012	98.6	1525.8	1525.8	9272	1	10.413	68	1	K.QGGAVPSSTLPQQQK.S
*	070210-NB-2691-02_itms.7857.7857.2	3.9677	0.5532	100	2063.99	2062.98	4927.2	1	13.588	48.6	1	K.SNPDTSATPSAPTESTTVATK.S
SPCC1620.09c	3	8	0.061	490	55949	5.1	U	|tfg1||transcription factor TFIIF complex alpha subunit Tfg1|Schizosaccharomyces pombe|chr 3|||Manual
*	070210-NB-2691-03_itms.11775.11775.2	4.4201	0.523	100	1579.77	1579.76	5063.9	1	13.299	95.7	4	R.NNFQTLSIDEAEAK.M
*	051010-NickBoddy-2691-03_itms.4938.4938.1	1.697	0.5341	100	901.502	901.5	5596.7	1	8.449	100	1	R.TPSSVSPVK.A
*	070210-NB-2691-03_itms.9191.9191.2	2.0806	0.5208	99.8	866.418	866.416	12070.9	1	10.171	91.7	3	R.FANDFPR.M
SPBP8B7.16c	3	4	0.06	550	61548	9.2	U	|dbp2||ATP-dependent RNA helicase Dbp2|Schizosaccharomyces pombe|chr 2|||Manual
*	070210-NB-2691-04_itms.11078.11078.2	4.3214	0.6086	100	1511.73	1510.72	10029	1	12.01	75	1	R.NFYESDGPGANLVK.K
*	070210-NB-2691-03_itms.12789.12789.2	3.6531	0.475	99.9	1295.68	1293.67	4015.7	1	12.521	82.4	2	R.VTYLVLDEADR.M
*	070210-NB-2691-04_itms.14780.14780.2	2.1971	0.5171	99.8	1078.53	1078.53	9153.1	1	10.266	76.9	1	R.DWVLNEFR.T
SPBC1604.05	3	5	0.06	550	60884	6.4	U	|pgi1||glucose-6-phosphate isomerase |Schizosaccharomyces pombe|chr 2|||Manual
*	051010-NickBoddy-2691-04_itms.6301.6301.2	2.3373	0.6397	98.7	1145.6	1145.6	43979.4	1	14.895	75	2	K.HFVALSTNEK.E
*	051010-NickBoddy-2691-02_itms.6448.6448.2	3.2178	0.5993	98.9	1172.53	1172.53	39404.3	1	11.671	100	1	R.SGDMVNYTTGK.I
*	070210-NB-2691-03_itms.8260.8260.2	2.2149	0.2953	97.7	1292.65	1292.65	3344.8	1	8.662	55	2	K.AEGTPDEIVPHK.T
SPACUNK4.16c	5	6	0.059	944	106818	6.3	U	|||alpha,alpha-trehalose-phosphate synthase |Schizosaccharomyces pombe|chr 1|||Manual
*	051010-NickBoddy-2691-04_itms.8221.8221.2	4.5884	0.6962	100	1482.67	1482.67	12386.6	1	12.393	94.7	1	K.AYEDHSWANYVK.V
*	070210-NB-2691-03_itms.8372.8372.2	3.6652	0.6202	100	1195.61	1195.61	4061.6	1	11.765	89.5	1	R.INSAYSNIASR.H
*	051010-NickBoddy-2691-04_itms.10952.10952.2	2.9949	0.6432	99.4	1101.67	1101.67	25111.6	1	13.037	100	2	R.IPAFTAQLIK.E
*	051010-NickBoddy-2691-04_itms.266.266.2	3.3352	0.7151	99.5	1459.79	1459.78	2415.8	1	15.462	86.4	1	R.TINLLNMLTSDPK.N
*	051010-NickBoddy-2691-02_itms.12360.12360.2	2.9468	0.6804	99.7	1163.61	1163.61	12735.4	1	17.573	100	1	K.VLGTDLTWMK.T
SPBC1734.01c	3	3	0.059	682	77754	4.9	U	||SPBC337.17c|RNA-binding protein|Schizosaccharomyces pombe|chr 2|||Manual
*	070210-NB-2691-04_itms.11422.11422.2	2.1402	0.2939	97.7	1126.58	1126.58	10569	1	8.69	62.5	1	K.VSIYPSEFGK.S
*	070210-NB-2691-04_itms.12491.12491.2	3.1778	0.6217	100	1260.62	1260.62	9767.1	1	12.147	94.4	1	R.DFVTDALQHSK.V
*	070210-NB-2691-04_itms.13684.13684.2	5.1281	0.7272	100	2033.95	2033.94	6176.4	1	18.496	76.7	1	K.ASNLEGLQEGFEADVSDPR.F
SPBC1685.08	2	3	0.059	424	46955	5.1	U	|||histone deacetylase complex subunit Cti6|Schizosaccharomyces pombe|chr 2|||Manual
*	070210-NB-2691-04_itms.15517.15517.2	3.856	0.6931	100	1584.79	1584.78	7296.5	1	15.443	95.5	2	R.DAALDYEEYLAIAK.E
*	070210-NB-2691-02_itms.6644.6644.2	1.6655	0.5234	99.4	1316.64	1316.63	5067	1	8.602	52.9	1	K.EGPEEEKETLR.M
SPBC19C7.10	2	2	0.058	432	47827	8.8	U	|||transcription factor |Schizosaccharomyces pombe|chr 2|||Manual
*	070210-NB-2691-04_itms.14771.14771.2	4.0419	0.6247	100	1646.86	1646.85	8739	1	12.862	91.7	1	R.AQVIEFPDGPATFVR.L
*	070210-NB-2691-03_itms.7178.7178.2	2.3486	0.3885	99.5	973.547	973.543	3084.6	1	7.071	70.6	1	K.GVTGVASQVR.K
SPBC1778.01c	2	3	0.057	442	50209	8.3	U	|zuo1|mpp11, SPBC30D10.01|zuotin |Schizosaccharomyces pombe|chr 2|||Manual
*	070210-NB-2691-04_itms.11715.11715.2	3.7255	0.6571	100	1271.66	1271.66	10682.9	1	15.409	90	2	R.NLVDTALASDPR.I
*	070210-NB-2691-04_itms.10380.10380.2	2.3849	0.3545	99	1235.67	1234.64	7524.2	2	9.309	61.9	1	K.AAGAASVQAVFDK.F
SPAC56E4.04c	11	12	0.056	2280	256840	6.4	U	|cut6||acetyl-CoA carboxylase|Schizosaccharomyces pombe|chr 1|||Manual
*	070210-NB-2691-03_itms.11292.11292.2	2.6369	0.5527	99.9	1329.59	1329.59	5385	1	10.278	87.5	1	K.WAYETFNNER.A
*	051010-NickBoddy-2691-03_itms.6225.6225.2	3.512	0.644	99.5	1132.63	1132.63	28214.3	1	11.167	94.7	2	K.ISSTIVAQSAR.V
*	070210-NB-2691-02_itms.7585.7585.2	3.7388	0.6945	100	1103.56	1103.56	10364.1	1	14.138	94.4	1	R.SAEEGIAVAEK.I
*	070210-NB-2691-03_itms.10619.10619.1	1.3958	0.2446	95.7	847.471	847.468	3889.7	1	5.351	88.9	1	R.ELYGLPR.D
*	070210-NB-2691-04_itms.19070.19070.2	5.5086	0.7667	100	2022.89	2021.88	4863.3	1	12.998	88.5	1	R.DGDSEIDFFFQNPESFK.V
*	070210-NB-2691-04_itms.13355.13355.2	3.9567	0.5966	100	1356.67	1356.67	10849.1	1	10.808	100	1	K.GLLEEYYNVEK.L
*	070210-NB-2691-02_itms.8690.8690.1	1.3183	0.3228	97.1	873.472	873.468	4179.3	2	7.825	66.7	1	R.EEDVILR.L
*	070210-NB-2691-02_itms.6985.6985.2	2.9986	0.6234	100	1278.6	1278.6	8108.6	1	13.102	89.5	1	K.SSVVESHYGDAK.F
*	070210-NB-2691-04_itms.9700.9700.2	1.782	0.3202	95.9	1270.58	1270.57	9715.4	1	6.539	80	1	K.SAYPSYYTYR.V
*	070210-NB-2691-04_itms.14941.14941.2	6.3039	0.7696	100	2145.08	2144.07	7840.2	1	20.015	74.2	1	K.ENPNILTTEEVVTETGELR.H
*	070210-NB-2691-02_itms.11332.11332.2	3.5273	0.6247	100	1292.63	1292.62	8025.6	1	13.199	85	1	R.DDLSADDLSTIK.V
SPAC1486.04c	7	8	0.056	1727	197858	5.5	U	|alm1||medial ring protein Alm1|Schizosaccharomyces pombe|chr 1|||Manual
*	070210-NB-2691-03_itms.12572.12572.2	4.0699	0.4616	99.8	1518.77	1518.77	4610.6	1	11.069	69.6	1	K.SSELQSEVAALQEK.L
*	070210-NB-2691-03_itms.8325.8325.2	4.3738	0.5483	100	1644.79	1644.78	3651.2	1	11.216	84.6	1	R.SSILSHNSSAGNIDDK.M
*	070210-NB-2691-04_itms.12941.12941.2	3.8064	0.3194	99.8	1400.75	1400.75	12581.3	1	9.254	89.5	2	R.SINQNLQDIISR.Q
*	070210-NB-2691-04_itms.13642.13642.2	4.4473	0.6457	100	1519.79	1519.79	10139.1	1	13.741	91.3	1	R.EALLESSLSDLQSK.H
*	070210-NB-2691-04_itms.13678.13678.2	4.0009	0.659	100	1543.88	1543.87	13411.9	1	18.016	87	1	R.IVILQDEIASSSLR.C
*	070210-NB-2691-04_itms.13117.13117.2	4.3889	0.5048	100	1712.95	1712.94	4998.6	1	8.918	72	1	K.ALEQVEDLNKEIALK.A
*	070210-NB-2691-03_itms.12453.12453.2	3.6402	0.6524	100	1230.66	1230.66	4394.4	1	15.07	90	1	K.DSPAILSLEASK.N
SPAC2E12.02	4	6	0.054	609	66948	5.7	U	|hsf1|hstf, hsf|transcription factor Hsf1|Schizosaccharomyces pombe|chr 1|||Manual
*	070210-NB-2691-04_itms.15060.15060.2	3.5374	0.6139	100	1343.7	1343.7	5497	1	12.466	94.4	1	R.DQPELLCLVTR.K
*	051010-NickBoddy-2691-03_itms.9183.9183.2	3.4368	0.652	99.5	1432.72	1432.72	21009.6	1	13.224	95	2	R.IQQMNLSNELSR.I
*	070210-NB-2691-04_itms.12801.12801.1	1.7511	0.4675	100	1112.61	1112.6	2881.7	1	8.941	85.7	1	R.FLASVYLDGK.Q
*	070210-NB-2691-04_itms.12772.12772.2	3.1509	0.5477	99.9	1112.6	1112.6	9011.8	1	12.537	100	2	R.FLASVYLDGK.Q
SPBC31E1.06	5	5	0.053	1121	127645	7.1	U	|bms1|SPBC800.01|GTP binding protein Bms1|Schizosaccharomyces pombe|chr 2|||Manual
*	051010-NickBoddy-2691-03_itms.6127.6127.1	1.7234	0.4205	99.6	849.46	849.458	22213.8	1	6.294	100	1	K.AFAVASAGR.M
*	070210-NB-2691-03_itms.11629.11629.2	2.8155	0.6602	100	1198.6	1198.6	3058.8	1	13.343	87.5	1	K.IFYDESLSPK.D
*	070210-NB-2691-04_itms.12501.12501.2	2.8655	0.5118	99.8	1498.76	1498.75	13826.6	1	9.204	77.3	1	R.FQSIPVYSISDSR.T
*	070210-NB-2691-04_itms.13182.13182.2	3.7692	0.6176	100	1845.01	1845	4783.6	1	10.702	69	1	R.IAATGSVLNIDQSTDIVK.K
*	070210-NB-2691-02_itms.8923.8923.2	2.128	0.2684	97.2	1044.57	1044.57	9039.3	1	8.152	93.3	1	R.TVLLNAEER.K
SPAC22E12.19	3	3	0.053	661	75097	5.9	U	||SPAC2E12.01|histone deacetylase complex subunit |Schizosaccharomyces pombe|chr 1|||Manual
*	070210-NB-2691-02_itms.8343.8343.2	1.8988	0.3826	99	917.451	917.448	10979	1	6.088	100	1	R.WEENIAR.V
*	070210-NB-2691-04_itms.15843.15843.2	4.1129	0.5633	100	1307.68	1307.67	5957.4	1	12.076	94.4	1	R.SEEEFLEILAK.L
*	070210-NB-2691-04_itms.13114.13114.2	5.8304	0.6354	100	1702.89	1701.88	15738.4	1	12.519	85.7	1	R.KEEDAASALANLSAVGR.S
SPBC8D2.18c	2	2	0.053	433	47383	5.9	U	|||adenosylhomocysteinase |Schizosaccharomyces pombe|chr 2|||Manual
*	070210-NB-2691-04_itms.13412.13412.2	3.6535	0.5105	100	1119.62	1119.62	8056.9	1	17.93	94.7	1	K.VADISLAAFGR.K
*	070210-NB-2691-04_itms.11324.11324.2	4.01	0.6684	100	1118.62	1118.62	12280.9	1	16.083	100	1	K.VAVVAGFGDVGK.G
SPCC1223.01	3	3	0.052	732	82699	8.8	U	||SPCC285.18|ubiquitin-protein ligase E3 |Schizosaccharomyces pombe|chr 3|||Manual
*	051010-NickBoddy-2691-03_itms.5900.5900.2	6.4962	0.7553	100	1911.9	1911.9	22161.9	1	16.947	92.9	1	K.SPMASSEQAQHQQVIDR.M
*	051010-NickBoddy-2691-03_itms.7009.7009.2	3.0255	0.5322	98.7	1088.61	1088.61	69983.4	1	9.007	94.1	1	R.IGTTNSNLLR.L
*	051010-NickBoddy-2691-03_itms.6789.6789.2	3.1601	0.651	99.3	1204.61	1204.61	29544.1	1	11.287	100	1	R.TAAQTASVWNR.I
SPBC17D11.01	2	2	0.052	420	47258	6.2	U	|nep1||nedd8 protease Nep1|Schizosaccharomyces pombe|chr 2|||Manual
*	051010-NickBoddy-2691-02_itms.14217.14217.2	1.9618	0.507	97.8	1368.69	1368.69	5404	1	9.444	83.3	1	K.YLFMPINDLDK.H
*	051010-NickBoddy-2691-03_itms.5197.5197.2	2.9938	0.4464	98.2	1236.62	1236.62	4091	1	11.146	88.2	1	K.IQDHVPSPSEK.K
SPAC823.03	2	2	0.051	534	61491	8.4	U	|ppk15||serine/threonine protein kinase Ppk15 |Schizosaccharomyces pombe|chr 1|||Manual
*	051010-NickBoddy-2691-03_itms.7022.7022.2	3.1508	0.5866	98.8	1239.58	1239.58	44784	1	12.285	100	1	K.FQFSSEQNPR.R
*	051010-NickBoddy-2691-03_itms.8104.8104.2	5.2493	0.6325	99.6	1949.97	1948.96	30548.8	1	12.68	81.5	1	K.SIEQFSIENNKTEQPGK.Q
SPBC1347.02	3	3	0.05	361	39302	4.8	U	|fkbp39||FKBP-type peptidyl-prolyl cis-trans isomerase|Schizosaccharomyces pombe|chr 2|||Manual
*	070210-NB-2691-02_itms.7665.7665.1	1.7549	0.2786	98.5	873.509	873.505	6375	1	8.921	90.9	1	K.GGVVVTDVK.T
*	070210-NB-2691-02_itms.7668.7668.2	2.4149	0.4245	99.8	873.507	873.505	7258.4	1	8.795	85.7	1	K.GGVVVTDVK.T
*	070210-NB-2691-04_itms.11284.11284.2	1.8698	0.4085	98.9	1036.57	1036.57	4690.8	1	7.679	66.7	1	K.NSTLVFEVK.L
SPBC13E7.08c	2	2	0.049	429	48733	4.5	U	|||RNA polymerase II associated Paf1 complex |Schizosaccharomyces pombe|chr 2|||Manual
*	070210-NB-2691-04_itms.13085.13085.2	2.4116	0.5261	99.8	1115.65	1115.65	8715.7	1	9.746	75	1	K.VLEVAVPNFK.S
*	070210-NB-2691-02_itms.8097.8097.2	3.5913	0.599	100	1280.62	1280.61	9504.7	1	11.008	94.1	1	R.IGNDIYDTQNK.L
SPAC11E3.01c	6	6	0.047	1288	149456	6.8	U	|swr1|SPAC2H10.03c|SNF2 family helicase Swr1|Schizosaccharomyces pombe|chr 1|||Manual
*	070210-NB-2691-04_itms.12529.12529.2	3.4435	0.6526	100	1324.68	1324.68	13500	1	13.156	90	1	K.GYFTAEAPVELK.K
*	070210-NB-2691-03_itms.8709.8709.2	2.5114	0.5421	99.9	1041.54	1041.53	5918	1	11.759	80	1	K.HSTDLLEAR.I
*	070210-NB-2691-03_itms.13404.13404.2	3.5701	0.6225	100	1334.68	1334.67	3344.1	1	12.2	95	1	K.TSDDLLSVDELK.L
*	070210-NB-2691-04_itms.14486.14486.2	2.8876	0.5004	99.9	1202.59	1202.58	8435.7	1	11.566	100	1	R.FLYDDFINR.A
*	070210-NB-2691-04_itms.14004.14004.2	3.6351	0.6447	100	1292.68	1292.67	9855.5	1	13.86	100	1	K.DDPLYLLNTTK.A
*	070210-NB-2691-03_itms.11932.11932.2	1.8803	0.301	96.9	994.525	994.521	5094.2	1	6.182	84.6	1	R.DLLYEVSR.K
SPAC343.11c	5	5	0.046	1588	180350	6.5	U	|msc1||multi-copy suppressor of Chk1 |Schizosaccharomyces pombe|chr 1|||Manual
*	070210-NB-2691-04_itms.10869.10869.2	4.9258	0.6053	100	1572.77	1572.77	9580.2	1	14.787	87	1	R.NAYNLYAETGVTTR.T
*	070210-NB-2691-03_itms.12541.12541.2	4.5849	0.6641	100	1344.66	1343.65	9084.1	1	20.947	95	1	R.YDDNALLAAYSK.V
*	070210-NB-2691-04_itms.11035.11035.3	5.1725	0.6368	100	2365.2	2364.19	14053.2	1	13.748	62.5	1	K.TVLAESENLTNKPEEYTVAQK.L
*	070210-NB-2691-04_itms.12900.12900.2	3.3011	0.485	99.8	1308.7	1308.7	12512.9	1	12.227	100	1	K.LLTQTYEWVR.R
*	070210-NB-2691-03_itms.10253.10253.2	4.1651	0.5534	100	1531.81	1531.81	4132.6	1	11	74.1	1	K.LTSAEGAAAIAATQTR.N
SPBC8D2.06	5	5	0.046	1064	122915	6.3	U	|||isoleucine-tRNA ligase |Schizosaccharomyces pombe|chr 2|||Manual
*	051010-NickBoddy-2691-03_itms.10368.10368.2	3.1464	0.6403	99.3	1255.62	1255.61	10114.9	1	14.85	100	1	K.IVMTYASEWR.A
*	051010-NickBoddy-2691-03_itms.10201.10201.2	3.4661	0.5098	98.8	1187.61	1187.61	14941.2	1	12.291	100	1	K.FFEAQAALYK.K
*	070210-NB-2691-03_itms.10689.10689.2	2.8215	0.4103	99.8	1106.59	1106.58	6263.6	1	9.159	93.3	1	R.YIAEELNVR.E
*	051010-NickBoddy-2691-02_itms.6599.6599.2	2.0317	0.5674	98.6	1181.57	1181.57	20752	1	9.588	87.5	1	R.EVVFTSNEEK.Y
*	070210-NB-2691-02_itms.8337.8337.2	3.0742	0.5794	100	1146.58	1146.58	8074.8	1	12.508	88.2	1	K.SNLQVTDDVR.M
SPAC2E1P5.05	4	4	0.046	524	59135	6.2	U	|||U3 snoRNP-associated protein Rrp9 |Schizosaccharomyces pombe|chr 1|||Manual
*	070210-NB-2691-02_itms.7227.7227.1	1.6629	0.2422	97.2	830.478	830.474	4597.3	1	5.615	100	1	K.IETAQLR.G
*	070210-NB-2691-02_itms.8623.8623.1	1.9498	0.3006	98.8	903.462	903.458	5285.9	1	6.312	100	1	K.WEALQEK.D
*	070210-NB-2691-02_itms.8619.8619.2	2.08	0.3997	99.5	903.461	903.458	7359.2	1	7.284	91.7	1	K.WEALQEK.D
*	070210-NB-2691-04_itms.11556.11556.2	3.1514	0.634	100	1219.67	1219.67	18427.3	1	13.434	100	1	K.IVEESQLVFR.S
SPBPJ4664.04	5	5	0.045	1207	136369	6.1	U	|||coatomer alpha subunit |Schizosaccharomyces pombe|chr 2|||Manual
*	051010-NickBoddy-2691-03_itms.5521.5521.1	1.7158	0.2195	95.2	822.45	822.447	10072.7	1	7.247	100	1	R.TAVQTFR.R
*	051010-NickBoddy-2691-03_itms.6057.6057.2	2.408	0.5035	98.6	1007.53	1007.53	18826.6	1	9.844	100	1	K.IVSSFNANR.V
*	051010-NickBoddy-2691-03_itms.5941.5941.2	3.3217	0.4995	98.5	1293.59	1293.59	27795.5	1	11.833	100	1	R.LASDAMSYGNHK.I
*	051010-NickBoddy-2691-04_itms.17515.17515.2	5.7672	0.7527	100	2010.09	2009.08	8787	1	20.046	79.3	1	R.INILEQAGMYPIAYLTAK.S
*	051010-NickBoddy-2691-03_itms.6497.6497.1	1.5685	0.3042	97.2	823.434	823.431	7940.2	1	5.989	90.9	1	K.SASFLGNK.L
SPBC28F2.10c	2	2	0.045	551	62407	4.7	U	|kap1||chromatin remodeling complex subunit Ngg1 |Schizosaccharomyces pombe|chr 2|||Manual
*	070210-NB-2691-04_itms.13893.13893.2	2.6123	0.503	99.8	1268.62	1268.62	6408.9	1	11.09	94.4	1	R.AFNDDDIAFLK.K
*	051010-NickBoddy-2691-03_itms.9169.9169.2	4.5619	0.5487	98.9	1351.73	1350.73	24042.4	1	10.14	91.3	1	K.IGSSATSGSFPVIK.S
SPAC9G1.13c	2	2	0.044	411	47143	9.1	U	|||histone acetyltransferase complex subunit Swc4 |Schizosaccharomyces pombe|chr 1|||Manual
*	070210-NB-2691-02_itms.7666.7666.2	2.4504	0.4298	99.8	989.53	989.527	7351.4	1	7.299	100	1	R.TLEDLKDR.F
*	070210-NB-2691-02_itms.6736.6736.2	3.4865	0.4765	99.9	1190.6	1190.59	6360	1	9.625	93.8	1	R.LSQETEIQDK.L
SPAC17H9.04c	2	2	0.043	604	66396	7.3	U	|||RNA-binding protein|Schizosaccharomyces pombe|chr 1|||Manual
*	070210-NB-2691-04_itms.12382.12382.2	4.0821	0.6788	100	1505.8	1504.79	13241.2	1	14.226	78.3	1	K.AIELSPSDAPYITK.G
*	070210-NB-2691-04_itms.13945.13945.2	2.7082	0.2961	99.2	1274.7	1274.7	10918.7	1	8.541	78.9	1	K.ASDILIPFPSSK.N
SPAC8C9.14	2	3	0.043	539	60046	6.3	U	|prr1||transcription factor Prr1|Schizosaccharomyces pombe|chr 1|||Manual
*	070210-NB-2691-03_itms.9853.9853.2	2.6353	0.2065	97.1	1296.65	1296.64	6545.1	1	8.92	75	1	K.SFSQISNDSLAK.A
*	070210-NB-2691-03_itms.12994.12994.2	3.2469	0.6248	100	1301.7	1301.7	4171.9	1	13.461	88.9	2	R.ILLVEDDELSR.R
SPAC23G3.06	2	2	0.043	508	55759	9.1	U	|||U3 snoRNP protein Nop58 |Schizosaccharomyces pombe|chr 1|||Manual
*	070210-NB-2691-04_itms.13156.13156.2	2.3328	0.2223	95.9	1250.65	1248.67	5848.5	1	6.009	70	1	K.LSSLLEGLSDSK.S
*	070210-NB-2691-03_itms.9795.9795.2	2.3438	0.408	99.6	1176.64	1176.64	6563.9	1	10.236	88.2	1	K.IIQDNLAYAR.V
SPBC36.05c	2	2	0.042	405	46112	5.7	U	|clr6||histone deacetylase |Schizosaccharomyces pombe|chr 2|||Manual
*	070210-NB-2691-04_itms.9701.9701.2	2.0808	0.5355	99.8	911.571	911.568	6361.2	1	9.247	76.9	1	K.LNVITPVR.A
*	070210-NB-2691-04_itms.10402.10402.2	1.6881	0.3596	96.7	1045.57	1045.58	17486.8	1	7.886	86.7	1	K.NYAVNVPLR.D
SPBP4H10.15	2	2	0.041	905	98426	7.7	U	|||aconitate hydratase|Schizosaccharomyces pombe|chr 2|||Manual
*	051010-NickBoddy-2691-02_itms.12400.12400.3	3.0633	0.6369	97.7	2483.15	2482.14	1756.3	1	10.932	43.3	1	R.AEVADAASEVHSEYNYLAADTGAK.Y
*	051010-NickBoddy-2691-04_itms.10712.10712.2	2.8148	0.4576	97.8	1442.8	1442.8	44520.6	1	7.612	81	1	K.VPFLVTPGSEQIR.A
SPAC630.14c	2	2	0.041	586	64192	6.5	U	|tup12||transcriptional corepressor Tup12 |Schizosaccharomyces pombe|chr 1|||Manual
*	070210-NB-2691-02_itms.8091.8091.2	2.2149	0.3383	98.8	1201.65	1201.64	7964.5	1	8.189	70	1	K.EIASGVVPQSSK.T
*	070210-NB-2691-02_itms.9531.9531.2	3.4597	0.2106	99.3	1392.72	1392.71	7904.1	1	10.437	90	1	K.YLATGVEDQQIR.I
SPCC1919.14c	2	2	0.041	507	57693	5.5	U	|bdp1||transcription factor TFIIIB complex subunit Bdp1 |Schizosaccharomyces pombe|chr 3|||Manual
*	070210-NB-2691-03_itms.11433.11433.2	4.2301	0.6161	100	1445.76	1445.75	7128.5	1	15.2	95.5	1	K.SQLILENVGTDEK.I
*	070210-NB-2691-02_itms.6946.6946.2	2.4763	0.4097	99.8	915.494	915.49	7182.5	1	10.297	92.3	1	R.AIEVAEQR.Q
SPAC7D4.14c	2	4	0.04	551	62591	9	U	|||sequence orphan|Schizosaccharomyces pombe|chr 1|||Manual
*	070210-NB-2691-03_itms.11683.11683.2	3.5756	0.631	100	1373.64	1373.63	5980.2	1	12.5	85	2	R.NSVDYDGTFLSR.K
*	070210-NB-2691-04_itms.13395.13395.2	3.3384	0.6248	100	1333.66	1333.65	15373.8	1	11.732	93.8	2	R.YNWEPILENR.S
SPCC594.05c	2	3	0.04	424	48683	6.2	U	|||COMPASS complex subunit |Schizosaccharomyces pombe|chr 3|||Manual
*	070210-NB-2691-04_itms.12076.12076.1	1.6775	0.3046	98.7	804.501	804.498	4433.8	1	7.098	100	1	K.NLVLFAK.K
*	070210-NB-2691-03_itms.10963.10963.2	3.7091	0.5059	100	1141.66	1141.66	5854.4	1	10.738	93.8	2	R.LNAEIVQLNK.E
SPAC513.01c	3	3	0.039	842	93231	6.4	U	|eft201|eft2-1, etf2, SPAPYUK71.04c|translation elongation factor 2 |Schizosaccharomyces pombe|chr 1|||Manual
SPCP31B10.07	3	3	0.039	842	93231	6.4	U	|eft202||translation elongation factor 2 |Schizosaccharomyces pombe|chr 3|||Manual
	070210-NB-2691-03_itms.10163.10163.2	3.0784	0.6266	100	1091.6	1091.59	8205.6	1	12.13	93.8	1	K.STLTDSLVQK.A
	051010-NickBoddy-2691-03_itms.6473.6473.2	4.2606	0.6716	99.6	1475.72	1475.72	15632.9	1	12.8	86.4	1	K.SGTLTTSEVAHNMK.V
	070210-NB-2691-04_itms.10053.10053.2	2.1405	0.4241	99.5	1004.58	1004.58	9128.2	1	8.963	92.9	1	R.VGTPLYNIK.A
SPAC15A10.15	2	2	0.039	647	72485	5.2	U	|sgo2||shugoshin Sgo2|Schizosaccharomyces pombe|chr 1|||Manual
*	051010-NickBoddy-2691-03_itms.6945.6945.2	3.1695	0.5251	98.8	1271.7	1271.7	17521.6	1	10.754	93.8	1	R.IKELQLENER.L
*	070210-NB-2691-03_itms.11179.11179.2	4.8893	0.6254	100	1635.81	1634.8	7207.9	1	13.607	83.3	1	R.EANVFSDTQSAPQLK.S
SPAC17C9.03	3	3	0.038	1403	154034	9.2	U	|tif471||translation initiation factor eIF4G |Schizosaccharomyces pombe|chr 1|||Manual
*	051010-NickBoddy-2691-03_itms.12473.12473.2	4.7388	0.669	99.5	2304.2	2303.19	20389.8	1	15.99	80.6	1	K.STSQETAPPVSTVPIQFGSITR.N
*	070210-NB-2691-02_itms.7756.7756.2	3.6521	0.615	100	1563.76	1563.75	6004.6	1	16.486	70.4	1	K.SSAPLASSEANVDTSK.Q
*	051010-NickBoddy-2691-03_itms.7528.7528.2	1.6802	0.5032	97.1	1509.67	1509.66	1273.5	1	7.407	44	1	R.GFSSSGAGFGSGSNYK.S
SPAC926.09c	6	7	0.037	2073	230558	6.4	U	|fas1||fatty acid synthase beta subunit Fas1|Schizosaccharomyces pombe|chr 1|||Manual
*	051010-NickBoddy-2691-03_itms.11863.11863.2	2.778	0.5385	98.7	1190.62	1190.62	18527.2	1	10.674	100	1	K.SIEFAPNWVK.L
*	070210-NB-2691-04_itms.16486.16486.2	4.9834	0.6071	100	2179.08	2178.07	2171.7	1	15.433	62.1	2	K.TTLIENFEDLNDPYPVAAR.F
*	051010-NickBoddy-2691-04_itms.8312.8312.2	2.9602	0.4754	98.6	1098.64	1098.63	83901.4	1	11.714	94.4	1	R.VAILQGPMAAK.H
*	070210-NB-2691-02_itms.9071.9071.2	3.5959	0.6695	100	1423.71	1422.7	6743.8	1	13.514	78.3	1	K.SLESVSVTEEAGSK.V
*	051010-NickBoddy-2691-03_itms.10736.10736.2	1.5861	0.5715	98.2	1132.66	1132.66	5379	1	9.574	75	1	K.VVPVFETITK.D
*	051010-NickBoddy-2691-02_itms.6982.6982.2	2.7768	0.5583	98.6	1269.57	1267.57	9678.9	1	8.383	65	1	R.SDYGMVAANPSR.V
SPBC365.10	2	2	0.037	721	82364	6.1	U	|||actin-like protein Arp5 |Schizosaccharomyces pombe|chr 2|||Manual
*	070210-NB-2691-04_itms.12627.12627.2	4.3208	0.662	100	1662.88	1661.87	11284	1	12.857	70.4	1	R.TSTLVGNDTLIEVGSR.S
*	070210-NB-2691-03_itms.12149.12149.2	3.7566	0.5139	100	1316.68	1316.67	4360.7	1	11.072	94.4	1	K.SQEELELIAER.K
SPCC1183.08c	2	3	0.037	216	23917	9.8	U	|rpl101|rpl1-1, rpl10a-1|60S ribosomal protein L10a|Schizosaccharomyces pombe|chr 3|||Manual
*	070210-NB-2691-02_itms.9328.9328.1	1.9745	0.3098	98.8	930.531	930.526	5485.8	1	6.806	100	2	R.SNVEQILK.G
*	070210-NB-2691-02_itms.9340.9340.2	2.5768	0.4596	99.8	930.529	930.526	9051.2	1	7.534	92.3	1	R.SNVEQILK.G
SPAC19G12.10c	3	3	0.036	1002	114237	5.5	U	|cpy1|pcy1|vacuolar carboxypeptidase Y|Schizosaccharomyces pombe|chr 1|||Manual
*	070210-NB-2691-03_itms.11925.11925.2	1.7518	0.313	96.6	883.435	883.431	3795.1	1	8.037	83.3	1	K.FGEDFIR.E
*	051010-NickBoddy-2691-03_itms.8567.8567.2	2.8966	0.4967	98.6	1089.53	1089.53	70404.3	1	8.779	93.3	1	R.DFLHTVSDR.L
*	051010-NickBoddy-2691-04_itms.2153.2153.2	6.2354	0.7185	100	2248.18	2247.17	14534.1	1	20.808	89.7	1	K.SVLIGNGLTDPLVQYYFYGK.M
SPAC17G6.16c	2	2	0.036	775	88063	6.1	U	|ysh1||mRNA cleavage and polyadenylation specificity factor complex subunit Ysh1|Schizosaccharomyces pombe|chr 1|||Manual
*	051010-NickBoddy-2691-03_itms.10430.10430.2	2.5317	0.6377	98.8	1326.71	1326.71	5132.4	1	14.174	94.7	1	R.SVPIYYASSLAR.K
*	070210-NB-2691-04_itms.13509.13509.2	3.8406	0.5982	100	1755.96	1755.95	7582.1	1	11.665	63	1	K.QITNEPIEIVSLSGQK.I
SPCC830.03	2	2	0.035	736	83251	7	U	|||AAA family ATPase Grc3 |Schizosaccharomyces pombe|chr 3|||Manual
*	070210-NB-2691-04_itms.13341.13341.2	4.1346	0.583	100	1490.81	1489.8	13499.5	1	10.72	83.3	1	R.IESSNVPLSAFAVR.Q
*	070210-NB-2691-04_itms.13035.13035.2	4.0183	0.567	100	1467.75	1467.75	9076	1	10.76	89.5	1	R.LAQYSELPYLDR.N
SPBP4H10.06c	2	2	0.032	1172	134137	7.9	U	|cut14|smc2|condensin subunit Cut14|Schizosaccharomyces pombe|chr 2|||Manual
*	070210-NB-2691-04_itms.11702.11702.2	5.5346	0.6084	100	1732.9	1731.89	16387.2	1	11.213	83.3	1	R.TLDSQLQTVNENITR.I
*	070210-NB-2691-04_itms.12821.12821.2	5.3575	0.7173	100	2183.06	2182.05	7942.8	1	18.405	76.5	1	K.SVTLDGDVYDPSGTLTGGSVNK.S
SPBP8B7.19	3	4	0.032	1019	116451	5.3	U	|||FACT complex component Spt16 |Schizosaccharomyces pombe|chr 2|||Manual
*	070210-NB-2691-03_itms.10621.10621.2	2.9526	0.6157	100	1205.61	1205.61	7039.3	1	11.267	94.4	2	R.SDPIVFTDSPK.A
*	070210-NB-2691-03_itms.12596.12596.2	3.044	0.5022	99.9	1326.71	1326.7	5416.7	1	9.642	73.7	1	R.DSQLPQAIGELR.I
*	070210-NB-2691-03_itms.11676.11676.2	3.0564	0.7004	100	1226.58	1226.58	6999.1	1	15.956	81.2	1	K.NDEGNFVYLR.L
SPBC23E6.09	2	2	0.028	1102	121516	6.3	U	|ssn6||transcriptional corepressor Ssn6|Schizosaccharomyces pombe|chr 2|||Manual
*	070210-NB-2691-04_itms.14812.14812.2	5.0177	0.6484	100	1939.91	1939.9	5518.9	1	15.135	85.7	1	K.SLEADDTDAQSWYLIGR.C
*	070210-NB-2691-02_itms.6770.6770.2	3.4705	0.4328	99.8	1505.75	1505.74	6737	1	10.098	73.9	1	K.TADTDVSSTEPVKR.Q
SPAC56F8.03	2	3	0.028	1079	119931	5.7	U	|||translation initiation factor IF2 |Schizosaccharomyces pombe|chr 1|||Manual
	070210-NB-2691-04_itms.13451.13451.2	6.7958	0.6771	100	2129.01	2128	9834.6	1	16.526	78.6	2	K.ELTAVTELDDDEFDYKPK.K
*	070210-NB-2691-04_itms.11789.11789.2	3.5821	0.5787	100	1293.68	1293.68	10587.1	1	13.449	95	1	K.LESSGSQILFGR.Q
SPBC577.08c	2	7	0.028	290	31889	5.1	U	|txl1||thioredoxin-like I protein Txl1|Schizosaccharomyces pombe|chr 2|||Manual
*	051010-NickBoddy-2691-03_itms.7461.7461.1	1.127	0.4785	98.3	995.408	993.392	25749.3	2	4.072	54.5	2	Y.ADWCGPCK.A
*	051010-NickBoddy-2691-03_itms.7500.7500.2	1.7341	0.5322	98	993.401	993.392	1.53081e+06	1	5.789	61.5	5	Y.ADWCGPCK.A
SPAC25G10.07c	2	2	0.027	1085	122133	6.2	U	|cut7||kinesin-like protein Cut7|Schizosaccharomyces pombe|chr 1|||Manual
*	070210-NB-2691-04_itms.13050.13050.2	4.0506	0.6083	100	1530.79	1530.78	8011.4	1	12.823	90.5	1	K.ITTVATDLSQYYR.E
*	070210-NB-2691-04_itms.12974.12974.2	4.0233	0.5712	100	1913.95	1912.97	12079.3	1	9.971	70.8	1	K.IVSNFLQEQNESLYTK.A
SPCC16C4.09	2	3	0.027	1066	117603	7.6	U	|sts5|orb4|RNB-like protein|Schizosaccharomyces pombe|chr 3|||Manual
*	051010-NickBoddy-2691-04_itms.17200.17200.2	4.8594	0.6254	99.7	2117.16	2116.14	18912.3	1	11.589	93.5	2	K.NLFSPYLPQSSIPALLAER.R
*	051010-NickBoddy-2691-02_itms.7702.7702.2	2.3067	0.6268	98.8	1082.59	1082.58	40392.1	1	16.986	100	1	R.VIEPGSPLDR.E
SPAC186.02c	2	4	0.027	332	36369	6.8	U	|||hydroxyacid dehydrogenase |Schizosaccharomyces pombe|chr 1|||Manual
*	070210-NB-2691-04_itms.8857.8857.1	1.2358	0.3414	97.2	831.497	831.494	11253.4	3	6.154	66.7	3	K.TVGVIGTGK.I
*	070210-NB-2691-04_itms.8769.8769.2	1.7318	0.3584	97.1	831.496	831.494	8660.7	1	5.324	66.7	1	K.TVGVIGTGK.I
SPAC3H5.08c	2	3	0.026	855	95181	8.5	U	|||WD repeat protein Wdr44 family|Schizosaccharomyces pombe|chr 1|||Manual
*	051010-NickBoddy-2691-03_itms.8695.8695.2	3.4174	0.7298	100	1086.6	1086.59	24887.5	1	16.411	94.1	2	K.APVFSEAPIR.E
*	051010-NickBoddy-2691-03_itms.6912.6912.2	2.8828	0.5488	98.6	1354.71	1354.71	16021.9	1	10.759	88.9	1	K.NANLDPNEALKR.A
SPBP23A10.13	2	3	0.021	972	108613	9.3	U	|orc4|orp4|origin recognition complex subunit Orc4|Schizosaccharomyces pombe|chr 2|||Manual
*	070210-NB-2691-03_itms.10082.10082.2	2.3431	0.5501	99.8	1109.59	1109.58	7137.9	1	10.166	81.2	1	K.ILFGTSTENK.I
*	070210-NB-2691-04_itms.13898.13898.2	3.0411	0.4995	99.9	1116.63	1116.63	7787.1	1	10.828	94.1	2	K.SVLVDDILSR.A
SPCC320.10	2	2	0.02	561	63281	7.7	U	|srp72||signal recognition particle subunit Srp72|Schizosaccharomyces pombe|chr 3|||Manual
*	070210-NB-2691-03_itms.11834.11834.1	1.3286	0.3444	98	1109.49	1109.51	6076.6	1	5.883	56.2	1	R.SVEANSSNSSK.K
*	070210-NB-2691-03_itms.12090.12090.2	1.6433	0.382	96.6	1109.49	1109.51	5615.1	1	6.984	55.6	1	R.SVEANSSNSSK.K
SPAC23G3.01	2	2	0.019	1210	137849	6.8	U	|rpb2|SPAC521.06|DNA-directed RNA polymerase II complex subunit Rpb2|Schizosaccharomyces pombe|chr 1|||Manual
*	051010-NickBoddy-2691-02_itms.11994.11994.2	2.3649	0.6008	98.8	1559.76	1558.76	1324.2	1	11.279	45	1	R.NLTYSSPLYVDMR.K
*	051010-NickBoddy-2691-03_itms.9919.9919.2	3.0141	0.6426	99.4	1076.61	1076.61	11029.7	1	12.233	93.8	1	R.SAANIVQVFK.K
SPCC613.01	2	2	0.018	497	55126	9.3	U	||SPCC757.14|membrane transporter|Schizosaccharomyces pombe|chr 3|||Manual
*	051010-NickBoddy-2691-01_itms.6058.6058.1	1.3417	0.3247	96	1179.61	1177.6	3144.3	7	6.059	50	1	S.QYKPQETQR.R
*	070210-NB-2691-02_itms.10135.10135.2	1.7686	0.3094	95.6	1179.61	1177.6	34089.3	2	5.807	60	1	S.QYKPQETQR.R
SPCC1183.07	2	2	0.016	1690	187523	5.5	U	|||U3 snoRNP-associated protein Rrp5|Schizosaccharomyces pombe|chr 3|||Manual
*	070210-NB-2691-03_itms.11394.11394.2	4.387	0.6972	100	1635.81	1635.8	5800.8	1	17.383	84	1	R.ISSLSANEATQDFPR.G
*	051010-NickBoddy-2691-03_itms.10721.10721.2	3.0014	0.5381	98.7	1171.71	1171.7	18958.7	1	9.731	89.5	1	K.AGSVLSGIVLQK.T
SPCC18B5.01c	2	2	0.016	1530	171750	6.4	U	|bfr1|hba2, SPCPJ732.04c|brefeldin A efflux transporter Bfr1|Schizosaccharomyces pombe|chr 3|||Manual
*	070210-NB-2691-04_itms.14622.14622.2	2.8854	0.4827	99.8	1534.77	1534.76	7122.6	1	10.287	60.9	1	R.ETTPDFLTAISDPK.A
*	051010-NickBoddy-2691-03_itms.12239.12239.2	3.5948	0.5769	99	1128.68	1128.67	19893.1	1	11.212	94.1	1	K.TTLLNVLAQR.V
SPAC1250.01	2	2	0.016	1199	140089	8.5	U	|snf21|SPAC29A4.21|bromodomain protein Snf21|Schizosaccharomyces pombe|chr 1|||Manual
*	070210-NB-2691-02_itms.8748.8748.2	2.6658	0.4264	99.8	1088.56	1088.56	9898.9	1	7.174	93.3	1	R.NEVEETIVR.W
	051010-NickBoddy-2691-03_itms.9281.9281.2	3.1471	0.5706	98.8	1131.62	1131.62	9785.7	1	10.497	93.3	1	K.GLQNTVMQLK.K
Reverse_SPBC29A10.09c	2	3	0.016	427	49005	8	U	|||CAF1 family ribonuclease|Schizosaccharomyces pombe|chr 2|||Manual
*	051010-NickBoddy-2691-04_itms.9705.9705.1	1.7156	0.225	95.8	919.539	919.548	2.10584e+06	1	5.753	88.9	2	K.RVQLFTR.K
*	070210-NB-2691-04_itms.12835.12835.2	2.004	0.2685	97.3	919.539	919.548	9305.1	2	7.228	83.3	1	K.RVQLFTR.K
Reverse_SPCC330.08	2	8	0.015	471	53278	9.1	U	|alg11|gmd3|alpha-1,2-mannosyltransferase Alg11|Schizosaccharomyces pombe|chr 3|||Manual
*	051010-NickBoddy-2691-03_itms.7072.7072.1	1.3118	0.4318	98.8	846.522	844.505	12412.4	1	8.231	88.9	3	K.VATWLVR.E
*	070210-NB-2691-04_itms.7588.7588.2	1.9561	0.3303	98.7	845.52	844.505	33374.5	1	6.261	90.9	5	K.VATWLVR.E
SPCC162.08c	2	2	0.014	1837	211458	5.3	U	|nup211||nuclear pore complex associated protein|Schizosaccharomyces pombe|chr 3|||Manual
*	070210-NB-2691-04_itms.10874.10874.2	4.1072	0.6201	100	1579.82	1579.81	6820.8	1	12.455	90.5	1	K.LNTNLIEQTSYQR.S
*	070210-NB-2691-04_itms.13507.13507.2	3.8031	0.5493	100	1416.76	1416.76	7151.9	1	8.23	90	1	R.LEQLTNELESLK.S
SPAC29B12.01	2	3	0.014	1604	183048	8.3	U	|ino80|SPAC3G6.12|SNF2 family helicase Ino80|Schizosaccharomyces pombe|chr 1|||Manual
*	070210-NB-2691-02_itms.8438.8438.2	3.8252	0.5759	100	1272.69	1272.68	6680	1	11.399	100	2	R.LAVESAQEAVQK.A
*	051010-NickBoddy-2691-03_itms.6479.6479.2	2.6409	0.4497	97.8	1216.57	1216.57	30589.2	1	8.097	88.2	1	R.EHSQLFDANR.Q
	Proteins	Peptide IDs	Spectra
Unfiltered	7767	42980	44303
Filtered	197	1328	4641
Forward matches	195	1324	4630
Decoy matches	2	4	11
Forward FDR	1.03	0.3	0.24
Classification	Nonredundant Proteins	Redundant Proteins
Unclassified	0	0

## Sheet: Control peptides
DTASelect v2.0.6
/home/jwohl/2010/may2010/051010b
/home/jwohl/dbase/pombe_061007_TAP.revfasta
ProLuCID 1.0 in SQT format.
-p 2 --fp 0.05 --DB
TRUE	Use criteria
0	Minimum peptide confidence
0.05	Peptide false positive rate
0	Minimum protein confidence
1	Protein false positive rate
1	Minimum charge state
9	Maximum charge state
0	Minimum ion proportion
1000	Maximum Sp rank
-1	Minimum Sp score
Include	Modified peptide inclusion
Any	Tryptic status requirement
TRUE	Multiple, ambiguous IDs allowed
Ignore	Peptide validation handling
XCorr	Purge duplicate peptides by protein
FALSE	Include only loci with unique peptide
TRUE	Remove subset proteins
Ignore	Locus validation handling
0	Minimum modified peptides per locus
1000	Minimum redundancy for low coverage loci
2	Minimum peptides per locus
Locus	Sequence Count	Spectrum Count	Sequence Coverage	Length	MolWt	pI	Validation Status	Descriptive Name
Unique	FileName	XCorr	DeltCN	Conf%	M+H+	Prob	TotalIntensity	SpR	Confidence	IonProportion	Redundancy	Sequence
SPCC23B6.04c	28	40	0.394	1008	110725	7.2	U	|||sec14 cytosolic factor family|Schizosaccharomyces pombe|chr 3|||Manual
*	051110-NickBoddy-2636-04_itms.4095.4095.2	1.8288	0.657	95.1	1235.68	1235.67	14939.4	1	13.234	78.9	1	K.SVPVGNPTVHTK.T
*	051110-NickBoddy-2636-04_itms.5428.5428.2	5.041	0.503	95.3	1579.84	1578.84	12988	1	10.518	95.5	8	R.NTVNLQHIQAANQK.T
*	051110-NickBoddy-2636-02_itms.7213.7213.3	5.9926	0.6991	100	3320.55	3319.53	43136.5	1	17.88	56.8	1	R.RVQSDKAEANDAAMSSSAPTVDVSEGNSAAEPK.I
*	051110-NickBoddy-2636-02_itms.7475.7475.3	6.4718	0.6057	100	3164.45	3163.43	160881	1	14.493	68.3	1	R.VQSDKAEANDAAMSSSAPTVDVSEGNSAAEPK.I
*	051110-NickBoddy-2636-03_itms.8874.8874.2	5.3429	0.672	98	1859.92	1859.92	22668.4	1	13.824	81.5	1	R.LNVDMNDKINVDEAAAK.S
*	051110-NickBoddy-2636-02_itms.6963.6963.2	4.8684	0.6993	97.4	1994.96	1994.95	52238.6	1	14.633	92.9	1	K.SDSKLNVDQINSTTESEK.R
*	051110-NickBoddy-2636-02_itms.7190.7190.2	3.7406	0.5067	95.6	1577.77	1577.77	23544	1	10.171	87.5	1	K.LNVDQINSTTESEK.R
*	051110-NickBoddy-2636-04_itms.8602.8602.4	5.7106	0.6094	100	4317.17	4315.15	299562	1	13.267	44.3	1	K.VNPNIANNPLKSPDAVAYSSETVSDEKQPTEHPVSANVPAK.S
*	051110-NickBoddy-2636-03_itms.6415.6415.2	3.4812	0.4361	95.8	1205.62	1205.62	27972	1	11.207	100	2	K.ISLTNTEHYK.F
*	051110-NickBoddy-2636-02_itms.10751.10751.2	2.665	0.5493	95.6	1286.66	1286.66	3747.1	1	11.764	84.2	1	R.GDVEVVVGDLER.D
*	051110-NickBoddy-2636-02_itms.6008.6008.2	3.5635	0.5539	95.4	1377.65	1377.65	1793.2	1	12.07	90.9	1	R.DTSLGDASVNEAAK.E
*	051110-NickBoddy-2636-02_itms.8382.8382.2	5.388	0.7724	100	2268.04	2267.03	83151.7	1	20.849	84.4	1	R.DTSLGDASVNEAAKETDVDSSR.F
*	051110-NickBoddy-2636-02_itms.6911.6911.3	5.4131	0.6548	100	2287.08	2286.07	30661.4	1	15.646	60.3	1	K.AVTEDAMKTEHASNAPLTDER.H
*	051110-NickBoddy-2636-02_itms.11794.11794.2	3.6238	0.5508	95.5	1848.91	1848.9	40843	1	11.554	81.5	1	R.QSVSSYDTIVPSQFYK.Q
*	051110-NickBoddy-2636-04_itms.7806.7806.3	3.2738	0.5548	95	3608.76	3607.75	10858.1	1	9.818	34.6	1	K.QKVVQNSPPSLLSTDNKIPESGSDHPSSQDNSSK.A
*	051110-NickBoddy-2636-04_itms.7811.7811.4	3.6772	0.5987	97.3	3609.77	3607.75	45091.1	1	10.594	30.8	1	K.QKVVQNSPPSLLSTDNKIPESGSDHPSSQDNSSK.A
*	051110-NickBoddy-2636-03_itms.8488.8488.3	4.1963	0.6243	100	3352.61	3351.59	14581.5	1	13.042	43.4	2	K.VVQNSPPSLLSTDNKIPESGSDHPSSQDNSSK.A
*	051110-NickBoddy-2636-03_itms.5958.5958.2	3.4996	0.4806	96	2106.03	2106.02	40543.3	1	11.222	50	2	K.VNPEPHSESISDTRPSTPR.K
*	051110-NickBoddy-2636-02_itms.7131.7131.2	2.4065	0.5051	95.9	962.497	962.495	18718.1	1	10.163	100	1	K.AASFDIPNK.S
*	051110-NickBoddy-2636-02_itms.12360.12360.2	2.7068	0.5024	95.8	1841.86	1841.85	4205.9	1	8.092	77.3	1	R.NLTSEQEEMYEEVLK.Y
*	051110-NickBoddy-2636-03_itms.8855.8855.2	4.9976	0.8289	100	2244.99	2244.98	10535.3	1	21.812	83.3	1	R.HFGVNNMDPDEIQEENATGK.Q
*	051110-NickBoddy-2636-03_itms.8857.8857.3	5.5021	0.8027	100	2245.99	2244.98	25688	1	19.167	69.2	1	R.HFGVNNMDPDEIQEENATGK.Q
*	051110-NickBoddy-2636-02_itms.8683.8683.2	2.8712	0.502	96	1048.54	1048.53	13985.9	1	10.362	92.9	1	K.IGTSEWDLK.G
*	051110-NickBoddy-2636-03_itms.5791.5791.2	3.6744	0.5332	95.8	1814.93	1814.92	32433.4	1	10.409	76.9	1	R.SSSPTVTPTVNTDRQPK.T
*	051110-NickBoddy-2636-02_itms.6686.6686.2	3.5747	0.4464	95.9	1404.71	1403.7	44802.1	1	10.363	86.4	1	K.TLTNSADELSPQK.R
*	051110-NickBoddy-2636-02_itms.6300.6300.2	3.8568	0.5667	95.1	1559.81	1559.8	34003.7	1	11.113	77.3	1	K.TLTNSADELSPQKR.R
*	051110-NickBoddy-2636-01_itms.5492.5492.3	8.4861	0.6882	100	3178.69	3176.67	31892.7	1	16.406	56.6	2	R.RVENPKPVVKDEGPVSIVEDEESTPVVTK.K
*	051110-NickBoddy-2636-03_itms.6174.6174.2	4.5097	0.7025	97.7	1489.71	1489.7	396072	1	15.085	91.3	2	K.SGSGVSETPAFSHAR.D
SPBC1289.16c	25	57	0.325	794	90127	6.2	U	||SPBC8E4.06|copper amine oxidase |Schizosaccharomyces pombe|chr 2|||Manual
*	051110-NickBoddy-2636-04_itms.16847.16847.2	4.5578	0.4948	95.7	1997.98	1996.97	7313.2	1	13.23	92.3	2	K.AAEYFDPLDPLSFNELR.Y
*	051110-NickBoddy-2636-03_itms.487.487.3	3.1828	0.522	95.1	1659.9	1659.9	4147.8	1	12.569	68.9	1	K.EVPGVFEGIVNLTTGK.I
*	051110-NickBoddy-2636-04_itms.8129.8129.2	2.8976	0.5667	95.2	996.648	996.646	88893.4	1	8.014	100	1	K.KVIAIDIPK.V
*	051110-NickBoddy-2636-04_itms.8102.8102.1	2.2191	0.5403	96	996.649	996.646	20663.3	1	7.686	100	1	K.KVIAIDIPK.V
*	051110-NickBoddy-2636-03_itms.6097.6097.3	3.5779	0.5247	95.5	1610.84	1609.83	46549.6	1	9.559	71.4	2	R.RPIPQDVNSDNNLK.K
*	051110-NickBoddy-2636-03_itms.6161.6161.2	4.1227	0.5062	95.6	1611.82	1609.83	6193.6	1	8.811	54.2	1	R.RPIPQDVNSDNNLK.K
*	051110-NickBoddy-2636-02_itms.6832.6832.3	3.0463	0.545	96.5	1236.6	1236.6	32941.3	1	12.464	88.9	1	K.KLEQEMEAMK.M
*	051110-NickBoddy-2636-02_itms.6874.6874.2	4.0784	0.5195	95	1236.6	1236.6	133787	1	11.436	100	3	K.KLEQEMEAMK.M
*	051110-NickBoddy-2636-03_itms.8956.8956.2	5.0172	0.7975	100	1500.7	1499.69	154409	1	25.878	100	2	K.HAYDLGEYGVGYR.T
*	051110-NickBoddy-2636-04_itms.10103.10103.3	5.1217	0.539	97.3	2841.45	2840.44	9975.5	1	12.666	47.9	2	R.LTGILNTNAINEDEDLKGHGTQVYPK.I
*	051110-NickBoddy-2636-02_itms.6994.6994.2	2.7347	0.463	95.4	1045.57	1045.56	31455.5	1	10.816	94.1	1	R.NSVATVDALR.D
*	051110-NickBoddy-2636-02_itms.6688.6688.2	2.8295	0.5157	96	1288.69	1288.69	2861.4	1	8.097	85	1	R.NSVATVDALRDK.N
*	051110-NickBoddy-2636-02_itms.15408.15408.3	5.6936	0.7104	100	2217.08	2216.07	28175.5	1	17.634	75.4	1	K.YIIPETVTEAISNYDSSTGR.T
*	051110-NickBoddy-2636-02_itms.15388.15388.2	5.8134	0.75	100	2217.09	2216.07	136928	1	21.301	96.9	3	K.YIIPETVTEAISNYDSSTGR.T
*	051110-NickBoddy-2636-02_itms.7685.7685.2	2.71	0.4603	95.1	1286.64	1286.64	21417.6	1	11.15	84.2	1	K.WISDDPNAQIK.N
*	051110-NickBoddy-2636-04_itms.4375.4375.4	3.2908	0.6558	98.5	3004.39	3003.38	8955.5	1	12.948	37.1	2	K.HNPALDTSSSVNSTSEATSPNTHHENLR.D
*	051110-NickBoddy-2636-04_itms.4267.4267.3	5.7078	0.7857	100	3004.4	3003.38	16098.5	1	21.869	48.1	13	K.HNPALDTSSSVNSTSEATSPNTHHENLR.D
*	051110-NickBoddy-2636-03_itms.5636.5636.3	4.5814	0.7153	100	2222.98	2221.97	23580.4	1	11.891	56	4	R.ESHSTPHDYEPHVSDKNDK.S
*	051110-NickBoddy-2636-03_itms.5433.5433.2	5.4839	0.8134	100	2222.99	2221.97	34205	1	21.22	85.7	2	R.ESHSTPHDYEPHVSDKNDK.S
*	051110-NickBoddy-2636-04_itms.7422.7422.3	2.8662	0.5817	96.3	1329.72	1329.72	17856.3	1	8.619	72.7	1	K.SVEDKLHFVQK.D
*	051110-NickBoddy-2636-03_itms.5388.5388.3	5.4906	0.6729	100	2149.09	2148.08	36015.7	1	15.627	62.3	3	K.DESRPKEPVVDAAQKHEGR.S
*	051110-NickBoddy-2636-03_itms.4314.4314.2	3.5738	0.7374	97.2	1435.74	1435.73	8949.9	1	18.571	76.2	4	K.EPVVDAAQKHEGR.S
*	051110-NickBoddy-2636-02_itms.4565.4565.2	5.343	0.6813	97.6	1959.92	1958.91	13985.7	1	16.213	86.7	1	R.SETLAQPGQQNANQSEEK.Q
*	051110-NickBoddy-2636-03_itms.12231.12231.2	5.7511	0.7891	100	1723.79	1723.79	29418	1	21.245	92	2	K.NISDVTHDFAMGNFR.Y
*	051110-NickBoddy-2636-04_itms.11771.11771.3	2.9316	0.6106	97.4	1724.79	1723.79	461685	1	11.379	57.8	2	K.NISDVTHDFAMGNFR.Y
SPBC776.11	5	8	0.324	148	16685	11.1	U	|rpl2801|rpl28-1|60S ribosomal protein Ll28B 27a|Schizosaccharomyces pombe|chr 2|||Manual
	051110-NickBoddy-2636-04_itms.6413.6413.2	1.7993	0.5584	96	968.464	968.463	6455.8	1	9.937	92.9	1	K.YHPGYFGK.V
*	051110-NickBoddy-2636-03_itms.10751.10751.2	2.1184	0.4983	95.5	1228.67	1228.67	512660	1	8.854	82.4	1	R.LWTLVPNETR.E
	051110-NickBoddy-2636-01_itms.5842.5842.2	5.9065	0.6904	96.9	1789.96	1788.95	9318.7	1	18.172	96.3	3	K.NTEVAPVINVLQSGYGK.V
*	051110-NickBoddy-2636-04_itms.8242.8242.3	3.8387	0.5937	100	1465.85	1465.85	8410.6	1	11	64.9	2	K.GRLPDTPVIIQTR.Y
*	051110-NickBoddy-2636-02_itms.9024.9024.1	2.1662	0.6048	100	1252.73	1252.73	19617.6	1	12.707	100	1	R.LPDTPVIIQTR.Y
SPCC5E4.07	6	16	0.324	148	16653	11.1	U	|rpl2802|rpl28-2|60S ribosomal protein L27a.2/L28A|Schizosaccharomyces pombe|chr 3|||Manual
	051110-NickBoddy-2636-04_itms.6413.6413.2	1.7993	0.5584	96	968.464	968.463	6455.8	1	9.937	92.9	1	K.YHPGYFGK.V
*	051110-NickBoddy-2636-03_itms.12059.12059.2	2.2755	0.4936	95.4	1212.68	1212.67	206884	1	9.236	94.1	1	R.LWTLLPNEAR.D
	051110-NickBoddy-2636-01_itms.5842.5842.2	5.9065	0.6904	96.9	1789.96	1788.95	9318.7	1	18.172	96.3	3	K.NTEVAPVINVLQSGYGK.V
*	051110-NickBoddy-2636-04_itms.7905.7905.3	3.9768	0.6662	100	1465.85	1465.85	1.84021e+06	1	13.566	78.4	4	K.GRLPETPVIVQTR.Y
*	051110-NickBoddy-2636-04_itms.7953.7953.2	4.2255	0.4136	95.6	1465.85	1465.85	2.57949e+06	1	15.707	90.5	2	K.GRLPETPVIVQTR.Y
*	051110-NickBoddy-2636-03_itms.8814.8814.2	3.165	0.5546	95.5	1252.73	1252.73	521430	1	14.214	94.4	5	R.LPETPVIVQTR.Y
SPAC6G10.10c	5	7	0.304	194	22398	10.5	U	|||human hmmtag2 homolog|Schizosaccharomyces pombe|chr 1|||Manual
*	051110-NickBoddy-2636-02_itms.8294.8294.2	4.5639	0.5061	95.7	1791.85	1791.84	22497.7	1	11.548	90.5	2	R.GGQAQFQWEEVRNDK.Q
*	051110-NickBoddy-2636-03_itms.8623.8623.2	3.0036	0.5368	95.8	1285.66	1285.65	5038.8	1	12.542	90	2	R.YLGQSIYAASGR.W
*	051110-NickBoddy-2636-04_itms.11367.11367.2	4.4263	0.4542	95.9	1534.74	1534.73	21932.1	1	12.056	100	1	R.WAEGKDLEWWSK.G
*	051110-NickBoddy-2636-03_itms.14395.14395.3	3.8703	0.6596	100	1999.1	1998.09	11163.8	1	14.911	66.7	1	R.MLAEALGLPQPSALALTSSK.A
*	051110-NickBoddy-2636-03_itms.14430.14430.2	5.0288	0.6828	97.8	1999.11	1998.09	368950	1	20.423	90.6	1	R.MLAEALGLPQPSALALTSSK.A
SPCC594.01	19	45	0.273	791	88749	7.2	U	||SPCC736.16|DUF1769 family protein|Schizosaccharomyces pombe|chr 3|||Manual
*	051110-NickBoddy-2636-04_itms.7723.7723.2	4.3462	0.5502	95.1	1790.89	1790.88	24681.8	1	12.711	74.1	2	R.VRDFDGFTPDGSPPKR.D
*	051110-NickBoddy-2636-04_itms.7722.7722.3	4.5661	0.6197	100	1791.89	1790.88	69160.9	1	13.31	63.3	9	R.VRDFDGFTPDGSPPKR.D
*	051110-NickBoddy-2636-02_itms.7884.7884.2	3.8195	0.5444	95.3	1535.72	1535.71	886284	1	12.437	82.6	1	R.DFDGFTPDGSPPKR.D
*	051110-NickBoddy-2636-04_itms.4203.4203.2	3.0133	0.524	95.7	1076.59	1076.59	14290.2	1	8.827	100	2	R.KFQIQAEGR.F
*	051110-NickBoddy-2636-03_itms.989.989.3	4.0147	0.7134	100	3053.38	3052.38	5105.2	1	16.2	43.5	4	K.EYNGDQVIYGTQFDHMISTFPESAFR.A
*	051110-NickBoddy-2636-04_itms.16967.16967.2	5.6186	0.806	100	2552.26	2551.25	11059.6	1	22.532	90	1	R.SPYIMSPFVACVNTLSAWPAPSR.L
*	051110-NickBoddy-2636-03_itms.12513.12513.1	1.81	0.709	100	1423.63	1423.63	7412	1	14.105	64.7	1	R.YWSFAGFSDSTR.F
*	051110-NickBoddy-2636-02_itms.6323.6323.2	3.5442	0.5755	95.1	1420.73	1420.73	58742.7	1	12.503	95.5	2	K.TETSQNVSQLSVK.S
*	051110-NickBoddy-2636-04_itms.11138.11138.2	6.2396	0.6619	97.5	2297.1	2296.09	112234	1	22.849	86.7	4	K.SAATSLAPVEDDEDDELLLHR.H
*	051110-NickBoddy-2636-02_itms.11408.11408.3	3.9978	0.6525	100	2297.11	2296.09	122285	1	14.416	50.8	2	K.SAATSLAPVEDDEDDELLLHR.H
*	051110-NickBoddy-2636-02_itms.6635.6635.2	6.7882	0.8041	100	1953.87	1952.86	105896	1	23.563	96.6	3	K.HGISNVPDDENEDDLQR.Y
*	051110-NickBoddy-2636-03_itms.5834.5834.2	2.764	0.5777	95.6	1227.62	1227.62	9497.5	1	9.534	86.4	1	R.FSTASAASTSAVK.T
*	051110-NickBoddy-2636-03_itms.9016.9016.2	2.8346	0.5806	95	1143.58	1143.58	18654.2	1	14.688	100	1	R.KSDIFSFSGR.N
*	051110-NickBoddy-2636-04_itms.8339.8339.1	2.2576	0.6751	100	1143.58	1143.58	71452.7	1	12.335	100	2	R.KSDIFSFSGR.N
*	051110-NickBoddy-2636-02_itms.5962.5962.2	2.419	0.593	95.8	1472.74	1472.73	220778	1	11.388	91.3	4	R.EQTSITSGVPPSNR.L
*	051110-NickBoddy-2636-02_itms.5245.5245.2	4.042	0.7303	97.1	1478.7	1478.7	26040	1	15.178	91.3	1	R.SIDEVSQSNTPSSK.Q
*	051110-NickBoddy-2636-02_itms.5264.5264.1	2.5381	0.6554	100	1478.71	1478.7	12774.1	1	12.561	80	1	R.SIDEVSQSNTPSSK.Q
*	051110-NickBoddy-2636-02_itms.4622.4622.2	3.6718	0.5663	95.1	1278.66	1277.67	11363	1	11.938	90.9	2	K.TVTANANSTTVAK.Q
*	051110-NickBoddy-2636-02_itms.11675.11675.2	3.9398	0.744	97	1747.85	1746.83	47920.9	1	18.419	87.5	2	K.VDPIEDNSFIFGEHK.S
SPAC2E1P3.04	21	35	0.26	712	81241	6.6	U	|||copper amine oxidase |Schizosaccharomyces pombe|chr 1|||Manual
*	051110-NickBoddy-2636-02_itms.12451.12451.2	3.4849	0.5608	95.2	1512.79	1512.78	755700	1	12.303	100	2	R.LSDPLDPLSADELK.L
*	051110-NickBoddy-2636-04_itms.11435.11435.3	5.1173	0.6123	100	1628.85	1627.85	49730.9	1	11.763	71.4	1	K.HFAFNVVTLEEPPK.A
*	051110-NickBoddy-2636-04_itms.3829.3829.3	3.2374	0.5273	95.6	1359.67	1359.67	9345.9	1	9.55	61.8	1	K.YSKEDAHKPER.I
*	051110-NickBoddy-2636-02_itms.12205.12205.2	2.6718	0.5937	95.2	969.639	969.635	13901.9	1	11.747	100	4	R.IALAVLLEK.G
*	051110-NickBoddy-2636-03_itms.8568.8568.2	2.0098	0.5851	95.9	911.534	911.531	9720.6	1	11.493	86.7	1	K.GVPGILEAR.V
*	051110-NickBoddy-2636-03_itms.8007.8007.2	3.0252	0.7176	96.2	1221.53	1221.52	24200.6	1	11.393	100	1	R.MQQAMMYYR.S
*	051110-NickBoddy-2636-03_itms.7713.7713.1	2.3062	0.6401	100	1221.53	1221.52	24740.2	1	8.889	100	1	R.MQQAMMYYR.S
*	051110-NickBoddy-2636-02_itms.9844.9844.2	2.9601	0.5412	95.5	1078.67	1078.66	211644	1	14.678	100	2	K.VVAIDIPPVR.R
*	051110-NickBoddy-2636-02_itms.9861.9861.1	1.7742	0.577	96.3	1078.67	1078.66	32434	1	13.234	100	1	K.VVAIDIPPVR.R
*	051110-NickBoddy-2636-02_itms.7282.7282.1	2.0105	0.5638	95.5	874.456	874.452	789672	1	10.717	100	1	K.DIEAELGK.M
*	051110-NickBoddy-2636-03_itms.9710.9710.2	2.4397	0.5139	95.8	1155.56	1155.56	236095	1	9.755	100	4	R.YIEWQNFR.M
*	051110-NickBoddy-2636-04_itms.9926.9926.2	3.881	0.7104	98.1	1760.84	1759.83	1662.9	1	15.008	66.7	1	K.NAICIHEEDDGVLFK.H
*	051110-NickBoddy-2636-03_itms.4255.4255.2	2.2983	0.5192	95.8	904.431	904.428	11921.1	1	8.023	100	1	K.HSDFRDK.F
*	051110-NickBoddy-2636-02_itms.13157.13157.2	6.4122	0.7435	100	2647.31	2646.27	19474.3	1	19.82	80	1	R.LNPMLDGYSNSVAVVDGVSGPGEPGSK.E
*	051110-NickBoddy-2636-02_itms.13143.13143.3	5.9411	0.6805	100	2648.29	2646.27	7776.2	1	16.399	55	1	R.LNPMLDGYSNSVAVVDGVSGPGEPGSK.E
*	051110-NickBoddy-2636-04_itms.13643.13643.3	3.2097	0.5968	96.4	4092.9	4091.89	20873.1	1	10.538	41.9	1	R.LNPMLDGYSNSVAVVDGVSGPGEPGSKENYYGNAFTTER.T
*	051110-NickBoddy-2636-03_itms.5115.5115.2	2.8041	0.5614	95.3	829.455	829.453	6245.5	1	12.462	92.3	2	R.PGSLVSNR.A
*	051110-NickBoddy-2636-02_itms.6083.6083.2	2.7568	0.7358	96.3	1037.57	1037.56	343107	1	17.884	100	2	R.NPALDVPPSK.N
*	051110-NickBoddy-2636-02_itms.6303.6303.1	2.1158	0.659	100	1037.57	1037.56	8829.7	1	12.914	92.3	3	R.NPALDVPPSK.N
*	051110-NickBoddy-2636-02_itms.11458.11458.2	4.1494	0.7634	100	1502.71	1502.7	546276	1	15.819	100	3	K.SLTDATSEFAFGEK.F
*	051110-NickBoddy-2636-02_itms.11430.11430.1	3.6812	0.6894	100	1503.71	1502.7	29809	1	13.381	84.2	1	K.SLTDATSEFAFGEK.F
SPAC1F7.13c	6	17	0.257	253	27100	10.9	U	|rpl801|rpl8-1, rpl18, rpk5a, rpl2-1, SPAC21E11.02c|60S ribosomal protein L8|Schizosaccharomyces pombe|chr 1|||Manual
SPBC839.04	6	17	0.257	253	27100	10.9	U	|rpl803|rpl8-3, rpk5-b, rpkD4|60S ribosomal protein L8|Schizosaccharomyces pombe|chr 2|||Manual
SPBC2F12.07c	6	17	0.257	253	27100	10.9	U	|rpl802|rpl8-2, rpk37, rpk5b|60S ribosomal protein L8|Schizosaccharomyces pombe|chr 2|||Manual
	051110-NickBoddy-2636-04_itms.6204.6204.2	3.0161	0.5188	95.7	1074.56	1073.55	24158.3	1	9.003	87.5	1	K.SGGIFQAHTR.L
	051110-NickBoddy-2636-03_itms.115.115.2	4.2185	0.712	97.8	2782.41	2781.43	23770.3	1	16.991	80.6	1	K.NAALTVGNVLPVGEMPEGTIISNVEEK.A
	051110-NickBoddy-2636-03_itms.178.178.3	4.4058	0.5783	97.1	2782.45	2781.43	16054.4	1	11.82	50.6	1	K.NAALTVGNVLPVGEMPEGTIISNVEEK.A
	051110-NickBoddy-2636-03_itms.8974.8974.3	3.1111	0.5445	95	1760.89	1760.88	61264.4	1	9.453	61.7	1	R.SSGNYVIIVGHDVDTGK.T
	051110-NickBoddy-2636-03_itms.7992.7992.2	3.3658	0.5159	95.7	941.555	941.553	8525.7	1	12.016	94.7	11	R.GVVGIVAGGGR.I
	051110-NickBoddy-2636-03_itms.7399.7399.1	2.6961	0.5298	95	941.557	941.553	112900	1	10.413	100	2	R.GVVGIVAGGGR.I
SPBC11C11.07	4	13	0.246	187	21190	11.7	U	|rpl1801|rpl18-1, rpl18|60S ribosomal protein L18|Schizosaccharomyces pombe|chr 2|||Manual
	051110-NickBoddy-2636-03_itms.5766.5766.2	2.9722	0.4737	95.8	1235.67	1235.66	931366	1	12.324	100	2	R.SKPASENVYLK.L
	051110-NickBoddy-2636-04_itms.5833.5833.2	3.0459	0.4796	96	1112.64	1112.64	81547.5	1	11.604	75	9	K.TNRPPISISK.I
	051110-NickBoddy-2636-02_itms.13010.13010.2	3.4237	0.4506	95.7	1455.82	1455.82	786920	1	10.575	95	1	K.AGGEVLTLDQLALR.A
*	051110-NickBoddy-2636-03_itms.6185.6185.2	3.4758	0.5103	95.8	1114.62	1114.62	53992.8	1	12.769	100	1	R.APTGSNTVLVR.G
SPAPB17E12.13	4	14	0.246	187	21184	11.6	U	|rpl1802|rpl18-2|60S ribosomal protein L18|Schizosaccharomyces pombe|chr 1|||Manual
	051110-NickBoddy-2636-03_itms.5766.5766.2	2.9722	0.4737	95.8	1235.67	1235.66	931366	1	12.324	100	2	R.SKPASENVYLK.L
	051110-NickBoddy-2636-04_itms.5833.5833.2	3.0459	0.4796	96	1112.64	1112.64	81547.5	1	11.604	75	9	K.TNRPPISISK.I
	051110-NickBoddy-2636-02_itms.13010.13010.2	3.4237	0.4506	95.7	1455.82	1455.82	786920	1	10.575	95	1	K.AGGEVLTLDQLALR.A
*	051110-NickBoddy-2636-03_itms.7110.7110.2	3.6917	0.5257	95.6	1128.64	1128.64	401775	1	11.779	100	2	R.APTGSNTVLLR.G
SPCPB16A4.05c	5	7	0.224	286	31330	6.1	U	|||urease accessory protein UREG |Schizosaccharomyces pombe|chr 3|||Manual
*	051110-NickBoddy-2636-04_itms.5721.5721.2	2.0771	0.4943	95.5	1040.53	1040.53	71098.6	1	9.09	84.6	2	R.ELPQFNHR.D
*	051110-NickBoddy-2636-03_itms.9172.9172.1	2.7409	0.5651	100	1248.69	1246.68	58941.3	4	12.681	52.6	2	R.AFTIGVGGPVGSGK.T
*	051110-NickBoddy-2636-02_itms.13038.13038.2	3.5723	0.5482	95.4	1485.78	1484.77	35912.6	1	12.692	95.5	1	K.YSIGVVTNDIFTR.E
*	051110-NickBoddy-2636-04_itms.10122.10122.2	4.2387	0.5345	95.3	1655.95	1654.94	11303.2	1	9.787	76.9	1	R.KGGPGITESDLLIINK.T
*	051110-NickBoddy-2636-04_itms.8253.8253.3	3.145	0.5612	96.4	1471.85	1470.84	13603.3	1	11.428	65.8	1	K.IRENGPIVFAQVK.N
SPAC664.05	2	4	0.216	208	23529	10.7	U	|rpl13||60S ribosomal protein L13|Schizosaccharomyces pombe|chr 1|||Manual
*	051110-NickBoddy-2636-04_itms.7793.7793.2	2.5954	0.5495	95.6	1005.49	1005.49	69431.8	1	10.179	100	2	K.TWFNQPGR.K
*	051110-NickBoddy-2636-04_itms.14169.14169.3	7.1387	0.6475	100	3811.92	3810.91	51518.2	1	16.653	57.5	2	K.KGDATDVSGAEQTDVAAVLPITQEAVEEAKPITEEAK.N
SPBC56F2.02	4	7	0.176	193	22724	11.4	U	|rpl1901|rpl19-1|60S ribosomal protein L19|Schizosaccharomyces pombe|chr 2|||Manual
SPCC1682.14	4	7	0.176	193	22754	11.4	U	|rpl1902|rpl19-2|60S ribosomal protein L19B|Schizosaccharomyces pombe|chr 3|||Manual
	051110-NickBoddy-2636-02_itms.12208.12208.3	4.5975	0.7418	100	1961.91	1961.9	6579	1	14.408	79.6	1	K.VWMDPNEISEISNANSR.Q
	051110-NickBoddy-2636-02_itms.12184.12184.2	4.8633	0.7854	100	1962.91	1961.9	11064.1	1	18.899	82.8	1	K.VWMDPNEISEISNANSR.Q
	051110-NickBoddy-2636-04_itms.5713.5713.2	2.584	0.5701	95.4	979.57	979.569	113720	1	10.638	100	4	R.ALIEHIQR.A
	051110-NickBoddy-2636-02_itms.4371.4371.2	2.7866	0.4598	95.7	1100.57	1100.57	11442	1	10.837	93.3	1	K.LIQEQQDAR.R
SPBC17G9.11c	17	19	0.16	1185	130861	7.1	U	|pyr1||pyruvate carboxylase|Schizosaccharomyces pombe|chr 2|||Manual
*	051110-NickBoddy-2636-03_itms.8952.8952.3	4.4085	0.5827	100	1950.94	1949.94	281570	1	15.137	73.3	1	K.YDALLHNQSTNTNPFSK.L
*	051110-NickBoddy-2636-03_itms.8947.8947.2	5.8437	0.7266	100	1950.95	1949.94	90455.9	1	19.649	82.1	1	K.YDALLHNQSTNTNPFSK.L
*	051110-NickBoddy-2636-04_itms.11564.11564.2	4.9424	0.765	100	2251.1	2250.09	45956.8	1	23.533	90	1	R.TGANLVHPGYGFLSENAEFAR.K
*	051110-NickBoddy-2636-04_itms.11543.11543.3	5.1452	0.5639	100	2251.1	2250.09	8051	1	13.908	59.6	1	R.TGANLVHPGYGFLSENAEFAR.K
*	051110-NickBoddy-2636-04_itms.11741.11741.3	4.4878	0.5687	97.1	2418.21	2417.2	4841.3	1	12.487	54.1	1	R.KVNEAGMQFVGPSPEVIDSLGDK.T
*	051110-NickBoddy-2636-02_itms.6887.6887.2	3.1035	0.5082	95.8	1282.63	1282.63	70588.8	1	10.292	94.1	2	R.SADTLKESFER.A
*	051110-NickBoddy-2636-03_itms.8881.8881.2	3.1919	0.5726	95.1	1197.63	1197.63	12643.2	1	13.752	100	1	K.HIEIQLMADK.A
*	051110-NickBoddy-2636-02_itms.7482.7482.2	2.3146	0.4884	95.6	1036.53	1036.53	62041.4	1	9.149	100	1	R.QALYDDAIK.I
*	051110-NickBoddy-2636-04_itms.11295.11295.2	5.3183	0.7565	100	2336.17	2335.16	20005.8	1	22.494	68.8	1	R.VTTEDPNNGFAPDIGKIEVYR.S
*	051110-NickBoddy-2636-02_itms.14208.14208.2	3.1442	0.55	95.6	1634.91	1633.92	23366.4	1	11.244	50	1	K.LLAYLGDLAVNGSSIK.G
*	051110-NickBoddy-2636-03_itms.10908.10908.2	3.3856	0.5415	95.6	1229.69	1229.69	9297.1	1	11.598	80	1	K.LLLDNGPAAFAK.A
*	051110-NickBoddy-2636-03_itms.9225.9225.2	2.862	0.5116	95.8	1363.74	1363.74	779000	1	9.094	95	1	K.FLPAADFDAIRK.L
*	051110-NickBoddy-2636-02_itms.6972.6972.2	2.6153	0.5901	95.2	1094.58	1094.57	87226.8	1	12.204	87.5	1	R.YGDLTTVPTK.F
*	051110-NickBoddy-2636-02_itms.6982.6982.1	2.0769	0.5554	96.2	1094.58	1094.57	18192	1	10.391	85.7	1	R.YGDLTTVPTK.F
*	051110-NickBoddy-2636-04_itms.8634.8634.2	2.5286	0.6136	95.1	1083.63	1083.63	1103395	1	17.031	100	1	K.FVALGPLNPR.T
*	051110-NickBoddy-2636-03_itms.4058.4058.2	2.8816	0.5445	95.6	955.521	955.521	5336.3	1	9.95	100	2	R.HVTVEDKK.A
*	051110-NickBoddy-2636-03_itms.5855.5855.2	2.8288	0.4736	95.8	1113.64	1113.64	76447	1	7.614	100	1	K.AAIETVTRPR.A
SPAC1783.08c	5	12	0.149	201	23822	11.2	U	|rpl1502|rpl15-2|60S ribosomal protein L15b|Schizosaccharomyces pombe|chr 1|||Manual
	051110-NickBoddy-2636-03_itms.8887.8887.2	2.9626	0.5754	95.1	1306.72	1306.71	21059.5	1	11.537	94.4	2	K.KQSDVNLFLSR.V
	051110-NickBoddy-2636-02_itms.9901.9901.2	2.9328	0.5423	95.5	1178.62	1178.62	282693	1	11.704	100	2	K.QSDVNLFLSR.V
*	051110-NickBoddy-2636-04_itms.7271.7271.2	3.7096	0.5427	95.2	1487.71	1486.72	14806.9	1	10.743	60	4	R.YNNSPQHATWLR.H
	051110-NickBoddy-2636-04_itms.5399.5399.1	2.0639	0.6108	100	840.471	840.469	2068	1	12.569	80	1	R.HNTLSLR.R
	051110-NickBoddy-2636-04_itms.5836.5836.2	2.3698	0.4601	95.5	840.471	840.469	9608.6	1	12.588	100	3	R.HNTLSLR.R
SPCC576.11	5	9	0.149	201	23806	11.3	U	|rpl15||60S ribosomal protein L15|Schizosaccharomyces pombe|chr 3|||Manual
	051110-NickBoddy-2636-03_itms.8887.8887.2	2.9626	0.5754	95.1	1306.72	1306.71	21059.5	1	11.537	94.4	2	K.KQSDVNLFLSR.V
	051110-NickBoddy-2636-02_itms.9901.9901.2	2.9328	0.5423	95.5	1178.62	1178.62	282693	1	11.704	100	2	K.QSDVNLFLSR.V
*	051110-NickBoddy-2636-04_itms.7788.7788.2	2.9483	0.4659	95.7	1472.72	1470.72	41635.2	4	7.037	42.1	1	R.FNNSPQHATWLR.H
	051110-NickBoddy-2636-04_itms.5399.5399.1	2.0639	0.6108	100	840.471	840.469	2068	1	12.569	80	1	R.HNTLSLR.R
	051110-NickBoddy-2636-04_itms.5836.5836.2	2.3698	0.4601	95.5	840.471	840.469	9608.6	1	12.588	100	3	R.HNTLSLR.R
SPAC30D11.09	9	10	0.127	639	74420	7.8	U	|cwf19||complexed with Cdc5 protein Cwf19 |Schizosaccharomyces pombe|chr 1|||Manual
*	051110-NickBoddy-2636-03_itms.6457.6457.2	2.4909	0.5386	95.7	1076.6	1076.6	34384.2	1	9.572	92.9	2	R.FSKEPLEVK.K
*	051110-NickBoddy-2636-03_itms.8641.8641.2	3.0672	0.4966	95.8	1468.74	1468.73	2296.4	1	11.793	80	1	K.KLPVENEYFDSK.F
*	051110-NickBoddy-2636-03_itms.42.42.3	4.3385	0.6341	100	2545.15	2544.14	6613.1	1	13.512	56.1	1	K.DNPQNNDFTNSLQGLDFGTFGSR.I
*	051110-NickBoddy-2636-03_itms.38.38.2	5.4895	0.7274	100	2545.15	2544.14	24360.1	1	22.512	93.3	1	K.DNPQNNDFTNSLQGLDFGTFGSR.I
*	051110-NickBoddy-2636-03_itms.6860.6860.2	2.2944	0.554	95.8	1265.61	1265.61	4674.3	1	11.1	62.5	1	K.RVFDMAQDQR.R
*	051110-NickBoddy-2636-04_itms.7669.7669.2	4.2262	0.4197	95.4	1730.94	1730.94	14534.7	1	9.344	75.9	1	K.RGDVSLAQISSGGDLKK.I
*	051110-NickBoddy-2636-04_itms.7668.7668.3	4.5702	0.5548	97	1730.94	1730.94	29958.2	1	11.746	54.9	1	K.RGDVSLAQISSGGDLKK.I
*	051110-NickBoddy-2636-02_itms.8453.8453.2	3.6474	0.5486	95.5	1574.85	1574.84	10475.8	1	11.742	69.2	1	R.GDVSLAQISSGGDLKK.I
*	051110-NickBoddy-2636-04_itms.11836.11836.2	2.7752	0.4858	95.9	1150.66	1150.66	4892.8	1	11.86	88.2	1	R.ILSLAPAYFR.E
SPAC23A1.10	3	4	0.111	460	49675	9	U	|ef1a-b||translation elongation factor EF-1 alpha Ef1a-b |Schizosaccharomyces pombe|chr 1|||Manual
SPCC794.09c	3	4	0.111	460	49661	9	U	|ef1a-a||translation elongation factor EF-1 alpha Ef1a-a |Schizosaccharomyces pombe|chr 3|||Manual
SPBC839.15c	3	4	0.111	460	49675	9	U	|ef1a-c||translation elongation factor EF-1 alpha Ef1a-c |Schizosaccharomyces pombe|chr 2|||Manual
	051110-NickBoddy-2636-04_itms.4277.4277.2	3.0915	0.5389	95.7	1120.6	1120.6	26839	1	12.949	93.3	1	K.STTTGHLIYK.C
	051110-NickBoddy-2636-04_itms.2151.2151.3	4.0749	0.7279	100	3456.64	3454.62	7941.7	1	17.743	45.9	1	K.TVPFVPVSGFQGDNMIEPTTNMPWYQGWQK.E
	051110-NickBoddy-2636-04_itms.7459.7459.2	2.8317	0.5472	95.7	1025.61	1025.61	19654.3	1	13.152	89.5	2	K.IGGIGTVPVGR.V
SPBC12D12.04c	11	21	0.11	1016	116005	8.1	U	|pck2|sts6, pkc1|protein kinase C |Schizosaccharomyces pombe|chr 2|||Manual
*	051110-NickBoddy-2636-04_itms.7138.7138.2	2.4892	0.5802	95.7	1042.57	1042.57	89539.9	1	13.663	94.1	3	R.SVIHGALSMK.R
*	051110-NickBoddy-2636-04_itms.7095.7095.1	2.2291	0.551	95.7	1042.58	1042.57	6311.6	1	12.133	92.3	1	R.SVIHGALSMK.R
*	051110-NickBoddy-2636-03_itms.5089.5089.2	4.4187	0.5078	95.6	1402.76	1402.75	11914.5	1	10.125	86.4	3	R.KSNSEKPSVGIEK.N
*	051110-NickBoddy-2636-02_itms.5211.5211.2	3.467	0.4937	95.8	1276.67	1274.66	58083.1	1	8.514	85	1	K.SNSEKPSVGIEK.N
*	051110-NickBoddy-2636-03_itms.151.151.2	5.4852	0.7516	100	2833.39	2832.38	50071.2	1	19.74	92.9	1	K.SFSSTSSNIDSNLDLLNYDTPLTISK.I
*	051110-NickBoddy-2636-03_itms.4801.4801.2	3.0088	0.4689	95.7	1013.54	1013.54	11149.9	1	10.773	100	5	R.NVTHSAGISK.Q
*	051110-NickBoddy-2636-02_itms.7006.7006.2	3.9135	0.4693	95.9	1677.82	1676.81	62869	1	10.311	80	1	K.VEQEVSDKGWVSADK.M
*	051110-NickBoddy-2636-04_itms.5895.5895.2	2.246	0.5488	95.8	1022.64	1022.64	3662.6	1	10.559	86.7	1	K.PLAIEPVKR.K
*	051110-NickBoddy-2636-02_itms.7005.7005.2	3.5695	0.5357	95.4	1171.67	1171.67	48572.2	1	9.55	100	1	K.LGATVQVVEQK.V
*	051110-NickBoddy-2636-04_itms.7842.7842.2	2.8256	0.5377	95.8	1297.64	1297.63	31160.5	1	12.348	93.8	3	K.YFHDNGIIYR.D
*	051110-NickBoddy-2636-02_itms.8754.8754.1	1.6497	0.6753	100	1106.49	1106.48	38789.6	1	9.059	100	1	K.YFDEEFTR.E
SPAC23A1.17	5	5	0.066	1611	170527	5.8	U	|||WIP homolog|Schizosaccharomyces pombe|chr 1|||Manual
*	051110-NickBoddy-2636-02_itms.6783.6783.3	4.3696	0.5906	100	2257.07	2256.05	31625.7	1	14.348	63	1	K.EEERPLPSEPSQNQPAEYR.D
*	051110-NickBoddy-2636-02_itms.7547.7547.3	4.1202	0.6259	100	2665.23	2664.21	7395.3	1	12.143	31.8	1	R.ISEVTEDSIDEDKQNEVDPSTSAR.A
*	051110-NickBoddy-2636-04_itms.13622.13622.2	5.5072	0.7879	100	2134.09	2133.08	21339.5	1	23.438	86.7	1	K.VDTLASLAHDDLDDLPAVPR.I
*	051110-NickBoddy-2636-04_itms.4170.4170.2	3.3195	0.7411	97.9	1746.91	1746.9	6147.4	1	19.189	73.3	1	K.APPVPAPSSEAPSVSTPR.S
*	051110-NickBoddy-2636-04_itms.4189.4189.3	4.4513	0.6533	100	2469.16	2468.15	7151.1	1	14.558	44.4	1	R.SSVPSPHSNASPSPTSSSMASAAPAR.T
SPAC17A5.03	3	12	0.062	388	43803	10.3	U	|rpl301|rpl3-1, rpl3|60S ribosomal protein L3 |Schizosaccharomyces pombe|chr 1|||Manual
SPAPB8E5.06c	3	12	0.062	388	43817	10.3	U	|rpl302|rpl3-2, rpl3-b|60S ribosomal protein L3|Schizosaccharomyces pombe|chr 1|||Manual
	051110-NickBoddy-2636-04_itms.5356.5356.2	2.7741	0.5049	95.9	884.479	884.478	10299.1	1	9.91	100	7	K.AGMTHIVR.D
	051110-NickBoddy-2636-04_itms.5127.5127.2	2.429	0.4757	95.7	937.56	937.558	4650.4	1	8.238	100	1	R.VLAHTQIR.K
	051110-NickBoddy-2636-04_itms.4945.4945.2	2.3148	0.5107	95.8	914.508	914.506	9151.3	1	10.824	92.3	4	K.SLLTHTSR.K
SPAC144.09c	2	2	0.059	374	43851	8.6	U	|sfc2||transcription factor TFIIIA|Schizosaccharomyces pombe|chr 1|||Manual
*	051110-NickBoddy-2636-04_itms.7615.7615.2	3.818	0.5089	95.5	1094.62	1092.62	114221	1	9.756	100	1	R.PSLLEQHLR.T
*	051110-NickBoddy-2636-03_itms.6240.6240.2	3.9891	0.4399	95.7	1420.72	1418.7	247035	1	8.623	86.4	1	K.HDGIEGVAIHDQK.E
SPCC1020.10	2	7	0.058	650	73232	7.6	U	|oca2||serine/threonine protein kinase Oca2 |Schizosaccharomyces pombe|chr 3|||Manual
*	051110-NickBoddy-2636-04_itms.8303.8303.2	5.9988	0.7174	100	2559.15	2558.14	44609.2	1	20.115	96.3	1	R.LHPVDFSEHADTDDDMNHPLPR.V
*	051110-NickBoddy-2636-04_itms.7626.7626.3	4.791	0.676	100	1919.91	1918.9	46241.6	1	15.451	66.7	6	K.TDNSSTHKQELYGPWR.L
SPACUNK4.16c	4	4	0.05	944	106818	6.3	U	|||alpha,alpha-trehalose-phosphate synthase |Schizosaccharomyces pombe|chr 1|||Manual
*	051110-NickBoddy-2636-02_itms.6349.6349.2	2.501	0.516	96	1195.61	1195.61	13524.4	1	9.809	89.5	1	R.INSAYSNIASR.H
*	051110-NickBoddy-2636-02_itms.15614.15614.2	3.8463	0.7121	97.9	1459.79	1459.78	12450	1	14.75	95.5	1	R.TINLLNMLTSDPK.N
*	051110-NickBoddy-2636-03_itms.5148.5148.2	3.0475	0.5464	95.6	1314.68	1314.67	13095.9	1	12.311	85.7	1	R.SPPKGDATMPVSK.K
*	051110-NickBoddy-2636-02_itms.11887.11887.2	3.3765	0.6998	96.4	1163.62	1163.61	16740.1	1	19.519	100	1	K.VLGTDLTWMK.T
SPAC823.03	2	2	0.049	534	61491	8.4	U	|ppk15||serine/threonine protein kinase Ppk15 |Schizosaccharomyces pombe|chr 1|||Manual
*	051110-NickBoddy-2636-02_itms.6986.6986.2	3.4887	0.5635	95	1240.58	1239.58	103487	1	12.526	100	1	K.FQFSSEQNPR.R
*	051110-NickBoddy-2636-04_itms.7621.7621.2	4.0241	0.7198	97.7	1704.93	1703.92	53973.2	1	19.059	88.5	1	R.SHTIGNQAVVPPSLQR.A
SPAC29A4.02c	2	2	0.049	409	45701	7.1	U	|||translation elongation factor EF-1 gamma subunit |Schizosaccharomyces pombe|chr 1|||Manual
*	051110-NickBoddy-2636-04_itms.5455.5455.2	2.619	0.5776	95.5	1314.65	1314.65	6134.4	1	9.918	100	1	R.YYQTIYHQAK.L
*	051110-NickBoddy-2636-03_itms.11644.11644.2	2.7512	0.4729	95.8	1183.71	1183.71	31744.5	1	8.382	93.8	1	K.FIDQPLPIIK.A
SPAC23H4.15	2	2	0.034	783	90126	5.7	U	|||ribosome biogenesis protein Tsr1 |Schizosaccharomyces pombe|chr 1|||Manual
*	051110-NickBoddy-2636-02_itms.12990.12990.2	2.9425	0.5802	95.5	1635.83	1635.82	3184.6	1	10.583	68	1	R.VFAADVSQDALNVMR.A
*	051110-NickBoddy-2636-02_itms.6454.6454.2	3.4787	0.7175	98	1375.7	1375.7	8300.1	1	14.325	95	1	R.IYEAPQGIQNSR.G
SPAC926.09c	2	2	0.012	2073	230558	6.4	U	|fas1||fatty acid synthase beta subunit Fas1|Schizosaccharomyces pombe|chr 1|||Manual
*	051110-NickBoddy-2636-04_itms.7478.7478.2	3.996	0.7153	97.6	1502.76	1502.76	25088.4	1	16.039	90.9	1	K.HLFTLSQNEQASK.V
*	051110-NickBoddy-2636-03_itms.8771.8771.2	3.2691	0.4524	95.8	1098.64	1098.63	29384	1	13.183	100	1	R.VAILQGPMAAK.H
SPAC56E4.04c	2	2	0.01	2280	256840	6.4	U	|cut6||acetyl-CoA carboxylase|Schizosaccharomyces pombe|chr 1|||Manual
*	051110-NickBoddy-2636-04_itms.6947.6947.2	3.3026	0.5378	95.6	1344.7	1344.69	21094.5	1	8.817	90	1	R.VASHFLGGNSLDK.A
*	051110-NickBoddy-2636-04_itms.7797.7797.2	2.7723	0.5372	95.7	1132.59	1132.58	23042	1	10.257	100	1	R.FSQMEHILK.S
	Proteins	Peptide IDs	Spectra
Unfiltered	6605	27065	27362
Filtered	29	201	361
Forward matches	29	201	361
Decoy matches	0	0	0
Forward FP rate	0	0	0
Classification	Nonredundant Proteins	Redundant Proteins
Unclassified	0	0
