# Supplementary material for: High Confidence Fission Yeast SUMO Conjugates Identified by Tandem Denaturing Affinity Purification
Source: Sci Rep. 2015 Sep 25;5:14389. doi: 10.1038/srep14389 (PMC4585906; doi:10.1038/srep14389)
Supplement: Supplementary Dataset 3 [file srep14389-s3.xls]

## Sheet: GO generic pombe SUMO
{\rtf1\ansi\ansicpg1252\cocoartf1265\cocoasubrtf210
{\fonttbl\f0\fmodern\fcharset0 Courier;}
{\colortbl;\red255\green255\blue255;}
\margl1440\margr1440\vieww10800\viewh8400\viewkind0
\deftab720
\pard\pardeftab720
\f0\fs24 \cf0 Date	Mon Jul 27 19:43:18 EDT 2015\
Aspect	P\
P-value cutoff	0.01\
Calculate FDR	Yes\
Regulation links followed	Yes\
Bonferroni correction	Yes\
Annotation file	gene_association.pombase\
Evidence codes used	ISM (625), EXP (108), IEA (4541), IEP (75), IGI (899), NAS (1271), IPI (1523), ND (2429), ISO (6862), IC (1404), ISS (2014), IDA (12361), IMP (4115), RCA (505), TAS (484)\
\
GOID	TERM	CORRECTED_PVALUE	UNCORRECTED_PVALUE	NUM_LIST_ANNOTATIONS	LIST_SIZE	TOTAL_NUM_ANNOTATIONS	POPULATION_SIZE	FDR_RATE	EXPECTED_FALSE_POSITIVES	ANNOTATED_GENES\
GO:0034641	cellular nitrogen compound metabolic process	1.32856e-14	2.29854e-17	120	166	2169	5382	0	0	SPBP22H7.02c, SPBC21H7.02, SPCP31B10.07, SPAC25G10.08, SPAC589.10c, SPBP4H10.15, SPBC1604.09c, SPCC830.03, SPBC354.05c, SPAC56F8.03, SPAC15A10.02, SPCC306.04c, SPBC1734.01c, SPAC6G9.09c, SPAC22E12.19, SPCC1919.14c, SPAC17G6.16c, SPAC18B11.10, SPAC23G3.01, SPAC630.14c, SPAC5H10.06c, SPCC16C4.09, SPCC1183.07, SPAC26A3.07c, SPAC26F1.06, SPAC2E1P5.05, SPCC594.05c, SPBP8B7.19, SPCC970.10c, SPCC31H12.0…
GO:0006325	chromatin organization	4.75316e-14	8.22347e-17	37	166	242	5382	0	0	SPBC29B5.01, SPBC36.05c, SPBC21H7.02, SPAC4D7.10c, SPBC577.15c, SPBC1A4.03c, SPAC15A10.02, SPBC32H8.12c, SPAC7D4.14c, SPAC25G10.01, SPBC1347.02, SPCC306.04c, SPAC22E12.19, SPAC12G12.05c, SPBC1685.08, SPBC1703.14c, SPAC630.14c, SPCC594.05c, SPBP8B7.19, SPCC970.10c, SPAC29B12.01, SPAC11E3.01c, SPAC1250.01, SPAC631.02, SPBC28F2.10c, SPAC2F7.07c, SPBC365.10, SPBC23E6.09, SPAC17G6.10, SPBC1734.15, SPA…
GO:0006807	nitrogen compound metabolic process	5.60654e-14	9.6999e-17	123	166	2303	5382	0	0	SPBP22H7.02c, SPBC21H7.02, SPCP31B10.07, SPAC25G10.08, SPAC589.10c, SPBP4H10.15, SPBC1604.09c, SPCC830.03, SPBC354.05c, SPAC56F8.03, SPAC15A10.02, SPCC306.04c, SPBC1734.01c, SPAC6G9.09c, SPAC22E12.19, SPCC1919.14c, SPAC17G6.16c, SPAC18B11.10, SPAC23G3.01, SPAC17H9.13c, SPAC630.14c, SPAC5H10.06c, SPCC16C4.09, SPCC1183.07, SPAC26A3.07c, SPAC26F1.06, SPAC2E1P5.05, SPCC594.05c, SPBP8B7.19, SPCC970.10…
GO:0016568	chromatin modification	1.94955e-12	3.37292e-15	33	166	213	5382	0	0	SPBC36.05c, SPBC21H7.02, SPAC4D7.10c, SPBC577.15c, SPAC15A10.02, SPBC32H8.12c, SPAC7D4.14c, SPAC25G10.01, SPBC1347.02, SPCC306.04c, SPAC22E12.19, SPAC12G12.05c, SPBC1685.08, SPAC630.14c, SPCC594.05c, SPBP8B7.19, SPCC970.10c, SPAC29B12.01, SPAC11E3.01c, SPAC1250.01, SPAC631.02, SPBC28F2.10c, SPAC2F7.07c, SPBC365.10, SPAC17G6.10, SPBC1734.15, SPAC343.11c, SPAC9G1.13c, SPBC365.06, SPCC24B10.19c, SPB…
GO:0006338	chromatin remodeling	5.68161e-12	9.82977e-15	28	166	155	5382	0	0	SPAC29B12.01, SPAC11E3.01c, SPBC36.05c, SPBC28F2.10c, SPBC21H7.02, SPAC631.02, SPAC1250.01, SPAC2F7.07c, SPAC4D7.10c, SPBC577.15c, SPBC365.10, SPAC15A10.02, SPBC32H8.12c, SPAC7D4.14c, SPBC1734.15, SPAC17G6.10, SPCC306.04c, SPAC22E12.19, SPAC343.11c, SPAC9G1.13c, SPAC12G12.05c, SPBC1685.08, SPAC630.14c, SPBC4B4.03, SPCC594.05c, SPAC6B12.05c, SPBP8B7.19, SPAC1783.05\
GO:0044238	primary metabolic process	1.26957e-11	2.19649e-14	141	166	3112	5382	0	0	SPBP22H7.02c, SPBC21H7.02, SPCP31B10.07, SPAC25G10.08, SPBP4H10.15, SPBC1604.09c, SPCC830.03, SPBC354.05c, SPAC56F8.03, SPAC15A10.02, SPBC1734.01c, SPCC594.05c, SPCC31H12.04c, SPAC29B12.01, SPCC74.05, SPBC28F2.10c, SPAC2F7.07c, SPAC1071.10c, SPBC28E12.05, SPBC577.08c, SPBC13E7.10c, SPAC9G1.13c, SPBC4B4.03, SPCC1494.06c, SPAC30D11.13, SPBC16H5.03c, SPBC36.05c, SPCC1183.08c, SPBC17D11.01, SPAC4D7.1…
GO:0044237	cellular metabolic process	5.24925e-11	9.08175e-14	143	166	3235	5382	0	0	SPBP22H7.02c, SPBC21H7.02, SPCP31B10.07, SPAC25G10.08, SPBP4H10.15, SPBC1604.09c, SPCC830.03, SPBC354.05c, SPAC56F8.03, SPAC15A10.02, SPBC1734.01c, SPCC594.05c, SPCC31H12.04c, SPAC29B12.01, SPCC74.05, SPBC28F2.10c, SPAC2F7.07c, SPAC1071.10c, SPBC28E12.05, SPBC577.08c, SPBC13E7.10c, SPAC9G1.13c, SPBC4B4.03, SPCC1494.06c, SPAC30D11.13, SPBC16H5.03c, SPBC36.05c, SPCC1183.08c, SPBC17D11.01, SPAC4D7.1…
GO:0071704	organic substance metabolic process	1.19965e-10	2.07552e-13	143	166	3259	5382	0	0	SPBP22H7.02c, SPBC21H7.02, SPCP31B10.07, SPAC25G10.08, SPBP4H10.15, SPBC1604.09c, SPCC830.03, SPBC354.05c, SPAC56F8.03, SPAC15A10.02, SPBC1734.01c, SPCC594.05c, SPCC31H12.04c, SPAC29B12.01, SPCC74.05, SPBC28F2.10c, SPAC2F7.07c, SPAC1071.10c, SPBC28E12.05, SPBC577.08c, SPBC13E7.10c, SPAC9G1.13c, SPBC4B4.03, SPCC1494.06c, SPAC30D11.13, SPBC16H5.03c, SPBC36.05c, SPCC1183.08c, SPBC17D11.01, SPAC4D7.1…
GO:0044260	cellular macromolecule metabolic process	4.52425e-10	7.82742e-13	123	166	2541	5382	0	0	SPBP22H7.02c, SPBC21H7.02, SPCP31B10.07, SPAC25G10.08, SPAC589.10c, SPBP4H10.15, SPBC1604.09c, SPCC830.03, SPBC354.05c, SPAC56F8.03, SPAC15A10.02, SPCC306.04c, SPBC1734.01c, SPAC6G9.09c, SPAC22E12.19, SPCC1919.14c, SPAC17G6.16c, SPAC18B11.10, SPAC23G3.01, SPAC630.14c, SPCC16C4.09, SPCC1183.07, SPAC19G12.10c, SPAC26A3.07c, SPCC70.05c, SPAC2E1P5.05, SPCC594.05c, SPBP8B7.19, SPCC970.10c, SPCC31H12.0…
GO:0010467	gene expression	5.03886e-10	8.71775e-13	93	166	1605	5382	0	0	SPBP22H7.02c, SPBC21H7.02, SPCP31B10.07, SPAC25G10.08, SPAC589.10c, SPBP4H10.15, SPBC1604.09c, SPCC830.03, SPBC354.05c, SPAC56F8.03, SPAC15A10.02, SPCC306.04c, SPBC1734.01c, SPAC6G9.09c, SPAC22E12.19, SPCC1919.14c, SPAC17G6.16c, SPAC18B11.10, SPAC23G3.01, SPAC630.14c, SPCC1183.07, SPAC26A3.07c, SPAC2E1P5.05, SPCC594.05c, SPBP8B7.19, SPCC970.10c, SPCC31H12.04c, SPCC74.05, SPBC21B10.10, SPBC28F2.10…
GO:0043170	macromolecule metabolic process	5.391e-10	9.32699e-13	125	166	2616	5382	0	0	SPBP22H7.02c, SPBC21H7.02, SPCP31B10.07, SPAC25G10.08, SPAC589.10c, SPBP4H10.15, SPBC1604.09c, SPCC830.03, SPBC354.05c, SPAC56F8.03, SPAC15A10.02, SPCC306.04c, SPBC1734.01c, SPAC6G9.09c, SPAC22E12.19, SPCC1919.14c, SPAC17G6.16c, SPAC18B11.10, SPAC23G3.01, SPAC630.14c, SPCC16C4.09, SPCC1183.07, SPAC19G12.10c, SPAC26A3.07c, SPCC70.05c, SPAC2E1P5.05, SPCC594.05c, SPBP8B7.19, SPCC970.10c, SPCC31H12.0…
GO:0006139	nucleobase-containing compound metabolic process	2.39445e-09	4.14265e-12	87	166	1476	5382	0	0	SPBP22H7.02c, SPBC21H7.02, SPBC1604.09c, SPCC830.03, SPBC354.05c, SPAC15A10.02, SPCC306.04c, SPBC1734.01c, SPAC22E12.19, SPCC1919.14c, SPAC17G6.16c, SPAC18B11.10, SPAC23G3.01, SPAC630.14c, SPAC5H10.06c, SPCC16C4.09, SPCC1183.07, SPAC26F1.06, SPAC2E1P5.05, SPCC594.05c, SPBP8B7.19, SPCC970.10c, SPAC29B12.01, SPBC28F2.10c, SPAC23G3.06, SPBC2D10.10c, SPAC1071.10c, SPBC23E6.09, SPBC28E12.05, SPBC13E7.…
GO:0034645	cellular macromolecule biosynthetic process	3.25878e-09	5.63803e-12	82	166	1348	5382	0	0	SPBC21H7.02, SPCP31B10.07, SPAC25G10.08, SPAC589.10c, SPBP4H10.15, SPCC830.03, SPBC354.05c, SPAC56F8.03, SPAC15A10.02, SPCC306.04c, SPAC6G9.09c, SPAC22E12.19, SPCC1919.14c, SPAC18B11.10, SPAC23G3.01, SPAC630.14c, SPAC26A3.07c, SPCC594.05c, SPBP8B7.19, SPCC970.10c, SPCC31H12.04c, SPCC74.05, SPBC21B10.10, SPBC28F2.10c, SPBC685.07c, SPBC23E6.09, SPBC13E7.10c, SPAC17C9.03, SPBC4B4.03, SPBC13E7.08c, S…
GO:0009059	macromolecule biosynthetic process	3.6975e-09	6.39705e-12	82	166	1351	5382	0	0	SPBC21H7.02, SPCP31B10.07, SPAC25G10.08, SPAC589.10c, SPBP4H10.15, SPCC830.03, SPBC354.05c, SPAC56F8.03, SPAC15A10.02, SPCC306.04c, SPAC6G9.09c, SPAC22E12.19, SPCC1919.14c, SPAC18B11.10, SPAC23G3.01, SPAC630.14c, SPAC26A3.07c, SPCC594.05c, SPBP8B7.19, SPCC970.10c, SPCC31H12.04c, SPCC74.05, SPBC21B10.10, SPBC28F2.10c, SPBC685.07c, SPBC23E6.09, SPBC13E7.10c, SPAC17C9.03, SPBC4B4.03, SPBC13E7.08c, S…
GO:0008152	metabolic process	3.92116e-09	6.78401e-12	144	166	3406	5382	0	0	SPBP22H7.02c, SPBC21H7.02, SPCP31B10.07, SPAC25G10.08, SPBP4H10.15, SPBC1604.09c, SPCC830.03, SPBC354.05c, SPAC56F8.03, SPAC15A10.02, SPBC1734.01c, SPCC594.05c, SPCC31H12.04c, SPAC29B12.01, SPCC74.05, SPBC28F2.10c, SPAC2F7.07c, SPAC1071.10c, SPBC28E12.05, SPBC577.08c, SPBC13E7.10c, SPAC9G1.13c, SPBC4B4.03, SPCC1494.06c, SPAC30D11.13, SPBC16H5.03c, SPBC36.05c, SPCC1183.08c, SPBC17D11.01, SPAC4D7.1…
GO:0044271	cellular nitrogen compound biosynthetic process	7.00022e-09	1.21111e-11	80	166	1313	5382	0	0	SPBC21H7.02, SPCP31B10.07, SPAC25G10.08, SPAC589.10c, SPBP4H10.15, SPCC830.03, SPBC354.05c, SPAC56F8.03, SPAC15A10.02, SPCC306.04c, SPAC6G9.09c, SPAC22E12.19, SPCC1919.14c, SPAC18B11.10, SPAC23G3.01, SPAC630.14c, SPAC26A3.07c, SPCC594.05c, SPBP8B7.19, SPCC970.10c, SPCC31H12.04c, SPCC74.05, SPBC21B10.10, SPBC28F2.10c, SPBC685.07c, SPAC1071.10c, SPBC23E6.09, SPBC13E7.10c, SPAC17C9.03, SPBC4B4.03, S…
GO:0019219	regulation of nucleobase-containing compound metabolic process	9.15012e-09	1.58307e-11	43	166	464	5382	0	0	SPBC29B5.01, SPBC36.05c, SPBC21H7.02, SPAC4D7.10c, SPCC830.03, SPBC577.15c, SPBC354.05c, SPBC19G7.16, SPAC15A10.02, SPCC306.04c, SPBC317.01, SPAC23G3.09, SPAC22E12.19, SPCC1919.14c, SPAC12G12.05c, SPBC1685.08, SPAC18B11.10, SPAC8C9.14, SPAC23G3.01, SPAC2E12.02, SPAC630.14c, SPCC1620.09c, SPCC594.05c, SPCC970.10c, SPAC1250.01, SPAC631.02, SPBC28F2.10c, SPBC365.10, SPAC23C4.19, SPBC23E6.09, SPAC17G…
GO:0006355	regulation of transcription, DNA-templated	1.12386e-08	1.9444e-11	40	166	410	5382	0	0	SPBC29B5.01, SPBC36.05c, SPBC21H7.02, SPAC4D7.10c, SPCC830.03, SPBC577.15c, SPBC354.05c, SPBC19G7.16, SPAC15A10.02, SPCC306.04c, SPBC317.01, SPAC23G3.09, SPAC22E12.19, SPCC1919.14c, SPAC12G12.05c, SPBC1685.08, SPAC18B11.10, SPAC23G3.01, SPAC8C9.14, SPAC2E12.02, SPAC630.14c, SPCC1620.09c, SPCC594.05c, SPCC970.10c, SPAC1250.01, SPBC28F2.10c, SPBC365.10, SPAC23C4.19, SPBC23E6.09, SPAC17G6.10, SPBC17…
GO:1903506	regulation of nucleic acid-templated transcription	1.12386e-08	1.9444e-11	40	166	410	5382	0	0	SPBC29B5.01, SPBC36.05c, SPBC21H7.02, SPAC4D7.10c, SPCC830.03, SPBC577.15c, SPBC354.05c, SPBC19G7.16, SPAC15A10.02, SPCC306.04c, SPBC317.01, SPAC23G3.09, SPAC22E12.19, SPCC1919.14c, SPAC12G12.05c, SPBC1685.08, SPAC18B11.10, SPAC23G3.01, SPAC8C9.14, SPAC2E12.02, SPAC630.14c, SPCC1620.09c, SPCC594.05c, SPCC970.10c, SPAC1250.01, SPBC28F2.10c, SPBC365.10, SPAC23C4.19, SPBC23E6.09, SPAC17G6.10, SPBC17…
GO:2001141	regulation of RNA biosynthetic process	1.21454e-08	2.10127e-11	40	166	411	5382	0	0	SPBC29B5.01, SPBC36.05c, SPBC21H7.02, SPAC4D7.10c, SPCC830.03, SPBC577.15c, SPBC354.05c, SPBC19G7.16, SPAC15A10.02, SPCC306.04c, SPBC317.01, SPAC23G3.09, SPAC22E12.19, SPCC1919.14c, SPAC12G12.05c, SPBC1685.08, SPAC18B11.10, SPAC23G3.01, SPAC8C9.14, SPAC2E12.02, SPAC630.14c, SPCC1620.09c, SPCC594.05c, SPCC970.10c, SPAC1250.01, SPBC28F2.10c, SPBC365.10, SPAC23C4.19, SPBC23E6.09, SPAC17G6.10, SPBC17…
GO:0051171	regulation of nitrogen compound metabolic process	1.3817e-08	2.39048e-11	45	166	509	5382	0	0	SPBC29B5.01, SPBC36.05c, SPBC21H7.02, SPAC4D7.10c, SPCC830.03, SPBC577.15c, SPBC354.05c, SPBC19G7.16, SPAC15A10.02, SPCC306.04c, SPBC317.01, SPAC23G3.09, SPAC22E12.19, SPCC1919.14c, SPAC12G12.05c, SPBC1685.08, SPAC18B11.10, SPAC8C9.14, SPAC23G3.01, SPAC2E12.02, SPAC630.14c, SPCC1620.09c, SPCC594.05c, SPCC970.10c, SPAC1250.01, SPAC631.02, SPBC28F2.10c, SPBC18H10.03, SPBC365.10, SPAC23C4.19, SPBC23…
GO:0006090	pyruvate metabolic process	1.54053e-08	2.66528e-11	12	166	30	5382	0	0	SPCC13B11.01, SPAC4H3.10c, SPAPB17E12.14c, SPAC5H10.06c, SPBC1604.05, SPBC32F12.11, SPAC26F1.06, SPAC9E9.09c, SPBC14F5.04c, SPBC19C2.07, SPAC1F8.07c, SPBC1815.01\
GO:0046483	heterocycle metabolic process	2.26423e-08	3.91736e-11	88	166	1561	5382	0	0	SPBP22H7.02c, SPBC21H7.02, SPBC1604.09c, SPCC830.03, SPBC354.05c, SPAC15A10.02, SPCC306.04c, SPBC1734.01c, SPAC22E12.19, SPCC1919.14c, SPAC17G6.16c, SPAC18B11.10, SPAC17H9.13c, SPAC23G3.01, SPAC630.14c, SPAC5H10.06c, SPCC16C4.09, SPCC1183.07, SPAC26F1.06, SPAC2E1P5.05, SPCC594.05c, SPBP8B7.19, SPCC970.10c, SPAC29B12.01, SPBC28F2.10c, SPAC23G3.06, SPBC2D10.10c, SPAC1071.10c, SPBC23E6.09, SPBC28E12…
GO:0006351	transcription, DNA-templated	2.65398e-08	4.59166e-11	43	166	479	5382	0	0	SPBC29B5.01, SPBC36.05c, SPBC21H7.02, SPAC4D7.10c, SPCC830.03, SPBC577.15c, SPBC354.05c, SPBC19G7.16, SPAC15A10.02, SPCC306.04c, SPBC317.01, SPAC23G3.09, SPAC22E12.19, SPCC1919.14c, SPAC12G12.05c, SPBC1685.08, SPAC18B11.10, SPAC23G3.01, SPAC8C9.14, SPAC2E12.02, SPAC630.14c, SPCC1620.09c, SPCC594.05c, SPBP8B7.19, SPCC970.10c, SPAC1250.01, SPBC28F2.10c, SPBC365.10, SPCC330.13, SPAC23C4.19, SPBC23E6…
GO:0097659	nucleic acid-templated transcription	2.65398e-08	4.59166e-11	43	166	479	5382	0	0	SPBC29B5.01, SPBC36.05c, SPBC21H7.02, SPAC4D7.10c, SPCC830.03, SPBC577.15c, SPBC354.05c, SPBC19G7.16, SPAC15A10.02, SPCC306.04c, SPBC317.01, SPAC23G3.09, SPAC22E12.19, SPCC1919.14c, SPAC12G12.05c, SPBC1685.08, SPAC18B11.10, SPAC23G3.01, SPAC8C9.14, SPAC2E12.02, SPAC630.14c, SPCC1620.09c, SPCC594.05c, SPBP8B7.19, SPCC970.10c, SPAC1250.01, SPBC28F2.10c, SPBC365.10, SPCC330.13, SPAC23C4.19, SPBC23E6…
GO:0051252	regulation of RNA metabolic process	2.8028e-08	4.84914e-11	40	166	422	5382	0	0	SPBC29B5.01, SPBC36.05c, SPBC21H7.02, SPAC4D7.10c, SPCC830.03, SPBC577.15c, SPBC354.05c, SPBC19G7.16, SPAC15A10.02, SPCC306.04c, SPBC317.01, SPAC23G3.09, SPAC22E12.19, SPCC1919.14c, SPAC12G12.05c, SPBC1685.08, SPAC18B11.10, SPAC23G3.01, SPAC8C9.14, SPAC2E12.02, SPAC630.14c, SPCC1620.09c, SPCC594.05c, SPCC970.10c, SPAC1250.01, SPBC28F2.10c, SPBC365.10, SPAC23C4.19, SPBC23E6.09, SPAC17G6.10, SPBC17…
GO:2000112	regulation of cellular macromolecule biosynthetic process	3.49708e-08	6.05031e-11	43	166	483	5382	0	0	SPBC29B5.01, SPBC36.05c, SPBC21H7.02, SPAC4D7.10c, SPCC830.03, SPBC577.15c, SPBC354.05c, SPBC19G7.16, SPAC15A10.02, SPCC306.04c, SPBC317.01, SPAC23G3.09, SPAC22E12.19, SPCC1919.14c, SPAC12G12.05c, SPBC1685.08, SPAC18B11.10, SPAC23G3.01, SPAC8C9.14, SPAC2E12.02, SPAC630.14c, SPCC1620.09c, SPCC594.05c, SPCC970.10c, SPAC1250.01, SPBC28F2.10c, SPBC18H10.03, SPBC365.10, SPAC23C4.19, SPBC23E6.09, SPAC1…
GO:0010556	regulation of macromolecule biosynthetic process	3.74484e-08	6.47896e-11	43	166	484	5382	0	0	SPBC29B5.01, SPBC36.05c, SPBC21H7.02, SPAC4D7.10c, SPCC830.03, SPBC577.15c, SPBC354.05c, SPBC19G7.16, SPAC15A10.02, SPCC306.04c, SPBC317.01, SPAC23G3.09, SPAC22E12.19, SPCC1919.14c, SPAC12G12.05c, SPBC1685.08, SPAC18B11.10, SPAC23G3.01, SPAC8C9.14, SPAC2E12.02, SPAC630.14c, SPCC1620.09c, SPCC594.05c, SPCC970.10c, SPAC1250.01, SPBC28F2.10c, SPBC18H10.03, SPBC365.10, SPAC23C4.19, SPBC23E6.09, SPAC1…
GO:0006725	cellular aromatic compound metabolic process	4.47468e-08	7.74165e-11	87	166	1551	5382	0	0	SPBP22H7.02c, SPBC21H7.02, SPBC1604.09c, SPCC830.03, SPBC354.05c, SPAC15A10.02, SPCC306.04c, SPBC1734.01c, SPAC22E12.19, SPCC1919.14c, SPAC17G6.16c, SPAC18B11.10, SPAC23G3.01, SPAC630.14c, SPAC5H10.06c, SPCC16C4.09, SPCC1183.07, SPAC26F1.06, SPAC2E1P5.05, SPCC594.05c, SPBP8B7.19, SPCC970.10c, SPAC29B12.01, SPBC28F2.10c, SPAC23G3.06, SPBC2D10.10c, SPAC1071.10c, SPBC23E6.09, SPBC28E12.05, SPBC13E7.…
GO:0046031	ADP metabolic process	4.87079e-08	8.42698e-11	10	166	20	5382	0	0	SPCC13B11.01, SPAC4H3.10c, SPAPB17E12.14c, SPAC5H10.06c, SPBC1604.05, SPAC26F1.06, SPBC32F12.11, SPBC14F5.04c, SPBC19C2.07, SPBC1815.01\
GO:0043933	macromolecular complex subunit organization	5.4914e-08	9.50069e-11	47	166	571	5382	0	0	SPBP22H7.02c, SPBC29B5.01, SPBC36.05c, SPBC21H7.02, SPAC16E8.01, SPAC4D7.10c, SPBC577.15c, SPBC1A4.03c, SPAC15A10.02, SPBC32H8.12c, SPAC7D4.14c, SPAC25G10.01, SPBC1347.02, SPCC306.04c, SPAC23G3.09, SPAC22E12.19, SPAC12G12.05c, SPBC1685.08, SPBC1703.14c, SPAC630.14c, SPBC31E1.06, SPCC594.05c, SPBP8B7.19, SPCC970.10c, SPCC31H12.04c, SPAC29B12.01, SPAC11E3.01c, SPAC1250.01, SPAC631.02, SPBC28F2.10c,…
GO:0051276	chromosome organization	5.52853e-08	9.56494e-11	42	166	470	5382	0	0	SPBC29B5.01, SPBC36.05c, SPBC21H7.02, SPAC4D7.10c, SPBC577.15c, SPBC1A4.03c, SPAC15A10.02, SPBC32H8.12c, SPAC7D4.14c, SPAC25G10.01, SPBC1347.02, SPCC306.04c, SPAC22E12.19, SPAC12G12.05c, SPBC1685.08, SPBP4H10.06c, SPBC1703.14c, SPAC630.14c, SPBP23A10.13, SPBC19C7.10, SPCC594.05c, SPBP8B7.19, SPCC970.10c, SPAC29B12.01, SPAC11E3.01c, SPAC1250.01, SPAC631.02, SPBC28F2.10c, SPAC2F7.07c, SPBC365.10, S…
GO:0032774	RNA biosynthetic process	5.6226e-08	9.72769e-11	43	166	490	5382	0	0	SPBC29B5.01, SPBC36.05c, SPBC21H7.02, SPAC4D7.10c, SPCC830.03, SPBC577.15c, SPBC354.05c, SPBC19G7.16, SPAC15A10.02, SPCC306.04c, SPBC317.01, SPAC23G3.09, SPAC22E12.19, SPCC1919.14c, SPAC12G12.05c, SPBC1685.08, SPAC18B11.10, SPAC23G3.01, SPAC8C9.14, SPAC2E12.02, SPAC630.14c, SPCC1620.09c, SPCC594.05c, SPBP8B7.19, SPCC970.10c, SPAC1250.01, SPBC28F2.10c, SPBC365.10, SPCC330.13, SPAC23C4.19, SPBC23E6…
GO:0010468	regulation of gene expression	8.32214e-08	1.43982e-10	42	166	476	5382	0	0	SPBC29B5.01, SPBC36.05c, SPBC21H7.02, SPAC4D7.10c, SPCC830.03, SPBC577.15c, SPBC354.05c, SPBC19G7.16, SPAC15A10.02, SPCC306.04c, SPBC317.01, SPAC23G3.09, SPAC22E12.19, SPCC1919.14c, SPAC12G12.05c, SPBC1685.08, SPAC18B11.10, SPAC23G3.01, SPAC8C9.14, SPAC2E12.02, SPAC630.14c, SPCC1620.09c, SPCC594.05c, SPCC970.10c, SPAC1250.01, SPBC28F2.10c, SPBC18H10.03, SPBC365.10, SPAC23C4.19, SPBC23E6.09, SPAC1…
GO:0009135	purine nucleoside diphosphate metabolic process	9.05345e-08	1.56634e-10	10	166	21	5382	0	0	SPCC13B11.01, SPAC4H3.10c, SPAPB17E12.14c, SPAC5H10.06c, SPBC1604.05, SPAC26F1.06, SPBC32F12.11, SPBC14F5.04c, SPBC19C2.07, SPBC1815.01\
GO:0009179	purine ribonucleoside diphosphate metabolic process	9.05345e-08	1.56634e-10	10	166	21	5382	0	0	SPCC13B11.01, SPAC4H3.10c, SPAPB17E12.14c, SPAC5H10.06c, SPBC1604.05, SPAC26F1.06, SPBC32F12.11, SPBC14F5.04c, SPBC19C2.07, SPBC1815.01\
GO:1901576	organic substance biosynthetic process	9.58136e-08	1.65767e-10	95	166	1803	5382	0	0	SPBC21H7.02, SPCP31B10.07, SPAC25G10.08, SPAC589.10c, SPBP4H10.15, SPCC830.03, SPBC354.05c, SPAC56F8.03, SPAC15A10.02, SPCC306.04c, SPAC6G9.09c, SPAC22E12.19, SPCC1919.14c, SPAC18B11.10, SPAC17H9.13c, SPAC23G3.01, SPAC630.14c, SPAC5H10.06c, SPAC26A3.07c, SPAC26F1.06, SPCC594.05c, SPBP8B7.19, SPCC970.10c, SPCC31H12.04c, SPCC74.05, SPBC21B10.10, SPBC28F2.10c, SPBC685.07c, SPAC1071.10c, SPBC23E6.09,…
GO:0031326	regulation of cellular biosynthetic process	1.50547e-07	2.60462e-10	43	166	505	5382	0	0	SPBC29B5.01, SPBC36.05c, SPBC21H7.02, SPAC4D7.10c, SPCC830.03, SPBC577.15c, SPBC354.05c, SPBC19G7.16, SPAC15A10.02, SPCC306.04c, SPBC317.01, SPAC23G3.09, SPAC22E12.19, SPCC1919.14c, SPAC12G12.05c, SPBC1685.08, SPAC18B11.10, SPAC23G3.01, SPAC8C9.14, SPAC2E12.02, SPAC630.14c, SPCC1620.09c, SPCC594.05c, SPCC970.10c, SPAC1250.01, SPBC28F2.10c, SPBC18H10.03, SPBC365.10, SPAC23C4.19, SPBC23E6.09, SPAC1…
GO:0009889	regulation of biosynthetic process	1.60517e-07	2.77712e-10	43	166	506	5382	0	0	SPBC29B5.01, SPBC36.05c, SPBC21H7.02, SPAC4D7.10c, SPCC830.03, SPBC577.15c, SPBC354.05c, SPBC19G7.16, SPAC15A10.02, SPCC306.04c, SPBC317.01, SPAC23G3.09, SPAC22E12.19, SPCC1919.14c, SPAC12G12.05c, SPBC1685.08, SPAC18B11.10, SPAC23G3.01, SPAC8C9.14, SPAC2E12.02, SPAC630.14c, SPCC1620.09c, SPCC594.05c, SPCC970.10c, SPAC1250.01, SPBC28F2.10c, SPBC18H10.03, SPBC365.10, SPAC23C4.19, SPBC23E6.09, SPAC1…
GO:1901360	organic cyclic compound metabolic process	1.82963e-07	3.16545e-10	88	166	1618	5382	0	0	SPBP22H7.02c, SPBC21H7.02, SPBC1604.09c, SPCC830.03, SPBC354.05c, SPAC15A10.02, SPCC306.04c, SPBC1734.01c, SPAC22E12.19, SPCC1919.14c, SPAC17G6.16c, SPAC18B11.10, SPAC17H9.13c, SPAC23G3.01, SPAC630.14c, SPAC5H10.06c, SPCC16C4.09, SPCC1183.07, SPAC26F1.06, SPAC2E1P5.05, SPCC594.05c, SPBP8B7.19, SPCC970.10c, SPAC29B12.01, SPBC28F2.10c, SPAC23G3.06, SPBC2D10.10c, SPAC1071.10c, SPBC23E6.09, SPBC28E12…
GO:0009058	biosynthetic process	2.03125e-07	3.51427e-10	95	166	1825	5382	0	0	SPBC21H7.02, SPCP31B10.07, SPAC25G10.08, SPAC589.10c, SPBP4H10.15, SPCC830.03, SPBC354.05c, SPAC56F8.03, SPAC15A10.02, SPCC306.04c, SPAC6G9.09c, SPAC22E12.19, SPCC1919.14c, SPAC18B11.10, SPAC17H9.13c, SPAC23G3.01, SPAC630.14c, SPAC5H10.06c, SPAC26A3.07c, SPAC26F1.06, SPCC594.05c, SPBP8B7.19, SPCC970.10c, SPCC31H12.04c, SPCC74.05, SPBC21B10.10, SPBC28F2.10c, SPBC685.07c, SPAC1071.10c, SPBC23E6.09,…
GO:0006007	glucose catabolic process	2.31583e-07	4.00663e-10	9	166	17	5382	0	0	SPCC13B11.01, SPAC4H3.10c, SPAC5H10.06c, SPBC1604.05, SPAC26F1.06, SPBC32F12.11, SPBC14F5.04c, SPBC19C2.07, SPBC1815.01\
GO:0018205	peptidyl-lysine modification	3.57761e-07	6.18964e-10	18	166	98	5382	0	0	SPBC16H5.03c, SPBC36.05c, SPBC28F2.10c, SPBC21H7.02, SPAC4C5.04, SPAC4D7.10c, SPAC15A10.02, SPBC32H8.12c, SPAC25G10.01, SPCC306.04c, SPAC343.11c, SPAC9G1.13c, SPAC12G12.05c, SPBC365.06, SPAC30D11.13, SPCC594.05c, SPCC970.10c, SPAC1783.05\
GO:0016569	covalent chromatin modification	3.65782e-07	6.32841e-10	20	166	123	5382	0	0	SPBC36.05c, SPBC28F2.10c, SPBC21H7.02, SPAC2F7.07c, SPAC4D7.10c, SPAC15A10.02, SPBC32H8.12c, SPAC25G10.01, SPBC1347.02, SPCC306.04c, SPAC22E12.19, SPAC343.11c, SPAC9G1.13c, SPAC12G12.05c, SPBC1685.08, SPBC365.06, SPCC24B10.19c, SPCC594.05c, SPCC970.10c, SPAC1783.05\
GO:0016570	histone modification	3.65782e-07	6.32841e-10	20	166	123	5382	0	0	SPBC36.05c, SPBC28F2.10c, SPBC21H7.02, SPAC2F7.07c, SPAC4D7.10c, SPAC15A10.02, SPBC32H8.12c, SPAC25G10.01, SPBC1347.02, SPCC306.04c, SPAC22E12.19, SPAC343.11c, SPAC9G1.13c, SPAC12G12.05c, SPBC1685.08, SPBC365.06, SPCC24B10.19c, SPCC594.05c, SPCC970.10c, SPAC1783.05\
GO:0071103	DNA conformation change	4.09223e-07	7.07999e-10	19	166	111	5382	0	0	SPBC29B5.01, SPAC29B12.01, SPAC11E3.01c, SPAC631.02, SPAC1250.01, SPBC577.15c, SPBC1A4.03c, SPAC7D4.14c, SPBC23E6.09, SPBC1347.02, SPCC306.04c, SPAC22E12.19, SPBP4H10.06c, SPBC1703.14c, SPBP23A10.13, SPCC594.05c, SPBP8B7.19, SPCC970.10c, SPAC1783.05\
GO:0009185	ribonucleoside diphosphate metabolic process	4.64614e-07	8.0383e-10	10	166	24	5382	0	0	SPCC13B11.01, SPAC4H3.10c, SPAPB17E12.14c, SPAC5H10.06c, SPBC1604.05, SPAC26F1.06, SPBC32F12.11, SPBC14F5.04c, SPBC19C2.07, SPBC1815.01\
GO:0006096	glycolytic process	2.1439e-06	3.70917e-09	8	166	15	5382	0	0	SPAC4H3.10c, SPAPB17E12.14c, SPBC1604.05, SPAC26F1.06, SPBC32F12.11, SPBC14F5.04c, SPBC19C2.07, SPBC1815.01\
GO:0006757	ATP generation from ADP	2.1439e-06	3.70917e-09	8	166	15	5382	0	0	SPAC4H3.10c, SPAPB17E12.14c, SPBC1604.05, SPAC26F1.06, SPBC32F12.11, SPBC14F5.04c, SPBC19C2.07, SPBC1815.01\
GO:0019320	hexose catabolic process	4.14802e-06	7.1765e-09	9	166	22	5382	0	0	SPCC13B11.01, SPAC4H3.10c, SPAC5H10.06c, SPBC1604.05, SPAC26F1.06, SPBC32F12.11, SPBC14F5.04c, SPBC19C2.07, SPBC1815.01\
GO:0009132	nucleoside diphosphate metabolic process	4.15148e-06	7.18248e-09	10	166	29	5382	0	0	SPCC13B11.01, SPAC4H3.10c, SPAPB17E12.14c, SPAC5H10.06c, SPBC1604.05, SPAC26F1.06, SPBC32F12.11, SPBC14F5.04c, SPBC19C2.07, SPBC1815.01\
GO:0090304	nucleic acid metabolic process	6.02737e-06	1.0428e-08	72	166	1274	5382	0	0	SPBP22H7.02c, SPBC21H7.02, SPBC1604.09c, SPCC830.03, SPBC354.05c, SPAC15A10.02, SPCC306.04c, SPBC1734.01c, SPAC22E12.19, SPCC1919.14c, SPAC17G6.16c, SPAC18B11.10, SPAC23G3.01, SPAC630.14c, SPCC16C4.09, SPCC1183.07, SPAC2E1P5.05, SPCC594.05c, SPBP8B7.19, SPCC970.10c, SPAC29B12.01, SPBC28F2.10c, SPAC23G3.06, SPBC2D10.10c, SPBC23E6.09, SPBC28E12.05, SPBC13E7.10c, SPAC9G1.13c, SPBC4B4.03, SPBC13E7.08…
GO:0006165	nucleoside diphosphate phosphorylation	7.68193e-06	1.32905e-08	8	166	17	5382	0	0	SPAC4H3.10c, SPAPB17E12.14c, SPBC1604.05, SPAC26F1.06, SPBC32F12.11, SPBC14F5.04c, SPBC19C2.07, SPBC1815.01\
GO:0034654	nucleobase-containing compound biosynthetic process	8.43945e-06	1.46011e-08	45	166	618	5382	0	0	SPBC29B5.01, SPBC36.05c, SPBC21H7.02, SPAC4D7.10c, SPCC830.03, SPBC577.15c, SPBC354.05c, SPBC19G7.16, SPAC15A10.02, SPCC306.04c, SPBC317.01, SPAC23G3.09, SPAC22E12.19, SPCC1919.14c, SPAC12G12.05c, SPBC1685.08, SPAC18B11.10, SPAC8C9.14, SPAC23G3.01, SPAC2E12.02, SPAC630.14c, SPCC1620.09c, SPCC594.05c, SPBP8B7.19, SPCC970.10c, SPAC1250.01, SPBC28F2.10c, SPBC365.10, SPAC1071.10c, SPCC330.13, SPAC23C…
GO:0016070	RNA metabolic process	8.49456e-06	1.46965e-08	63	166	1048	5382	0	0	SPBP22H7.02c, SPBC29B5.01, SPBC36.05c, SPBC21H7.02, SPBC1604.09c, SPAC4D7.10c, SPCC830.03, SPBC577.15c, SPBC354.05c, SPBC19G7.16, SPAC15A10.02, SPAC7D4.14c, SPCC306.04c, SPBC8D2.06, SPBC317.01, SPBC1734.01c, SPAC23G3.09, SPAC22E12.19, SPCC1919.14c, SPAC17G6.16c, SPAC12G12.05c, SPBC1685.08, SPAC18B11.10, SPAC8C9.14, SPAC23G3.01, SPAC2E12.02, SPAC630.14c, SPBC31E1.06, SPCC16C4.09, SPCC1183.07, SPAC…
GO:0006366	transcription from RNA polymerase II promoter	9.93872e-06	1.7195e-08	31	166	333	5382	0	0	SPBC29B5.01, SPBC36.05c, SPBC28F2.10c, SPBC21H7.02, SPAC1250.01, SPAC4D7.10c, SPBC354.05c, SPBC19G7.16, SPAC15A10.02, SPAC23C4.19, SPBC23E6.09, SPBC1734.15, SPAC17G6.10, SPBC317.01, SPAC23G3.09, SPAC12G12.05c, SPAC18B11.10, SPBC1685.08, SPCC1393.08, SPAC23G3.01, SPAC8C9.14, SPAC2E12.02, SPAC630.14c, SPCC1620.09c, SPBC4B4.03, SPBC13E7.08c, SPBP8B7.19, SPAC2G11.14, SPBC1289.10c, SPCC970.10c, SPAC17…
GO:0006734	NADH metabolic process	1.03383e-05	1.78863e-08	9	166	24	5382	0	0	SPCC13B11.01, SPAC4H3.10c, SPAC5H10.06c, SPBC1604.05, SPAC26F1.06, SPBC32F12.11, SPBC14F5.04c, SPBC19C2.07, SPBC1815.01\
GO:0042254	ribosome biogenesis	1.41659e-05	2.45085e-08	31	166	338	5382	0	0	SPBP22H7.02c, SPBC651.01c, SPBP8B7.16c, SPAPB1E7.12, SPAC23G3.06, SPCC1259.01c, SPAC589.10c, SPBC1604.09c, SPAC521.05, SPCC830.03, SPBC2D10.10c, SPAC6F6.03c, SPBC106.18, SPBC28E12.05, SPAC31G5.03, SPBC839.05c, SPBC1734.01c, SPAC17C9.03, SPAC959.03c, SPBP8B7.20c, SPAC806.03c, SPBC31E1.06, SPCC1183.07, SPBC83.15, SPAC22G7.05, SPAC26A3.07c, SPAC2E1P5.05, SPCC1494.06c, SPCC31H12.04c, SPBC29A3.04, SPB…
GO:0044249	cellular biosynthetic process	1.7141e-05	2.96557e-08	89	166	1786	5382	0	0	SPBC21H7.02, SPCP31B10.07, SPAC25G10.08, SPAC589.10c, SPBP4H10.15, SPCC830.03, SPBC354.05c, SPAC56F8.03, SPAC15A10.02, SPCC306.04c, SPAC6G9.09c, SPAC22E12.19, SPCC1919.14c, SPAC18B11.10, SPAC17H9.13c, SPAC23G3.01, SPAC630.14c, SPAC26A3.07c, SPCC594.05c, SPBP8B7.19, SPCC970.10c, SPCC31H12.04c, SPCC74.05, SPBC21B10.10, SPBC28F2.10c, SPBC685.07c, SPAC1071.10c, SPBC23E6.09, SPBC13E7.10c, SPAC17C9.03,…
GO:0046496	nicotinamide nucleotide metabolic process	2.56363e-05	4.43535e-08	12	166	53	5382	0	0	SPCC13B11.01, SPAC4H3.10c, SPAPB17E12.14c, SPAC5H10.06c, SPBC1604.05, SPBC32F12.11, SPBC2G5.05, SPAC26F1.06, SPAC9E9.09c, SPBC14F5.04c, SPBC19C2.07, SPBC1815.01\
GO:0060255	regulation of macromolecule metabolic process	2.65635e-05	4.59577e-08	46	166	664	5382	0	0	SPBC29B5.01, SPBC36.05c, SPBC21H7.02, SPAC4D7.10c, SPCC830.03, SPBC577.15c, SPBC354.05c, SPBC19G7.16, SPAC15A10.02, SPCC306.04c, SPBC317.01, SPAC23G3.09, SPAC22E12.19, SPCC1919.14c, SPAC12G12.05c, SPBC1685.08, SPAC18B11.10, SPAC8C9.14, SPAC23G3.01, SPAC2E12.02, SPAC630.14c, SPCC1620.09c, SPCC594.05c, SPCC970.10c, SPAC1250.01, SPAC631.02, SPBC28F2.10c, SPBC18H10.03, SPBC365.10, SPAC23C4.19, SPBC32…
GO:0019362	pyridine nucleotide metabolic process	3.20885e-05	5.55165e-08	12	166	54	5382	0	0	SPCC13B11.01, SPAC4H3.10c, SPAPB17E12.14c, SPAC5H10.06c, SPBC1604.05, SPBC32F12.11, SPBC2G5.05, SPAC26F1.06, SPAC9E9.09c, SPBC14F5.04c, SPBC19C2.07, SPBC1815.01\
GO:0006735	NADH regeneration	3.87247e-05	6.69977e-08	7	166	14	5382	0	0	SPBC1604.05, SPBC32F12.11, SPAC26F1.06, SPBC14F5.04c, SPAC4H3.10c, SPBC19C2.07, SPBC1815.01\
GO:0061615	glycolytic process through fructose-6-phosphate	3.87247e-05	6.69977e-08	7	166	14	5382	0	0	SPBC1604.05, SPBC32F12.11, SPAC26F1.06, SPBC14F5.04c, SPAC4H3.10c, SPBC19C2.07, SPBC1815.01\
GO:0061620	glycolytic process through glucose-6-phosphate	3.87247e-05	6.69977e-08	7	166	14	5382	0	0	SPBC1604.05, SPBC32F12.11, SPAC26F1.06, SPBC14F5.04c, SPAC4H3.10c, SPBC19C2.07, SPBC1815.01\
GO:0061621	canonical glycolysis	3.87247e-05	6.69977e-08	7	166	14	5382	0	0	SPBC1604.05, SPBC32F12.11, SPAC26F1.06, SPBC14F5.04c, SPAC4H3.10c, SPBC19C2.07, SPBC1815.01\
GO:0061718	glucose catabolic process to pyruvate	3.87247e-05	6.69977e-08	7	166	14	5382	0	0	SPBC1604.05, SPBC32F12.11, SPAC26F1.06, SPBC14F5.04c, SPAC4H3.10c, SPBC19C2.07, SPBC1815.01\
GO:0080090	regulation of primary metabolic process	4.83981e-05	8.37337e-08	46	166	677	5382	0	0	SPBC29B5.01, SPBC36.05c, SPBC21H7.02, SPAC4D7.10c, SPCC830.03, SPBC577.15c, SPBC354.05c, SPBC19G7.16, SPAC15A10.02, SPCC306.04c, SPBC317.01, SPAC23G3.09, SPAC22E12.19, SPCC1919.14c, SPAC12G12.05c, SPBC1685.08, SPAC18B11.10, SPAC8C9.14, SPAC23G3.01, SPAC2E12.02, SPAC630.14c, SPCC1620.09c, SPCC594.05c, SPCC970.10c, SPAC1250.01, SPAC631.02, SPBC28F2.10c, SPBC18H10.03, SPBC365.10, SPAC23C4.19, SPBC32…
GO:0046939	nucleotide phosphorylation	5.78511e-05	1.00088e-07	8	166	21	5382	0	0	SPAC4H3.10c, SPAPB17E12.14c, SPBC1604.05, SPAC26F1.06, SPBC32F12.11, SPBC14F5.04c, SPBC19C2.07, SPBC1815.01\
GO:0031323	regulation of cellular metabolic process	6.34291e-05	1.09739e-07	46	166	683	5382	0	0	SPBC29B5.01, SPBC36.05c, SPBC21H7.02, SPAC4D7.10c, SPCC830.03, SPBC577.15c, SPBC354.05c, SPBC19G7.16, SPAC15A10.02, SPCC306.04c, SPBC317.01, SPAC23G3.09, SPAC22E12.19, SPCC1919.14c, SPAC12G12.05c, SPBC1685.08, SPAC18B11.10, SPAC8C9.14, SPAC23G3.01, SPAC2E12.02, SPAC630.14c, SPCC1620.09c, SPCC594.05c, SPCC970.10c, SPAC1250.01, SPAC631.02, SPBC28F2.10c, SPBC18H10.03, SPBC365.10, SPAC23C4.19, SPBC32…
GO:0016573	histone acetylation	6.64006e-05	1.1488e-07	11	166	47	5382	0	0	SPAC343.11c, SPAC9G1.13c, SPBC28F2.10c, SPBC21H7.02, SPAC12G12.05c, SPBC365.06, SPAC4D7.10c, SPAC15A10.02, SPBC32H8.12c, SPAC25G10.01, SPAC1783.05\
GO:0006323	DNA packaging	7.13106e-05	1.23375e-07	14	166	81	5382	0	0	SPBC29B5.01, SPAC631.02, SPBP4H10.06c, SPBC1703.14c, SPBC577.15c, SPAC7D4.14c, SPCC594.05c, SPBC23E6.09, SPBC1347.02, SPCC306.04c, SPBP8B7.19, SPCC970.10c, SPAC1783.05, SPAC22E12.19\
GO:0006357	regulation of transcription from RNA polymerase II promoter	8.29664e-05	1.43541e-07	27	166	288	5382	0	0	SPBC29B5.01, SPBC36.05c, SPBC28F2.10c, SPBC21H7.02, SPAC1250.01, SPAC4D7.10c, SPBC354.05c, SPAC15A10.02, SPAC23C4.19, SPBC23E6.09, SPBC1734.15, SPAC17G6.10, SPBC317.01, SPAC23G3.09, SPAC12G12.05c, SPAC18B11.10, SPBC1685.08, SPCC1393.08, SPAC8C9.14, SPAC2E12.02, SPAC630.14c, SPCC1620.09c, SPBC4B4.03, SPAC2G11.14, SPBC1289.10c, SPCC970.10c, SPAC1783.05\
GO:0006475	internal protein amino acid acetylation	8.38653e-05	1.45096e-07	11	166	48	5382	0	0	SPAC343.11c, SPAC9G1.13c, SPBC28F2.10c, SPBC21H7.02, SPAC12G12.05c, SPBC365.06, SPAC4D7.10c, SPAC15A10.02, SPBC32H8.12c, SPAC25G10.01, SPAC1783.05\
GO:0018393	internal peptidyl-lysine acetylation	8.38653e-05	1.45096e-07	11	166	48	5382	0	0	SPAC343.11c, SPAC9G1.13c, SPBC28F2.10c, SPBC21H7.02, SPAC12G12.05c, SPBC365.06, SPAC4D7.10c, SPAC15A10.02, SPBC32H8.12c, SPAC25G10.01, SPAC1783.05\
GO:0018394	peptidyl-lysine acetylation	8.38653e-05	1.45096e-07	11	166	48	5382	0	0	SPAC343.11c, SPAC9G1.13c, SPBC28F2.10c, SPBC21H7.02, SPAC12G12.05c, SPBC365.06, SPAC4D7.10c, SPAC15A10.02, SPBC32H8.12c, SPAC25G10.01, SPAC1783.05\
GO:0018130	heterocycle biosynthetic process	9.44637e-05	1.63432e-07	46	166	692	5382	0	0	SPBC29B5.01, SPBC36.05c, SPBC21H7.02, SPAC4D7.10c, SPCC830.03, SPBC577.15c, SPBC354.05c, SPBC19G7.16, SPAC15A10.02, SPCC306.04c, SPBC317.01, SPAC23G3.09, SPAC22E12.19, SPCC1919.14c, SPAC12G12.05c, SPBC1685.08, SPAC18B11.10, SPAC8C9.14, SPAC17H9.13c, SPAC23G3.01, SPAC2E12.02, SPAC630.14c, SPCC1620.09c, SPCC594.05c, SPBP8B7.19, SPCC970.10c, SPAC1250.01, SPBC28F2.10c, SPBC365.10, SPAC1071.10c, SPCC3…
GO:0046365	monosaccharide catabolic process	9.64397e-05	1.66851e-07	9	166	30	5382	0	0	SPCC13B11.01, SPAC4H3.10c, SPAC5H10.06c, SPBC1604.05, SPAC26F1.06, SPBC32F12.11, SPBC14F5.04c, SPBC19C2.07, SPBC1815.01\
GO:0022613	ribonucleoprotein complex biogenesis	0.00011505	1.99049e-07	32	166	390	5382	0	0	SPBP22H7.02c, SPAPB1E7.12, SPCC1259.01c, SPAC589.10c, SPBC1604.09c, SPCC830.03, SPAC31G5.03, SPBC1734.01c, SPAC806.03c, SPBC31E1.06, SPCC1183.07, SPBC83.15, SPAC26A3.07c, SPAC2E1P5.05, SPCC31H12.04c, SPBC29A3.04, SPBC1709.05, SPBC651.01c, SPBP8B7.16c, SPAC23G3.06, SPBC18H10.03, SPAC521.05, SPAC6F6.03c, SPBC2D10.10c, SPBC106.18, SPBC28E12.05, SPBC839.05c, SPAC17C9.03, SPAC959.03c, SPBP8B7.20c, SPA…
GO:0018193	peptidyl-amino acid modification	0.000131623	2.27721e-07	20	166	172	5382	0	0	SPBC16H5.03c, SPBC36.05c, SPBC28F2.10c, SPBC21H7.02, SPAC4C5.04, SPAC4D7.10c, SPAC15A10.02, SPBC32H8.12c, SPAC25G10.01, SPBC1347.02, SPCC306.04c, SPAC343.11c, SPAC9G1.13c, SPAC12G12.05c, SPBC365.06, SPCC594.05c, SPAC30D11.13, SPAC2F7.03c, SPCC970.10c, SPAC1783.05\
GO:0019438	aromatic compound biosynthetic process	0.000148067	2.56172e-07	45	166	679	5382	0	0	SPBC29B5.01, SPBC36.05c, SPBC21H7.02, SPAC4D7.10c, SPCC830.03, SPBC577.15c, SPBC354.05c, SPBC19G7.16, SPAC15A10.02, SPCC306.04c, SPBC317.01, SPAC23G3.09, SPAC22E12.19, SPCC1919.14c, SPAC12G12.05c, SPBC1685.08, SPAC18B11.10, SPAC8C9.14, SPAC23G3.01, SPAC2E12.02, SPAC630.14c, SPCC1620.09c, SPCC594.05c, SPBP8B7.19, SPCC970.10c, SPAC1250.01, SPBC28F2.10c, SPBC365.10, SPAC1071.10c, SPCC330.13, SPAC23C…
GO:0046034	ATP metabolic process	0.000196093	3.39261e-07	12	166	63	5382	0	0	SPCC13B11.01, SPAC4H3.10c, SPAPB17E12.14c, SPAC5H10.06c, SPAC1071.10c, SPBC1604.05, SPBC32F12.11, SPAC26F1.06, SPBC14F5.04c, SPBC19C2.07, SPCC191.07, SPBC1815.01\
GO:0072524	pyridine-containing compound metabolic process	0.000234959	4.06503e-07	12	166	64	5382	0	0	SPCC13B11.01, SPAC4H3.10c, SPAPB17E12.14c, SPAC5H10.06c, SPBC1604.05, SPBC32F12.11, SPBC2G5.05, SPAC26F1.06, SPAC9E9.09c, SPBC14F5.04c, SPBC19C2.07, SPBC1815.01\
GO:0006006	glucose metabolic process	0.000317898	5.49996e-07	9	166	34	5382	0	0	SPCC13B11.01, SPAC4H3.10c, SPAC5H10.06c, SPBC1604.05, SPAC26F1.06, SPBC32F12.11, SPBC14F5.04c, SPBC19C2.07, SPBC1815.01\
GO:0009205	purine ribonucleoside triphosphate metabolic process	0.000333799	5.77507e-07	12	166	66	5382	0	0	SPCC13B11.01, SPAC4H3.10c, SPAPB17E12.14c, SPAC5H10.06c, SPAC1071.10c, SPBC1604.05, SPBC32F12.11, SPAC26F1.06, SPBC14F5.04c, SPBC19C2.07, SPCC191.07, SPBC1815.01\
GO:0006733	oxidoreduction coenzyme metabolic process	0.000395868	6.84893e-07	12	166	67	5382	0	0	SPCC13B11.01, SPAC4H3.10c, SPAPB17E12.14c, SPAC5H10.06c, SPBC1604.05, SPBC32F12.11, SPBC2G5.05, SPAC26F1.06, SPAC9E9.09c, SPBC14F5.04c, SPBC19C2.07, SPBC1815.01\
GO:0019318	hexose metabolic process	0.000431298	7.46191e-07	10	166	45	5382	0	0	SPCC13B11.01, SPAC4H3.10c, SPAPB17E12.14c, SPAC5H10.06c, SPBC1604.05, SPAC26F1.06, SPBC32F12.11, SPBC14F5.04c, SPBC19C2.07, SPBC1815.01\
GO:0009126	purine nucleoside monophosphate metabolic process	0.000501046	8.66862e-07	13	166	81	5382	0	0	SPCC13B11.01, SPAC4H3.10c, SPAPB17E12.14c, SPAC5H10.06c, SPAC1071.10c, SPBC1604.05, SPBC32F12.11, SPAC26F1.06, SPBC106.04, SPBC14F5.04c, SPBC19C2.07, SPCC191.07, SPBC1815.01\
GO:0009167	purine ribonucleoside monophosphate metabolic process	0.000501046	8.66862e-07	13	166	81	5382	0	0	SPCC13B11.01, SPAC4H3.10c, SPAPB17E12.14c, SPAC5H10.06c, SPAC1071.10c, SPBC1604.05, SPBC32F12.11, SPAC26F1.06, SPBC106.04, SPBC14F5.04c, SPBC19C2.07, SPCC191.07, SPBC1815.01\
GO:0044085	cellular component biogenesis	0.000530637	9.18057e-07	50	166	831	5382	0	0	SPBP22H7.02c, SPBC29B5.01, SPAPB1E7.12, SPAC16E8.01, SPCC1259.01c, SPAC589.10c, SPBC1604.09c, SPCC830.03, SPBC577.15c, SPBC32H8.12c, SPAC7D4.14c, SPBC1347.02, SPAC31G5.03, SPCC306.04c, SPBC317.01, SPBC1734.01c, SPAC22E12.19, SPAC23G3.09, SPAC806.03c, SPBC31E1.06, SPCC1183.07, SPBC83.15, SPAC26A3.07c, SPAC2E1P5.05, SPCC594.05c, SPBP8B7.19, SPCC970.10c, SPCC31H12.04c, SPBC29A3.04, SPBC1709.05, SPBC…
GO:0019674	NAD metabolic process	0.00054106	9.36089e-07	9	166	36	5382	0	0	SPCC13B11.01, SPAC4H3.10c, SPAC5H10.06c, SPBC1604.05, SPAC26F1.06, SPBC32F12.11, SPBC14F5.04c, SPBC19C2.07, SPBC1815.01\
GO:0009144	purine nucleoside triphosphate metabolic process	0.000551511	9.54171e-07	12	166	69	5382	0	0	SPCC13B11.01, SPAC4H3.10c, SPAPB17E12.14c, SPAC5H10.06c, SPAC1071.10c, SPBC1604.05, SPBC32F12.11, SPAC26F1.06, SPBC14F5.04c, SPBC19C2.07, SPCC191.07, SPBC1815.01\
GO:0009199	ribonucleoside triphosphate metabolic process	0.000551511	9.54171e-07	12	166	69	5382	0	0	SPCC13B11.01, SPAC4H3.10c, SPAPB17E12.14c, SPAC5H10.06c, SPAC1071.10c, SPBC1604.05, SPBC32F12.11, SPAC26F1.06, SPBC14F5.04c, SPBC19C2.07, SPCC191.07, SPBC1815.01\
GO:1901362	organic cyclic compound biosynthetic process	0.000634575	1.09788e-06	46	166	738	5382	0	0	SPBC29B5.01, SPBC36.05c, SPBC21H7.02, SPAC4D7.10c, SPCC830.03, SPBC577.15c, SPBC354.05c, SPBC19G7.16, SPAC15A10.02, SPCC306.04c, SPBC317.01, SPAC23G3.09, SPAC22E12.19, SPCC1919.14c, SPAC12G12.05c, SPBC1685.08, SPAC18B11.10, SPAC8C9.14, SPAC17H9.13c, SPAC23G3.01, SPAC2E12.02, SPAC630.14c, SPCC1620.09c, SPCC594.05c, SPBP8B7.19, SPCC970.10c, SPAC1250.01, SPBC28F2.10c, SPBC365.10, SPAC1071.10c, SPCC3…
GO:0034728	nucleosome organization	0.00064663	1.11874e-06	11	166	58	5382	0	0	SPBC29B5.01, SPAC343.11c, SPAC9G1.13c, SPAC11E3.01c, SPBC577.15c, SPBC32H8.12c, SPBC23E6.09, SPBC1347.02, SPBP8B7.19, SPCC970.10c, SPAC1783.05\
GO:0006333	chromatin assembly or disassembly	0.000648005	1.12112e-06	12	166	70	5382	0	0	SPBC29B5.01, SPAC631.02, SPBC1703.14c, SPBC577.15c, SPAC7D4.14c, SPCC594.05c, SPBC23E6.09, SPBC1347.02, SPCC306.04c, SPBP8B7.19, SPCC970.10c, SPAC22E12.19\
GO:0006091	generation of precursor metabolites and energy	0.000669122	1.15765e-06	13	166	83	5382	0	0	SPCC13B11.01, SPAC4H3.10c, SPAPB17E12.14c, SPBP4H10.15, SPAC5H10.06c, SPBC1604.05, SPBC32F12.11, SPAC26F1.06, SPBC14F5.04c, SPBC19C2.07, SPAC1F8.07c, SPCC191.07, SPBC1815.01\
GO:0006473	protein acetylation	0.000922526	1.59607e-06	11	166	60	5382	0	0	SPAC343.11c, SPAC9G1.13c, SPBC28F2.10c, SPBC21H7.02, SPAC12G12.05c, SPBC365.06, SPAC4D7.10c, SPAC15A10.02, SPBC32H8.12c, SPAC25G10.01, SPAC1783.05\
GO:0071824	protein-DNA complex subunit organization	0.00132802	2.29762e-06	13	166	88	5382	0	0	SPBC29B5.01, SPBC13E7.10c, SPAC343.11c, SPAC9G1.13c, SPAC11E3.01c, SPBC577.15c, SPBC32H8.12c, SPBC23E6.09, SPBC1347.02, SPBP8B7.19, SPCC970.10c, SPAC1783.05, SPAC23G3.09\
GO:0009141	nucleoside triphosphate metabolic process	0.00160875	2.78331e-06	12	166	76	5382	0	0	SPCC13B11.01, SPAC4H3.10c, SPAPB17E12.14c, SPAC5H10.06c, SPAC1071.10c, SPBC1604.05, SPBC32F12.11, SPAC26F1.06, SPBC14F5.04c, SPBC19C2.07, SPCC191.07, SPBC1815.01\
GO:0002181	cytoplasmic translation	0.00201629	3.48838e-06	33	166	465	5382	0	0	SPAPB1E7.12, SPCC1183.08c, SPCP31B10.07, SPAC25G10.08, SPCC1259.01c, SPAC589.10c, SPAC56F8.03, SPAC31G5.03, SPBC8D2.06, SPAC6G9.09c, SPCC1223.05c, SPAC806.03c, SPAC23A1.11, SPAC26A3.07c, SPCC31H12.04c, SPBC29A3.04, SPCC74.05, SPBC21B10.10, SPBC1709.02c, SPBC18H10.03, SPAC521.05, SPCC417.08, SPAC890.08, SPBC1711.06, SPBC685.07c, SPBP8B7.03c, SPBC106.18, SPBC839.05c, SPAC1805.13, SPAC17C9.03, SPBC1…
GO:0071840	cellular component organization or biogenesis	0.00208948	3.61502e-06	83	166	1782	5382	0	0	SPBP22H7.02c, SPBC21H7.02, SPAC589.10c, SPBP4H10.15, SPBC1604.09c, SPCC830.03, SPAC15A10.02, SPCC306.04c, SPBC1734.01c, SPAC22E12.19, SPAC630.14c, SPCC1183.07, SPBC83.15, SPAC26A3.07c, SPAC2E1P5.05, SPCC594.05c, SPBP8B7.19, SPCC970.10c, SPCC31H12.04c, SPAC29B12.01, SPCC320.10, SPAC11E3.01c, SPBC28F2.10c, SPAC23G3.06, SPAC2F7.07c, SPBC2D10.10c, SPBC23E6.09, SPBC28E12.05, SPBC13E7.10c, SPAC17C9.03,…
GO:0005996	monosaccharide metabolic process	0.0021296	3.68443e-06	10	166	53	5382	0	0	SPCC13B11.01, SPAC4H3.10c, SPAPB17E12.14c, SPAC5H10.06c, SPBC1604.05, SPAC26F1.06, SPBC32F12.11, SPBC14F5.04c, SPBC19C2.07, SPBC1815.01\
GO:0009987	cellular process	0.00215911	3.73549e-06	155	166	4358	5382	0	0	SPBP22H7.02c, SPBC21H7.02, SPCP31B10.07, SPAC25G10.08, SPBP4H10.15, SPBC1604.09c, SPCC830.03, SPBC354.05c, SPAC56F8.03, SPAC15A10.02, SPBC1734.01c, SPCC18B5.01c, SPCC594.05c, SPCC31H12.04c, SPAC29B12.01, SPCC74.05, SPCC320.10, SPBC28F2.10c, SPAC2F7.07c, SPAC1071.10c, SPBC28E12.05, SPBC577.08c, SPBC12D12.05c, SPBC13E7.10c, SPAC9G1.13c, SPBC4B4.03, SPCC1494.06c, SPAC30D11.13, SPBC16H5.03c, SPBC36.0…
GO:0019222	regulation of metabolic process	0.00236131	4.0853e-06	46	166	773	5382	0	0	SPBC29B5.01, SPBC36.05c, SPBC21H7.02, SPAC4D7.10c, SPCC830.03, SPBC577.15c, SPBC354.05c, SPBC19G7.16, SPAC15A10.02, SPCC306.04c, SPBC317.01, SPAC23G3.09, SPAC22E12.19, SPCC1919.14c, SPAC12G12.05c, SPBC1685.08, SPAC18B11.10, SPAC8C9.14, SPAC23G3.01, SPAC2E12.02, SPAC630.14c, SPCC1620.09c, SPCC594.05c, SPCC970.10c, SPAC1250.01, SPAC631.02, SPBC28F2.10c, SPBC18H10.03, SPBC365.10, SPAC23C4.19, SPBC32…
GO:0044724	single-organism carbohydrate catabolic process	0.00254483	4.40283e-06	10	166	54	5382	0	0	SPCC13B11.01, SPAC4H3.10c, SPAPB17E12.14c, SPAC5H10.06c, SPBC1604.05, SPAC26F1.06, SPBC32F12.11, SPBC14F5.04c, SPBC19C2.07, SPBC1815.01\
GO:0031497	chromatin assembly	0.00286853	4.96286e-06	11	166	67	5382	0	0	SPBC29B5.01, SPAC631.02, SPBC577.15c, SPAC7D4.14c, SPCC594.05c, SPBC23E6.09, SPBC1347.02, SPBP8B7.19, SPCC306.04c, SPCC970.10c, SPAC22E12.19\
GO:0043543	protein acylation	0.0033318	5.76436e-06	11	166	68	5382	0	0	SPAC343.11c, SPAC9G1.13c, SPBC28F2.10c, SPBC21H7.02, SPAC12G12.05c, SPBC365.06, SPAC4D7.10c, SPAC15A10.02, SPBC32H8.12c, SPAC25G10.01, SPAC1783.05\
GO:0009150	purine ribonucleotide metabolic process	0.00360182	6.23152e-06	13	166	96	5382	0	0	SPCC13B11.01, SPAC4H3.10c, SPAPB17E12.14c, SPAC5H10.06c, SPAC1071.10c, SPBC1604.05, SPBC32F12.11, SPAC26F1.06, SPBC106.04, SPBC14F5.04c, SPBC19C2.07, SPCC191.07, SPBC1815.01\
GO:0032787	monocarboxylic acid metabolic process	0.00360182	6.23152e-06	13	166	96	5382	0	0	SPCC13B11.01, SPAC4H3.10c, SPAPB17E12.14c, SPAC5H10.06c, SPBC1604.05, SPBC32F12.11, SPAC26F1.06, SPAC9E9.09c, SPBC14F5.04c, SPBC19C2.07, SPAC1F8.07c, SPBC1815.01, SPBC317.01\
GO:0009161	ribonucleoside monophosphate metabolic process	0.0040491	7.00536e-06	13	166	97	5382	0	0	SPCC13B11.01, SPAC4H3.10c, SPAPB17E12.14c, SPAC5H10.06c, SPAC1071.10c, SPBC1604.05, SPBC32F12.11, SPAC26F1.06, SPBC106.04, SPBC14F5.04c, SPBC19C2.07, SPCC191.07, SPBC1815.01\
GO:0016052	carbohydrate catabolic process	0.00584764	1.0117e-05	10	166	59	5382	0	0	SPCC13B11.01, SPAC4H3.10c, SPAPB17E12.14c, SPAC5H10.06c, SPBC1604.05, SPAC26F1.06, SPBC32F12.11, SPBC14F5.04c, SPBC19C2.07, SPBC1815.01\
GO:0009123	nucleoside monophosphate metabolic process	0.00636793	1.10172e-05	13	166	101	5382	0	0	SPCC13B11.01, SPAC4H3.10c, SPAPB17E12.14c, SPAC5H10.06c, SPAC1071.10c, SPBC1604.05, SPBC32F12.11, SPAC26F1.06, SPBC106.04, SPBC14F5.04c, SPBC19C2.07, SPCC191.07, SPBC1815.01\
GO:0055114	oxidation-reduction process	0.0068493	1.185e-05	12	166	87	5382	0	0	SPCC13B11.01, SPAC4H3.10c, SPBP4H10.15, SPAC5H10.06c, SPBC1604.05, SPAC26F1.06, SPAC9E9.09c, SPBC32F12.11, SPBC14F5.04c, SPBC19C2.07, SPCC191.07, SPBC1815.01\
GO:0046128	purine ribonucleoside metabolic process	0.00772108	1.33583e-05	12	166	88	5382	0	0	SPCC13B11.01, SPAC4H3.10c, SPAPB17E12.14c, SPAC5H10.06c, SPAC1071.10c, SPBC1604.05, SPBC32F12.11, SPAC26F1.06, SPBC14F5.04c, SPBC19C2.07, SPCC191.07, SPBC1815.01\
}

## Sheet: GO generic cerevisiae SUMO
{\rtf1\ansi\ansicpg1252\cocoartf1265\cocoasubrtf210
{\fonttbl\f0\fmodern\fcharset0 Courier;}
{\colortbl;\red255\green255\blue255;}
\margl1440\margr1440\vieww10800\viewh8400\viewkind0
\deftab720
\pard\pardeftab720
\f0\fs24 \cf0 Date	Fri Jul 17 14:46:24 EDT 2015\
Aspect	P\
P-value cutoff	0.01\
Calculate FDR	Yes\
Regulation links followed	Yes\
Bonferroni correction	Yes\
Annotation file	gene_association.sgd\
Evidence codes used	ISM (957), IEA (45412), IGI (3688), IEP (120), NAS (663), IBA (200), IPI (2432), ND (3690), ISO (8), IC (806), ISS (1899), ISA (190), IMP (12370), IDA (20921), RCA (6), TAS (869)\
Duplicates in input list (2)	YJL092W YPR110C\
Unknown identifiers (5)	YALO38W YCRO12W YGL054W YL184W-B YLR339C\
\
GOID	TERM	CORRECTED_PVALUE	UNCORRECTED_PVALUE	NUM_LIST_ANNOTATIONS	LIST_SIZE	TOTAL_NUM_ANNOTATIONS	POPULATION_SIZE	FDR_RATE	EXPECTED_FALSE_POSITIVES	ANNOTATED_GENES\
GO:0044238	primary metabolic process	1.86696e-55	1.07855e-58	463	545	3832	7166	0	0	YMR083W, YMR290C, YOR187W, YJL052W, YEL009C, YDL084W, YJR089W, YHR119W, YBL092W, YLR303W, YBR289W, YPL131W, YPL139C, YOR341W, YLR167W, YDL126C, YGL244W, YHR099W, YCL018W, YBL076C, YLR277C, YBR084W, YML028W, YMR104C, YJL081C, YDL131W, YJR009C, YFR052W, YNL199C, YBR048W, YPR190C, YPL217C, YDL213C, YHR107C, YJL148W, YAL015C, YPL011C, YMR215W, YAL025C, YFR006W, YDR130C, YER064C, YBL003C, YBL072C, YPR…
GO:0071704	organic substance metabolic process	2.34178e-54	1.35285e-57	472	545	4006	7166	0	0	YMR083W, YMR290C, YDR135C, YOR187W, YJL052W, YEL009C, YDL084W, YJR089W, YHR119W, YBL092W, YLR303W, YBR289W, YPL131W, YPL139C, YOR341W, YLR167W, YDL126C, YGL244W, YHR099W, YCL018W, YBL076C, YLR277C, YBR084W, YML028W, YMR104C, YJL081C, YDL131W, YJR009C, YFR052W, YNL199C, YBR048W, YPR190C, YPL217C, YDL213C, YHR107C, YJL148W, YAL015C, YPL011C, YMR215W, YAL025C, YFR006W, YDR130C, YER064C, YBL003C, YBL…
GO:1901360	organic cyclic compound metabolic process	1.02367e-50	5.91376e-54	330	545	2142	7166	0	0	YMR083W, YMR290C, YJL052W, YEL009C, YDL084W, YHR119W, YBR289W, YPL139C, YOR341W, YLR167W, YDL126C, YGL244W, YHR099W, YBL076C, YLR277C, YBR084W, YML028W, YJL081C, YJR009C, YNL199C, YBR048W, YPR190C, YPL217C, YDL213C, YJL148W, YAL015C, YPL011C, YAL025C, YER064C, YBL003C, YBL072C, YPR031W, YJR048W, YDL002C, YPL273W, YOL059W, YER148W, YNL096C, YDL208W, YJR045C, YGR264C, YDR064W, YOR290C, YMR219W, YGL…
GO:0006807	nitrogen compound metabolic process	1.54913e-50	8.94936e-54	393	545	2918	7166	0	0	YMR083W, YMR290C, YDR135C, YOR187W, YJL052W, YEL009C, YDL084W, YHR119W, YBL092W, YLR303W, YBR289W, YPL131W, YPL139C, YOR341W, YLR167W, YDL126C, YGL244W, YHR099W, YCL018W, YBL076C, YLR277C, YBR084W, YML028W, YJL081C, YDL131W, YJR009C, YNL199C, YBR048W, YPR190C, YPL217C, YDL213C, YJL148W, YAL015C, YPL011C, YAL025C, YER064C, YBL003C, YBL072C, YPR031W, YJR048W, YMR079W, YMR230W, YKL126W, YDL002C, YMR…
GO:0006725	cellular aromatic compound metabolic process	1.66751e-50	9.63321e-54	323	545	2067	7166	0	0	YMR083W, YMR290C, YJL052W, YEL009C, YDL084W, YHR119W, YBR289W, YPL139C, YOR341W, YLR167W, YDL126C, YGL244W, YHR099W, YBL076C, YLR277C, YBR084W, YML028W, YJL081C, YJR009C, YNL199C, YBR048W, YPR190C, YPL217C, YDL213C, YJL148W, YAL015C, YPL011C, YAL025C, YER064C, YBL003C, YBL072C, YPR031W, YJR048W, YDL002C, YPL273W, YOL059W, YER148W, YNL096C, YDL208W, YJR045C, YGR264C, YDR064W, YOR290C, YMR219W, YGL…
GO:0044237	cellular metabolic process	3.63255e-50	2.09853e-53	465	545	3985	7166	0	0	YMR083W, YMR290C, YDR135C, YOR187W, YJL052W, YEL009C, YDL084W, YJR089W, YHR119W, YBL092W, YBR011C, YLR303W, YBR289W, YPL131W, YPL139C, YOR341W, YLR167W, YDL126C, YGL244W, YHR099W, YCL018W, YBL076C, YLR277C, YBR084W, YML028W, YMR104C, YJL081C, YDL131W, YJR009C, YFR052W, YNL199C, YBR048W, YPR190C, YPL217C, YDL213C, YHR107C, YJL148W, YAL015C, YPL011C, YAL025C, YDR130C, YER064C, YBL003C, YBL072C, YPR…
GO:0046483	heterocycle metabolic process	1.57451e-49	9.09597e-53	323	545	2085	7166	0	0	YMR083W, YMR290C, YJL052W, YEL009C, YDL084W, YHR119W, YBR289W, YPL139C, YOR341W, YLR167W, YDL126C, YGL244W, YHR099W, YBL076C, YLR277C, YBR084W, YML028W, YJL081C, YJR009C, YNL199C, YBR048W, YPR190C, YPL217C, YDL213C, YJL148W, YAL015C, YPL011C, YAL025C, YER064C, YBL003C, YBL072C, YPR031W, YJR048W, YDL002C, YPL273W, YOL059W, YER148W, YNL096C, YDL208W, YJR045C, YGR264C, YDR064W, YOR290C, YMR219W, YGL…
GO:0008152	metabolic process	4.28392e-49	2.47483e-52	488	545	4410	7166	0	0	YMR083W, YMR290C, YDR135C, YOR187W, YJL052W, YEL009C, YDL084W, YOR153W, YJR089W, YHR119W, YBL092W, YBR011C, YLR303W, YBR289W, YPL131W, YPL139C, YOR341W, YLR167W, YDL126C, YGL244W, YHR099W, YCL018W, YBL076C, YLR277C, YBR084W, YML028W, YMR104C, YJL081C, YDL131W, YJR009C, YFR052W, YNL199C, YBR048W, YPR190C, YPL217C, YDL213C, YHR107C, YJL148W, YAL015C, YPL011C, YMR215W, YAL025C, YFR006W, YDR130C, YER…
GO:0006139	nucleobase-containing compound metabolic process	6.36094e-49	3.67472e-52	313	545	1985	7166	0	0	YMR083W, YMR290C, YJL052W, YEL009C, YDL084W, YHR119W, YBR289W, YPL139C, YOR341W, YLR167W, YDL126C, YGL244W, YHR099W, YBL076C, YLR277C, YBR084W, YML028W, YJL081C, YJR009C, YNL199C, YBR048W, YPR190C, YPL217C, YDL213C, YJL148W, YAL015C, YPL011C, YAL025C, YER064C, YBL003C, YBL072C, YPR031W, YJR048W, YDL002C, YPL273W, YOL059W, YER148W, YNL096C, YDL208W, YJR045C, YGR264C, YDR064W, YOR290C, YMR219W, YGL…
GO:0034641	cellular nitrogen compound metabolic process	4.33939e-48	2.50687e-51	376	545	2749	7166	0	0	YMR083W, YMR290C, YDR135C, YOR187W, YJL052W, YEL009C, YDL084W, YHR119W, YBL092W, YBR289W, YPL131W, YPL139C, YOR341W, YLR167W, YDL126C, YGL244W, YHR099W, YBL076C, YLR277C, YBR084W, YML028W, YJL081C, YJR009C, YNL199C, YBR048W, YPR190C, YPL217C, YDL213C, YJL148W, YAL015C, YPL011C, YAL025C, YER064C, YBL003C, YBL072C, YPR031W, YJR048W, YMR079W, YMR230W, YDL002C, YPL273W, YOL059W, YER148W, YBR191W, YOR…
GO:1901576	organic substance biosynthetic process	1.3842e-46	7.99651e-50	340	545	2338	7166	0	0	YMR083W, YOR187W, YJL052W, YEL009C, YDL084W, YHR119W, YBL092W, YLR303W, YBR289W, YPL131W, YPL139C, YOR341W, YLR167W, YGL244W, YHR099W, YCL018W, YBL076C, YLR277C, YBR084W, YJL081C, YDL131W, YJR009C, YNL199C, YBR048W, YPR190C, YJL148W, YAL015C, YPL011C, YER064C, YBL072C, YPR031W, YMR079W, YMR230W, YKL126W, YDL002C, YMR296C, YPL273W, YER148W, YBR191W, YOR312C, YGL103W, YNL096C, YGR264C, YDR064W, YGL…
GO:0009058	biosynthetic process	4.07707e-45	2.35533e-48	340	545	2368	7166	0	0	YMR083W, YOR187W, YJL052W, YEL009C, YDL084W, YHR119W, YBL092W, YLR303W, YBR289W, YPL131W, YPL139C, YOR341W, YLR167W, YGL244W, YHR099W, YCL018W, YBL076C, YLR277C, YBR084W, YJL081C, YDL131W, YJR009C, YNL199C, YBR048W, YPR190C, YJL148W, YAL015C, YPL011C, YER064C, YBL072C, YPR031W, YMR079W, YMR230W, YKL126W, YDL002C, YMR296C, YPL273W, YER148W, YBR191W, YOR312C, YGL103W, YNL096C, YGR264C, YDR064W, YGL…
GO:0009987	cellular process	1.72112e-41	9.94294e-45	518	545	5203	7166	0	0	YMR032W, YDR135C, YOR187W, YEL009C, YJR089W, YHR119W, YBR011C, YBR289W, YPL131W, YPL139C, YLR167W, YDL126C, YGL244W, YLR277C, YML028W, YDR346C, YJL081C, YJR009C, YFR052W, YPL217C, YAL015C, YPL158C, YDR130C, YBL003C, YPR031W, YKL096W, YMR079W, YKL126W, YDL002C, YMR296C, YPL273W, YER148W, YOR312C, YGL103W, YNL096C, YDL208W, YJR045C, YDR064W, YLR248W, YGL066W, YKL104C, YDR190C, YOR310C, YJL005W, YJL…
GO:0051171	regulation of nitrogen compound metabolic process	3.69139e-41	2.13252e-44	190	545	914	7166	0	0	YLR033W, YDR174W, YEL009C, YDL084W, YHR119W, YHR206W, YBR020W, YBR289W, YOR144C, YDR225W, YPL139C, YER111C, YGL244W, YHR099W, YBL076C, YJL081C, YNL199C, YLR335W, YIL149C, YGR056W, YGL130W, YNL209W, YAL015C, YPL011C, YGR005C, YER064C, YPR133C, YPL240C, YGR280C, YDR448W, YPR031W, YOL145C, YLR192C, YAL011W, YBR189W, YNL097C, YMR079W, YKL126W, YDL002C, YOL135C, YPL049C, YER164W, YDR469W, YGR002C, YJR…
GO:0006351	transcription, DNA-templated	4.10946e-41	2.37404e-44	172	545	767	7166	0	0	YLR033W, YDR174W, YEL009C, YDL084W, YHR119W, YHR206W, YBR020W, YBR289W, YDR225W, YPL139C, YOR341W, YJR063W, YER111C, YGL244W, YHR099W, YLR277C, YJL081C, YNL199C, YLR335W, YPR190C, YIL149C, YGR056W, YGL130W, YOR116C, YJL148W, YPL011C, YGR005C, YER064C, YPR133C, YDR448W, YPR031W, YOL145C, YAL011W, YNL097C, YDL002C, YOL135C, YER148W, YPL049C, YER164W, YDR469W, YGR002C, YOR290C, YMR219W, YGL066W, YPL…
GO:0097659	nucleic acid-templated transcription	4.98922e-41	2.88228e-44	172	545	768	7166	0	0	YLR033W, YDR174W, YEL009C, YDL084W, YHR119W, YHR206W, YBR020W, YBR289W, YDR225W, YPL139C, YOR341W, YJR063W, YER111C, YGL244W, YHR099W, YLR277C, YJL081C, YNL199C, YLR335W, YPR190C, YIL149C, YGR056W, YGL130W, YOR116C, YJL148W, YPL011C, YGR005C, YER064C, YPR133C, YDR448W, YPR031W, YOL145C, YAL011W, YNL097C, YDL002C, YOL135C, YER148W, YPL049C, YER164W, YDR469W, YGR002C, YOR290C, YMR219W, YGL066W, YPL…
GO:0032774	RNA biosynthetic process	1.3085e-40	7.55924e-44	172	545	773	7166	0	0	YLR033W, YDR174W, YEL009C, YDL084W, YHR119W, YHR206W, YBR020W, YBR289W, YDR225W, YPL139C, YOR341W, YJR063W, YER111C, YGL244W, YHR099W, YLR277C, YJL081C, YNL199C, YLR335W, YPR190C, YIL149C, YGR056W, YGL130W, YOR116C, YJL148W, YPL011C, YGR005C, YER064C, YPR133C, YDR448W, YPR031W, YOL145C, YAL011W, YNL097C, YDL002C, YOL135C, YER148W, YPL049C, YER164W, YDR469W, YGR002C, YOR290C, YMR219W, YGL066W, YPL…
GO:0010556	regulation of macromolecule biosynthetic process	1.50766e-39	8.70976e-43	182	545	868	7166	0	0	YLR033W, YDR174W, YEL009C, YDL084W, YHR119W, YHR206W, YBR020W, YBR289W, YDR225W, YPL139C, YER111C, YGL244W, YHR099W, YBL076C, YJL081C, YNL199C, YLR335W, YIL149C, YGR056W, YGL130W, YNL209W, YAL015C, YPL011C, YGR005C, YER064C, YPR133C, YPL240C, YGR280C, YDR448W, YPR031W, YOL145C, YLR192C, YAL011W, YBR189W, YNL097C, YKL126W, YDL002C, YOL135C, YPL049C, YER164W, YDR469W, YGR002C, YLR150W, YOR290C, YMR…
GO:0019438	aromatic compound biosynthetic process	5.15209e-39	2.97637e-42	201	545	1039	7166	0	0	YLR033W, YDR174W, YEL009C, YDL084W, YHR119W, YHR206W, YBR249C, YBR020W, YBR289W, YDR225W, YPL139C, YOR341W, YJR063W, YER111C, YGL244W, YHR099W, YLR277C, YBR084W, YJL081C, YNL199C, YLR335W, YPR190C, YIL149C, YCL050C, YGR056W, YGL130W, YOR116C, YJL148W, YPL011C, YGR005C, YER064C, YPR133C, YDR448W, YPR031W, YOL145C, YAL011W, YCL030C, YNL220W, YNL097C, YBL039C, YDL002C, YOL135C, YER148W, YBL005W-B, Y…
GO:0044249	cellular biosynthetic process	5.73963e-39	3.31579e-42	323	545	2298	7166	0	0	YOR187W, YEL009C, YDL084W, YHR119W, YBL092W, YLR303W, YBR289W, YPL131W, YPL139C, YOR341W, YLR167W, YGL244W, YHR099W, YCL018W, YBL076C, YLR277C, YBR084W, YJL081C, YDL131W, YNL199C, YBR048W, YPR190C, YJL148W, YAL015C, YPL011C, YER064C, YBL072C, YPR031W, YMR079W, YMR230W, YKL126W, YDL002C, YMR296C, YPL273W, YER148W, YBR191W, YOR312C, YGL103W, YNL096C, YGR264C, YDR064W, YOR290C, YMR219W, YGL066W, YKL…
GO:0034654	nucleobase-containing compound biosynthetic process	6.24585e-39	3.60823e-42	193	545	970	7166	0	0	YLR033W, YDR174W, YEL009C, YDL084W, YHR119W, YHR206W, YBR020W, YBR289W, YDR225W, YPL139C, YOR341W, YJR063W, YER111C, YGL244W, YHR099W, YLR277C, YBR084W, YJL081C, YNL199C, YLR335W, YPR190C, YIL149C, YCL050C, YGR056W, YGL130W, YOR116C, YJL148W, YPL011C, YGR005C, YER064C, YPR133C, YDR448W, YPR031W, YOL145C, YAL011W, YNL220W, YNL097C, YBL039C, YDL002C, YOL135C, YER148W, YBL005W-B, YPL049C, YER164W, Y…
GO:2000112	regulation of cellular macromolecule biosynthetic process	9.86474e-39	5.69887e-42	180	545	862	7166	0	0	YLR033W, YDR174W, YEL009C, YDL084W, YHR119W, YHR206W, YBR020W, YBR289W, YDR225W, YPL139C, YER111C, YGL244W, YHR099W, YBL076C, YJL081C, YNL199C, YLR335W, YIL149C, YGR056W, YGL130W, YNL209W, YAL015C, YPL011C, YGR005C, YER064C, YPR133C, YPL240C, YGR280C, YDR448W, YPR031W, YOL145C, YLR192C, YAL011W, YBR189W, YNL097C, YDL002C, YOL135C, YPL049C, YER164W, YDR469W, YGR002C, YLR150W, YOR290C, YMR219W, YGL…
GO:0044271	cellular nitrogen compound biosynthetic process	1.99319e-38	1.15147e-41	276	545	1783	7166	0	0	YOR187W, YEL009C, YDL084W, YHR119W, YBL092W, YBR289W, YPL131W, YPL139C, YOR341W, YLR167W, YGL244W, YHR099W, YBL076C, YLR277C, YBR084W, YJL081C, YNL199C, YBR048W, YPR190C, YJL148W, YPL011C, YER064C, YBL072C, YPR031W, YMR230W, YDL002C, YER148W, YBR191W, YOR312C, YGL103W, YNL096C, YGR264C, YDR064W, YOR290C, YMR219W, YGL066W, YKL104C, YDR190C, YIL148W, YJL005W, YDR176W, YJL076W, YBR095C, YGR061C, YDR…
GO:1901362	organic cyclic compound biosynthetic process	2.47096e-38	1.42748e-41	207	545	1103	7166	0	0	YLR033W, YDR174W, YEL009C, YDL084W, YHR119W, YHR206W, YBR249C, YBR020W, YBR289W, YDR225W, YPL139C, YOR341W, YJR063W, YER111C, YGL244W, YHR099W, YLR277C, YBR084W, YJL081C, YNL199C, YLR335W, YPR190C, YIL149C, YCL050C, YGR056W, YGL130W, YOR116C, YJL148W, YPL011C, YGR005C, YER064C, YPR133C, YDR448W, YPR031W, YHR190W, YOL145C, YAL011W, YCL030C, YNL220W, YNL097C, YBL039C, YDL002C, YOL135C, YER148W, YBL…
GO:0010468	regulation of gene expression	2.66802e-38	1.54131e-41	178	545	851	7166	0	0	YLR033W, YDR174W, YEL009C, YDL084W, YHR119W, YHR206W, YBR020W, YBR289W, YDR225W, YPL139C, YER111C, YGL244W, YHR099W, YBL076C, YJL081C, YNL199C, YLR335W, YIL149C, YGR056W, YGL130W, YNL209W, YPL011C, YGR005C, YER064C, YPR133C, YDR448W, YPR031W, YOL145C, YLR192C, YAL011W, YBR189W, YNL097C, YDL002C, YOL135C, YPL049C, YER164W, YDR469W, YGR002C, YLR150W, YOR290C, YMR219W, YGL066W, YPL129W, YDR190C, YFL…
GO:0060255	regulation of macromolecule metabolic process	2.91694e-38	1.68512e-41	203	545	1068	7166	0	0	YLR033W, YDR174W, YEL009C, YDL084W, YJR089W, YHR119W, YHR206W, YBR020W, YBR289W, YOR144C, YDR225W, YPL139C, YER111C, YDL126C, YGL244W, YHR099W, YBL076C, YJL081C, YNL199C, YLR335W, YIL149C, YGR056W, YGL130W, YHR107C, YNL209W, YAL015C, YPL011C, YGR005C, YDR130C, YER064C, YPR133C, YPL240C, YGR280C, YDR448W, YPR031W, YOL145C, YLR192C, YAL011W, YJR076C, YBR189W, YNL097C, YDL007W, YKL126W, YDL002C, YOL…
GO:0031326	regulation of cellular biosynthetic process	4.44625e-38	2.5686e-41	183	545	896	7166	0	0	YLR033W, YDR174W, YEL009C, YDL084W, YHR119W, YHR206W, YBR020W, YBR289W, YDR225W, YPL139C, YER111C, YGL244W, YHR099W, YBL076C, YJL081C, YNL199C, YLR335W, YIL149C, YGR056W, YGL130W, YNL209W, YAL015C, YPL011C, YGR005C, YER064C, YPR133C, YPL240C, YGR280C, YDR448W, YPR031W, YOL145C, YLR192C, YAL011W, YBR189W, YNL097C, YMR079W, YKL126W, YDL002C, YOL135C, YPL049C, YER164W, YDR469W, YGR002C, YLR150W, YOR…
GO:0009889	regulation of biosynthetic process	5.26589e-38	3.04211e-41	183	545	897	7166	0	0	YLR033W, YDR174W, YEL009C, YDL084W, YHR119W, YHR206W, YBR020W, YBR289W, YDR225W, YPL139C, YER111C, YGL244W, YHR099W, YBL076C, YJL081C, YNL199C, YLR335W, YIL149C, YGR056W, YGL130W, YNL209W, YAL015C, YPL011C, YGR005C, YER064C, YPR133C, YPL240C, YGR280C, YDR448W, YPR031W, YOL145C, YLR192C, YAL011W, YBR189W, YNL097C, YMR079W, YKL126W, YDL002C, YOL135C, YPL049C, YER164W, YDR469W, YGR002C, YLR150W, YOR…
GO:0009059	macromolecule biosynthetic process	3.30902e-37	1.91162e-40	277	545	1818	7166	0	0	YOR187W, YEL009C, YDL084W, YHR119W, YBL092W, YBR289W, YPL131W, YPL139C, YOR341W, YLR167W, YGL244W, YHR099W, YBL076C, YLR277C, YJL081C, YNL199C, YBR048W, YPR190C, YJL148W, YAL015C, YPL011C, YER064C, YBL072C, YPR031W, YMR230W, YKL126W, YDL002C, YER148W, YBR191W, YOR312C, YGL103W, YNL096C, YGR264C, YDR064W, YOR290C, YMR219W, YGL066W, YKL104C, YDR190C, YIL148W, YDR176W, YJL076W, YBR095C, YJL034W, YGR…
GO:0018130	heterocycle biosynthetic process	4.50031e-37	2.59983e-40	200	545	1059	7166	0	0	YLR033W, YDR174W, YEL009C, YDL084W, YHR119W, YHR206W, YBR020W, YBR289W, YDR225W, YPL139C, YOR341W, YJR063W, YER111C, YGL244W, YHR099W, YLR277C, YBR084W, YJL081C, YNL199C, YLR335W, YPR190C, YIL149C, YCL050C, YGR056W, YGL130W, YOR116C, YJL148W, YPL011C, YGR005C, YER064C, YPR133C, YDR448W, YPR031W, YOL145C, YAL011W, YCL030C, YNL220W, YNL097C, YBL039C, YDL002C, YOL135C, YER148W, YBL005W-B, YPL049C, Y…
GO:0080090	regulation of primary metabolic process	1.09894e-36	6.34859e-40	202	545	1083	7166	0	0	YLR033W, YDR174W, YEL009C, YDL084W, YJR089W, YHR119W, YHR206W, YBR020W, YBR289W, YOR144C, YDR225W, YPL139C, YER111C, YDL126C, YGL244W, YHR099W, YBL076C, YJL081C, YNL199C, YLR335W, YIL149C, YGR056W, YGL130W, YHR107C, YNL209W, YAL015C, YPL011C, YGR005C, YDR130C, YER064C, YPR133C, YPL240C, YGR280C, YDR448W, YPR031W, YOL145C, YLR192C, YAL011W, YJR076C, YBR189W, YNL097C, YMR079W, YDL007W, YKL126W, YDL…
GO:0034645	cellular macromolecule biosynthetic process	4.1465e-36	2.39544e-39	274	545	1808	7166	0	0	YOR187W, YEL009C, YDL084W, YHR119W, YBL092W, YBR289W, YPL131W, YPL139C, YOR341W, YLR167W, YGL244W, YHR099W, YBL076C, YLR277C, YJL081C, YNL199C, YBR048W, YPR190C, YJL148W, YAL015C, YPL011C, YER064C, YBL072C, YPR031W, YMR230W, YDL002C, YER148W, YBR191W, YOR312C, YGL103W, YNL096C, YGR264C, YDR064W, YOR290C, YMR219W, YGL066W, YKL104C, YDR190C, YIL148W, YDR176W, YJL076W, YBR095C, YJL034W, YGR103W, YDR…
GO:0031323	regulation of cellular metabolic process	6.82713e-35	3.94404e-38	200	545	1093	7166	0	0	YLR033W, YDR174W, YEL009C, YDL084W, YJR089W, YHR119W, YHR206W, YBR020W, YBR289W, YOR144C, YDR225W, YPL139C, YER111C, YDL126C, YGL244W, YHR099W, YBL076C, YJL081C, YNL199C, YLR335W, YIL149C, YGR056W, YGL130W, YHR107C, YNL209W, YAL015C, YPL011C, YGR005C, YDR130C, YER064C, YPR133C, YPL240C, YGR280C, YDR448W, YPR031W, YOL145C, YLR192C, YAL011W, YJR076C, YBR189W, YNL097C, YMR079W, YKL126W, YDL002C, YOL…
GO:0090304	nucleic acid metabolic process	3.3146e-34	1.91485e-37	264	545	1740	7166	0	0	YMR290C, YEL009C, YDL084W, YHR119W, YBR289W, YPL139C, YOR341W, YLR167W, YDL126C, YGL244W, YHR099W, YBL076C, YLR277C, YML028W, YJL081C, YNL199C, YBR048W, YPR190C, YPL217C, YDL213C, YJL148W, YAL015C, YPL011C, YAL025C, YER064C, YBL003C, YBL072C, YPR031W, YDL002C, YER148W, YNL096C, YDL208W, YJR045C, YGR264C, YDR064W, YOR290C, YMR219W, YGL066W, YDR190C, YOR310C, YDR176W, YJL076W, YBR095C, YGR103W, YFR…
GO:0044260	cellular macromolecule metabolic process	4.87998e-34	2.81917e-37	375	545	3066	7166	0	0	YMR290C, YOR187W, YEL009C, YDL084W, YJR089W, YHR119W, YBL092W, YBR289W, YPL131W, YPL139C, YOR341W, YLR167W, YDL126C, YGL244W, YHR099W, YBL076C, YLR277C, YML028W, YMR104C, YJL081C, YFR052W, YNL199C, YBR048W, YPR190C, YPL217C, YDL213C, YHR107C, YJL148W, YAL015C, YPL011C, YAL025C, YDR130C, YER064C, YBL003C, YBL072C, YPR031W, YMR230W, YKL126W, YDL002C, YER148W, YBR191W, YOR312C, YGL103W, YNL096C, YDL…
GO:0043170	macromolecule metabolic process	5.81018e-34	3.35654e-37	383	545	3175	7166	0	0	YMR290C, YOR187W, YEL009C, YDL084W, YJR089W, YHR119W, YBL092W, YBR289W, YPL131W, YPL139C, YOR341W, YLR167W, YDL126C, YGL244W, YHR099W, YBL076C, YLR277C, YML028W, YMR104C, YJL081C, YFR052W, YNL199C, YBR048W, YPR190C, YPL217C, YDL213C, YHR107C, YJL148W, YAL015C, YPL011C, YAL025C, YFR006W, YDR130C, YER064C, YBL003C, YBL072C, YPR031W, YMR230W, YKL126W, YDL002C, YER148W, YBR191W, YOR312C, YGL103W, YNL…
GO:0019219	regulation of nucleobase-containing compound metabolic process	9.61176e-34	5.55272e-37	163	545	787	7166	0	0	YLR033W, YDR174W, YEL009C, YDL084W, YHR119W, YHR206W, YBR020W, YBR289W, YOR144C, YDR225W, YPL139C, YER111C, YGL244W, YHR099W, YJL081C, YNL199C, YLR335W, YIL149C, YGR056W, YGL130W, YAL015C, YPL011C, YGR005C, YER064C, YPR133C, YPL240C, YGR280C, YDR448W, YPR031W, YOL145C, YAL011W, YNL097C, YDL002C, YOL135C, YPL049C, YER164W, YDR469W, YGR002C, YJR045C, YOR290C, YMR219W, YGL066W, YPL129W, YDR190C, YFL…
GO:0019222	regulation of metabolic process	3.5524e-33	2.05222e-36	208	545	1196	7166	0	0	YLR033W, YDR174W, YEL009C, YDL084W, YJR089W, YHR119W, YHR206W, YBR020W, YBR289W, YOR144C, YDR225W, YPL139C, YER111C, YDL126C, YGL244W, YHR099W, YBL076C, YJL081C, YNL199C, YLR335W, YIL149C, YGR056W, YGL130W, YHR107C, YNL209W, YAL015C, YPL011C, YGR005C, YDR130C, YER064C, YPR133C, YPL240C, YGR280C, YDR448W, YPR031W, YOL145C, YLR192C, YAL011W, YJR076C, YBR189W, YNL097C, YMR079W, YDL007W, YKL126W, YDL…
GO:0016070	RNA metabolic process	4.99456e-33	2.88536e-36	237	545	1483	7166	0	0	YLR033W, YER013W, YDR174W, YDL014W, YMR290C, YEL009C, YDL084W, YHR119W, YLR060W, YHR206W, YBR020W, YDR365C, YBR289W, YDR225W, YPL139C, YOR341W, YLR167W, YJR063W, YER111C, YDL126C, YGL244W, YHR099W, YBL076C, YLR277C, YGR048W, YJL081C, YNL199C, YLR335W, YBR048W, YPR190C, YIL149C, YPL217C, YGR056W, YGL130W, YDL213C, YOR116C, YNL209W, YJL148W, YPL011C, YAL025C, YGR005C, YER064C, YPR133C, YGR280C, YDR…
GO:0006325	chromatin organization	7.23732e-33	4.18101e-36	91	545	278	7166	0	0	YLR033W, YDL014W, YHR119W, YIL126W, YMR033W, YBR289W, YDR225W, YCR084C, YPL139C, YDL126C, YGL244W, YOR191W, YPL075W, YHR099W, YPR034W, YML074C, YJL081C, YNL088W, YOL004W, YDR026C, YGR252W, YNL021W, YGR056W, YML041C, YJR060W, YBL006C, YNL030W, YPR133C, YGL207W, YLR321C, YBL003C, YDR448W, YPR031W, YOL145C, YPL181W, YBR215W, YAL011W, YBR081C, YNL097C, YDR110W, YDR071C, YDL002C, YDR227W, YOL006C, YDR…
GO:0010467	gene expression	1.31997e-32	7.62548e-36	289	545	2049	7166	0	0	YMR290C, YOR187W, YEL009C, YDL084W, YHR119W, YBL092W, YBR289W, YPL131W, YPL139C, YOR341W, YLR167W, YGL244W, YHR099W, YBL076C, YLR277C, YJL081C, YNL199C, YBR048W, YPR190C, YPL217C, YDL213C, YJL148W, YPL011C, YAL025C, YER064C, YBL072C, YPR031W, YMR230W, YDL002C, YER148W, YBR191W, YOR312C, YGL103W, YNL096C, YDL208W, YGR264C, YDR064W, YOR290C, YMR219W, YGL066W, YDR190C, YOR310C, YIL148W, YDR176W, YJL…
GO:0043933	macromolecular complex subunit organization	4.03198e-32	2.32928e-35	173	545	895	7166	0	0	YMR032W, YLR033W, YER013W, YDL014W, YEL009C, YJR089W, YHR119W, YER154W, YBR127C, YBR289W, YPL131W, YDR225W, YPL139C, YLR167W, YDL126C, YNR035C, YGL244W, YHR099W, YJL081C, YLR335W, YBR048W, YIL149C, YGR056W, YHR107C, YPL011C, YGR005C, YDR130C, YPR133C, YPL240C, YDR448W, YBL003C, YPR031W, YOL145C, YLR192C, YAL011W, YNL097C, YDR071C, YDL007W, YDL002C, YER148W, YER164W, YDR469W, YGR002C, YML031W, YPR…
GO:0006355	regulation of transcription, DNA-templated	1.35629e-31	7.83531e-35	150	545	709	7166	0	0	YLR033W, YDR174W, YEL009C, YDL084W, YHR119W, YHR206W, YBR020W, YBR289W, YDR225W, YPL139C, YER111C, YGL244W, YHR099W, YJL081C, YNL199C, YLR335W, YIL149C, YGR056W, YGL130W, YPL011C, YGR005C, YER064C, YPR133C, YDR448W, YPR031W, YOL145C, YAL011W, YNL097C, YDL002C, YOL135C, YPL049C, YER164W, YDR469W, YGR002C, YOR290C, YMR219W, YGL066W, YPL129W, YDR190C, YFL013C, YDR176W, YJL076W, YBR095C, YER125W, YLL…
GO:1903506	regulation of nucleic acid-templated transcription	1.61539e-31	9.3321e-35	150	545	710	7166	0	0	YLR033W, YDR174W, YEL009C, YDL084W, YHR119W, YHR206W, YBR020W, YBR289W, YDR225W, YPL139C, YER111C, YGL244W, YHR099W, YJL081C, YNL199C, YLR335W, YIL149C, YGR056W, YGL130W, YPL011C, YGR005C, YER064C, YPR133C, YDR448W, YPR031W, YOL145C, YAL011W, YNL097C, YDL002C, YOL135C, YPL049C, YER164W, YDR469W, YGR002C, YOR290C, YMR219W, YGL066W, YPL129W, YDR190C, YFL013C, YDR176W, YJL076W, YBR095C, YER125W, YLL…
GO:2001141	regulation of RNA biosynthetic process	1.61539e-31	9.3321e-35	150	545	710	7166	0	0	YLR033W, YDR174W, YEL009C, YDL084W, YHR119W, YHR206W, YBR020W, YBR289W, YDR225W, YPL139C, YER111C, YGL244W, YHR099W, YJL081C, YNL199C, YLR335W, YIL149C, YGR056W, YGL130W, YPL011C, YGR005C, YER064C, YPR133C, YDR448W, YPR031W, YOL145C, YAL011W, YNL097C, YDL002C, YOL135C, YPL049C, YER164W, YDR469W, YGR002C, YOR290C, YMR219W, YGL066W, YPL129W, YDR190C, YFL013C, YDR176W, YJL076W, YBR095C, YER125W, YLL…
GO:0051252	regulation of RNA metabolic process	1.82231e-31	1.05275e-34	152	545	727	7166	0	0	YLR033W, YDR174W, YEL009C, YDL084W, YHR119W, YHR206W, YBR020W, YBR289W, YDR225W, YPL139C, YER111C, YGL244W, YHR099W, YJL081C, YNL199C, YLR335W, YIL149C, YGR056W, YGL130W, YPL011C, YGR005C, YER064C, YPR133C, YDR448W, YPR031W, YOL145C, YAL011W, YNL097C, YDL002C, YOL135C, YPL049C, YER164W, YDR469W, YGR002C, YOR290C, YMR219W, YGL066W, YPL129W, YDR190C, YFL013C, YDR176W, YJL076W, YBR095C, YER125W, YLL…
GO:0050794	regulation of cellular process	1.35916e-28	7.8519e-32	230	545	1501	7166	0	0	YMR032W, YLR033W, YDR174W, YDR135C, YEL009C, YDL084W, YJR089W, YHR119W, YHR206W, YBR020W, YBR289W, YOR144C, YDR225W, YPL139C, YER111C, YDL126C, YNR035C, YGL244W, YHR099W, YBL076C, YGR048W, YML028W, YMR104C, YJL081C, YNL199C, YLR335W, YIL149C, YGR056W, YGL130W, YHR107C, YNL209W, YAL015C, YPL011C, YGR005C, YDR130C, YER064C, YPR133C, YPL240C, YGR280C, YDR448W, YPR031W, YOL145C, YLR192C, YAL011W, YJR…
GO:0051276	chromosome organization	1.23964e-27	7.16142e-31	120	545	523	7166	0	0	YMR186W, YLR033W, YDR174W, YDL014W, YJR089W, YHR119W, YIL126W, YMR033W, YDL003W, YBR289W, YOR144C, YDR225W, YCR084C, YPL139C, YDL126C, YGL244W, YOR191W, YPL075W, YHR099W, YPR034W, YML074C, YJL081C, YNL088W, YOL004W, YDR026C, YLR335W, YGR252W, YNL021W, YIL149C, YGR056W, YML041C, YER177W, YJR060W, YBL006C, YDR130C, YNL030W, YPR133C, YGL207W, YPL240C, YOR189W, YLR321C, YGR280C, YFR031C, YDR448W, YBL…
GO:0050789	regulation of biological process	5.0729e-27	2.93062e-30	235	545	1587	7166	0	0	YMR032W, YLR033W, YDR174W, YDR135C, YGR184C, YEL009C, YDL084W, YJR089W, YHR119W, YHR206W, YBR020W, YBR289W, YOR144C, YDR225W, YPL139C, YER111C, YDL126C, YNR035C, YGL244W, YHR099W, YBL076C, YGR048W, YML028W, YMR104C, YJL081C, YNL199C, YLR335W, YIL149C, YGR056W, YGL130W, YHR107C, YNL209W, YAL015C, YPL011C, YGR005C, YDR130C, YER064C, YPR133C, YPL240C, YGR280C, YDR448W, YPR031W, YOL145C, YLR192C, YAL…
GO:0016568	chromatin modification	9.97311e-27	5.76148e-30	77	545	239	7166	0	0	YLR033W, YDL014W, YHR119W, YIL126W, YMR033W, YBR289W, YCR084C, YPL139C, YDL126C, YGL244W, YHR099W, YPR034W, YML074C, YJL081C, YNL088W, YOL004W, YDR026C, YGR252W, YNL021W, YGR056W, YML041C, YJR060W, YBL006C, YNL030W, YLR321C, YDR448W, YPR031W, YOL145C, YPL181W, YBR215W, YAL011W, YBR081C, YNL097C, YDR110W, YDL002C, YDR227W, YDR359C, YER164W, YPL235W, YDR469W, YGR002C, YBR009C, YLR442C, YOR290C, YGL…
GO:0006366	transcription from RNA polymerase II promoter	2.69899e-26	1.55921e-29	115	545	501	7166	0	0	YLR033W, YDR174W, YIR033W, YKL032C, YEL009C, YDL084W, YHR119W, YHR206W, YIL126W, YMR033W, YOL116W, YBR289W, YIL056W, YDR225W, YCR084C, YPL139C, YGR186W, YER111C, YBR049C, YGL244W, YPL075W, YHR099W, YLR277C, YPR034W, YJL081C, YOL004W, YNL199C, YGR252W, YNL021W, YKR036C, YGR056W, YGL130W, YNL167C, YER177W, YPL011C, YJR060W, YBL006C, YDR195W, YPL228W, YGR005C, YPR133C, YGL207W, YLR321C, YJR104C, YDR…
GO:0065007	biological regulation	1.40329e-25	8.10683e-29	252	545	1803	7166	0	0	YMR032W, YLR033W, YDR174W, YDR135C, YGR184C, YEL009C, YDL084W, YOR153W, YJR089W, YHR119W, YHR206W, YBR020W, YBR127C, YBR289W, YOR144C, YDR225W, YPL139C, YER111C, YDL126C, YNR035C, YGL244W, YHR099W, YBL076C, YGR048W, YML028W, YMR104C, YJL081C, YNL199C, YLR335W, YIL149C, YGR056W, YGL130W, YHR107C, YNL209W, YAL015C, YPL011C, YGR005C, YDR130C, YER064C, YPR133C, YPL240C, YOR189W, YGR280C, YDR448W, YPR…
GO:0034728	nucleosome organization	1.34959e-21	7.79661e-25	38	545	70	7166	0	0	YPL235W, YLR033W, YGR002C, YBR009C, YOR290C, YIL126W, YPL129W, YDR190C, YFL013C, YMR033W, YCR084C, YPL075W, YPR034W, YOR038C, YML074C, YFR037C, YCR052W, YMR091C, YGR056W, YML041C, YLR357W, YDR334W, YBL006C, YBR112C, YLR449W, YKR008W, YNL030W, YPR133C, YBR245C, YGL207W, YLR321C, YDR485C, YBR215W, YAL011W, YDL002C, YGL150C, YML069W, YER164W\
GO:0071840	cellular component organization or biogenesis	7.27772e-21	4.20434e-24	295	545	2427	7166	0	0	YMR032W, YMR290C, YDR135C, YOR187W, YEL009C, YJR089W, YHR119W, YBR289W, YPL131W, YPL139C, YOR341W, YLR167W, YDL126C, YNR035C, YGL244W, YHR099W, YMR104C, YJL081C, YBR048W, YPL217C, YDL213C, YHR107C, YJL148W, YAL015C, YPL011C, YMR215W, YAL025C, YPL158C, YDR130C, YBL003C, YBL072C, YPR031W, YKL096W, YMR079W, YMR230W, YKL126W, YDL002C, YER148W, YNL096C, YDL208W, YML031W, YJR045C, YDR064W, YNL055C, YPR…
GO:0071824	protein-DNA complex subunit organization	1.07918e-20	6.23445e-24	56	545	160	7166	0	0	YPL235W, YLR033W, YGR002C, YBR009C, YEL009C, YOR290C, YGL066W, YIL126W, YPL129W, YPL082C, YDR190C, YFL013C, YMR033W, YCR084C, YGR186W, YPL075W, YPR034W, YLL004W, YOR038C, YML074C, YJL081C, YFR037C, YCR052W, YMR091C, YGR056W, YML041C, YLR357W, YOR194C, YDR334W, YPL011C, YBL006C, YBR112C, YLR449W, YKR008W, YNL039W, YGR005C, YNL030W, YPR133C, YBR245C, YGL207W, YMR227C, YLR321C, YDR485C, YBR215W, YAL…
GO:0006357	regulation of transcription from RNA polymerase II promoter	1.71915e-17	9.93156e-21	91	545	428	7166	0	0	YDR174W, YIR033W, YKL032C, YEL009C, YHR119W, YHR206W, YIL126W, YMR033W, YOL116W, YBR289W, YIL056W, YDR225W, YCR084C, YPL139C, YGR186W, YER111C, YBR049C, YGL244W, YPL075W, YHR099W, YPR034W, YJL081C, YOL004W, YNL199C, YGR252W, YNL021W, YKR036C, YGL130W, YNL167C, YER177W, YJR060W, YPL228W, YPR133C, YGL207W, YJR104C, YDR448W, YLR223C, YOL145C, YBR215W, YNL097C, YDR213W, YHR084W, YGL151W, YBL054W, YOR…
GO:0051172	negative regulation of nitrogen compound metabolic process	2.09583e-17	1.21076e-20	78	545	331	7166	0	0	YIR033W, YKL032C, YEL009C, YDL084W, YHR119W, YIL126W, YOR144C, YDR225W, YCR084C, YPL139C, YGL244W, YOR191W, YPL075W, YOL004W, YDR026C, YLR335W, YNL021W, YNL167C, YER177W, YJR060W, YDR195W, YDR448W, YFR031C, YGR280C, YLR223C, YOL145C, YPR041W, YPL181W, YNL097C, YMR079W, YDR110W, YER120W, YKL126W, YHR084W, YDR227W, YOL135C, YER159C, YOL006C, YPL049C, YER164W, YDR469W, YBR009C, YLR442C, YDR310C, YMR…
GO:0010604	positive regulation of macromolecule metabolic process	3.75325e-17	2.16826e-20	89	545	417	7166	0	0	YIR033W, YEL009C, YHR119W, YBR020W, YMR033W, YOL116W, YBR289W, YIL056W, YPL139C, YGR186W, YER111C, YDL126C, YGL244W, YPL075W, YHR099W, YPR034W, YAL027W, YOL004W, YNL199C, YGR252W, YNL021W, YGL130W, YNL167C, YHR107C, YAL015C, YJR060W, YPL228W, YNL039W, YGL207W, YPL240C, YJR104C, YDR448W, YLR223C, YOL145C, YPL181W, YJR076C, YBR189W, YNL097C, YDR213W, YDR110W, YDL007W, YHR084W, YDR227W, YOL135C, YER…
GO:0006338	chromatin remodeling	6.8476e-17	3.95586e-20	37	545	84	7166	0	0	YPL235W, YLR033W, YGR002C, YLR442C, YOR290C, YIL126W, YPL129W, YDR190C, YFL013C, YMR033W, YBR289W, YCR084C, YPR034W, YJL176C, YJL081C, YNL088W, YGR252W, YFR037C, YCR052W, YMR091C, YGR056W, YML041C, YLR357W, YDR334W, YBL006C, YJR060W, YBR112C, YKR008W, YBR245C, YLR321C, YBR135W, YDR485C, YAL011W, YKL112W, YDL002C, YGL150C, YER164W\
GO:0006333	chromatin assembly or disassembly	1.00804e-16	5.82344e-20	33	545	67	7166	0	0	YLR357W, YLR033W, YBL006C, YLR442C, YBR009C, YBR112C, YLR449W, YKR008W, YIL126W, YNL030W, YGL207W, YMR033W, YLR321C, YBL003C, YDR225W, YCR084C, YBR215W, YOR191W, YER125W, YBL002W, YPR034W, YOR038C, YML074C, YNL088W, YDR224C, YFR037C, YGL150C, YOL006C, YCR052W, YML069W, YMR091C, YER164W, YGR056W\
GO:0002181	cytoplasmic translation	6.65246e-16	3.84313e-19	52	545	171	7166	0	0	YOR312C, YGL103W, YNL096C, YNL069C, YDR064W, YNL178W, YMR146C, YLR029C, YDL082W, YBL092W, YIL148W, YHL033C, YCL037C, YPL131W, YLR167W, YLR048W, YDL191W, YLR441C, YNL301C, YGR214W, YDR471W, YBR031W, YEL034W, YBR048W, YNL067W, YJR145C, YNL209W, YLR406C, YDR450W, YFR032C-A, YDR447C, YHR203C, YOR293W, YBL072C, YJR123W, YGL076C, YPR041W, YLR192C, YAL005C, YLR448W, YOR063W, YML073C, YDL229W, YOL127W, Y…
GO:0031325	positive regulation of cellular metabolic process	7.34113e-16	4.24098e-19	89	545	435	7166	0	0	YIR033W, YEL009C, YHR119W, YBR020W, YMR033W, YOL116W, YBR289W, YIL056W, YPL139C, YGR186W, YER111C, YDL126C, YGL244W, YPL075W, YHR099W, YPR034W, YAL027W, YOL004W, YNL199C, YGR252W, YNL021W, YGL130W, YNL167C, YHR107C, YAL015C, YJR060W, YPL228W, YNL039W, YGL207W, YPL240C, YJR104C, YDR448W, YLR223C, YOL145C, YPL181W, YJR076C, YBR189W, YNL097C, YDR213W, YDR110W, YHR084W, YDR227W, YOL135C, YER159C, YNR…
GO:0045934	negative regulation of nucleobase-containing compound metabolic process	8.33325e-16	4.81413e-19	72	545	306	7166	0	0	YIR033W, YKL032C, YEL009C, YDL084W, YHR119W, YIL126W, YOR144C, YDR225W, YCR084C, YPL139C, YGL244W, YOR191W, YPL075W, YOL004W, YDR026C, YLR335W, YNL021W, YNL167C, YER177W, YJR060W, YDR195W, YDR448W, YFR031C, YGR280C, YLR223C, YOL145C, YPL181W, YNL097C, YDR110W, YER120W, YHR084W, YDR227W, YOL135C, YER159C, YOL006C, YPL049C, YER164W, YDR469W, YBR009C, YLR442C, YDR310C, YMR219W, YPL082C, YLR071C, YNL…
GO:0051173	positive regulation of nitrogen compound metabolic process	9.05047e-16	5.22846e-19	80	545	366	7166	0	0	YIR033W, YEL009C, YBR020W, YMR033W, YOL116W, YBR289W, YIL056W, YPL139C, YGR186W, YER111C, YGL244W, YPL075W, YHR099W, YPR034W, YAL027W, YOL004W, YNL199C, YGR252W, YNL021W, YGL130W, YNL167C, YAL015C, YJR060W, YPL228W, YNL039W, YGL207W, YPL240C, YJR104C, YLR223C, YOL145C, YPL181W, YBR189W, YNL097C, YDR213W, YDR110W, YHR084W, YDR227W, YOL135C, YER159C, YNR023W, YJR045C, YLR442C, YNL103W, YOR290C, YDR…
GO:0045935	positive regulation of nucleobase-containing compound metabolic process	1.46971e-15	8.49055e-19	75	545	331	7166	0	0	YIR033W, YEL009C, YBR020W, YMR033W, YOL116W, YBR289W, YIL056W, YPL139C, YGR186W, YER111C, YGL244W, YPL075W, YHR099W, YPR034W, YAL027W, YOL004W, YNL199C, YGR252W, YNL021W, YGL130W, YNL167C, YAL015C, YJR060W, YPL228W, YNL039W, YGL207W, YPL240C, YJR104C, YLR223C, YOL145C, YPL181W, YNL097C, YDR213W, YDR110W, YHR084W, YDR227W, YOL135C, YER159C, YNR023W, YJR045C, YLR442C, YNL103W, YOR290C, YDR310C, YGL…
GO:0043044	ATP-dependent chromatin remodeling	5.28059e-15	3.0506e-18	24	545	38	7166	0	0	YPL235W, YML041C, YLR357W, YGR002C, YDR334W, YBL006C, YOR290C, YKR008W, YIL126W, YDR190C, YBR245C, YMR033W, YLR321C, YCR084C, YDR485C, YAL011W, YPR034W, YJL176C, YFR037C, YGL150C, YCR052W, YMR091C, YER164W, YGR056W\
GO:0044085	cellular component biogenesis	6.26296e-15	3.61812e-18	166	545	1162	7166	0	0	YMR032W, YER013W, YDL014W, YMR290C, YEL009C, YNL233W, YER154W, YDR365C, YBR127C, YPL131W, YOR341W, YLR167W, YJR063W, YNR035C, YGL244W, YMR104C, YJL081C, YBR048W, YPL217C, YDL213C, YHR107C, YNL209W, YJL148W, YPL011C, YAL025C, YPL158C, YGR005C, YPL240C, YGR280C, YBL072C, YOL145C, YLR192C, YOR001W, YKL096W, YBR189W, YMR230W, YDL007W, YKL126W, YER148W, YER164W, YNL096C, YDL208W, YML031W, YDR064W, YPR…
GO:0009893	positive regulation of metabolic process	8.32628e-15	4.8101e-18	97	545	517	7166	0	0	YIR033W, YEL009C, YHR119W, YBR020W, YMR033W, YOL116W, YBR289W, YIL056W, YPL139C, YGR186W, YER111C, YDL126C, YGL244W, YPL075W, YHR099W, YPR034W, YAL027W, YOL004W, YNL199C, YGR252W, YNL021W, YGL130W, YNL167C, YHR107C, YAL015C, YJR060W, YPL228W, YNL039W, YGL207W, YPL240C, YJR104C, YDR448W, YLR223C, YOL145C, YPL181W, YJR076C, YBR189W, YNL097C, YDR213W, YDR110W, YDL007W, YHR084W, YDR227W, YOL135C, YER…
GO:0010629	negative regulation of gene expression	1.02601e-14	5.92725e-18	69	545	297	7166	0	0	YIR033W, YKL032C, YEL009C, YDL084W, YHR119W, YIL126W, YDR225W, YCR084C, YPL139C, YGL244W, YPL075W, YOL004W, YDR026C, YLR335W, YNL021W, YNL167C, YER177W, YJR060W, YDR195W, YDR448W, YLR223C, YOL145C, YPR041W, YPL181W, YNL097C, YDR110W, YER120W, YHR084W, YDR227W, YOL135C, YER159C, YOL006C, YPL049C, YDR469W, YBR009C, YLR442C, YLR244C, YDR310C, YMR219W, YPL082C, YLR071C, YBR095C, YJL076W, YNL239W, YLL…
GO:0010557	positive regulation of macromolecule biosynthetic process	3.469e-14	2.00405e-17	74	545	341	7166	0	0	YIR033W, YEL009C, YBR020W, YMR033W, YOL116W, YBR289W, YIL056W, YPL139C, YGR186W, YER111C, YGL244W, YPL075W, YHR099W, YPR034W, YOL004W, YNL199C, YGR252W, YNL021W, YGL130W, YNL167C, YAL015C, YJR060W, YPL228W, YGL207W, YPL240C, YJR104C, YLR223C, YOL145C, YPL181W, YBR189W, YNL097C, YDR213W, YHR084W, YDR227W, YOL135C, YER159C, YNR023W, YLR442C, YNL103W, YOR290C, YDR310C, YGL066W, YLR071C, YBR095C, YER…
GO:0009890	negative regulation of biosynthetic process	6.10385e-14	3.5262e-17	72	545	329	7166	0	0	YIR033W, YKL032C, YEL009C, YDL084W, YHR119W, YIL126W, YDR225W, YCR084C, YPL139C, YGL244W, YPL075W, YOL004W, YDR026C, YLR335W, YNL021W, YNL167C, YER177W, YJR060W, YDR448W, YGR280C, YLR223C, YOL145C, YPR041W, YPL181W, YNL097C, YMR079W, YDR110W, YER120W, YKL126W, YHR084W, YDR227W, YOL135C, YER159C, YOL006C, YPL049C, YER164W, YDR469W, YBR009C, YLR442C, YDR310C, YMR219W, YPL082C, YLR071C, YNL273W, YBR…
GO:0031327	negative regulation of cellular biosynthetic process	6.10385e-14	3.5262e-17	72	545	329	7166	0	0	YIR033W, YKL032C, YEL009C, YDL084W, YHR119W, YIL126W, YDR225W, YCR084C, YPL139C, YGL244W, YPL075W, YOL004W, YDR026C, YLR335W, YNL021W, YNL167C, YER177W, YJR060W, YDR448W, YGR280C, YLR223C, YOL145C, YPR041W, YPL181W, YNL097C, YMR079W, YDR110W, YER120W, YKL126W, YHR084W, YDR227W, YOL135C, YER159C, YOL006C, YPL049C, YER164W, YDR469W, YBR009C, YLR442C, YDR310C, YMR219W, YPL082C, YLR071C, YNL273W, YBR…
GO:0009891	positive regulation of biosynthetic process	6.1308e-14	3.54177e-17	75	545	352	7166	0	0	YIR033W, YEL009C, YBR020W, YMR033W, YOL116W, YBR289W, YIL056W, YPL139C, YGR186W, YER111C, YGL244W, YPL075W, YHR099W, YPR034W, YOL004W, YNL199C, YGR252W, YNL021W, YGL130W, YNL167C, YAL015C, YJR060W, YPL228W, YGL207W, YPL240C, YJR104C, YLR223C, YOL145C, YPL181W, YBR189W, YNL097C, YDR213W, YHR084W, YDR227W, YOL135C, YER159C, YNR023W, YLR442C, YNL103W, YOR290C, YDR310C, YGL066W, YLR071C, YBR095C, YER…
GO:0031328	positive regulation of cellular biosynthetic process	6.1308e-14	3.54177e-17	75	545	352	7166	0	0	YIR033W, YEL009C, YBR020W, YMR033W, YOL116W, YBR289W, YIL056W, YPL139C, YGR186W, YER111C, YGL244W, YPL075W, YHR099W, YPR034W, YOL004W, YNL199C, YGR252W, YNL021W, YGL130W, YNL167C, YAL015C, YJR060W, YPL228W, YGL207W, YPL240C, YJR104C, YLR223C, YOL145C, YPL181W, YBR189W, YNL097C, YDR213W, YHR084W, YDR227W, YOL135C, YER159C, YNR023W, YLR442C, YNL103W, YOR290C, YDR310C, YGL066W, YLR071C, YBR095C, YER…
GO:2000113	negative regulation of cellular macromolecule biosynthetic process	6.7583e-14	3.90427e-17	69	545	307	7166	0	0	YIR033W, YKL032C, YEL009C, YDL084W, YHR119W, YIL126W, YDR225W, YCR084C, YPL139C, YGL244W, YPL075W, YOL004W, YDR026C, YLR335W, YNL021W, YNL167C, YER177W, YJR060W, YDR448W, YGR280C, YLR223C, YOL145C, YPR041W, YPL181W, YNL097C, YDR110W, YER120W, YHR084W, YDR227W, YOL135C, YER159C, YOL006C, YPL049C, YER164W, YDR469W, YBR009C, YLR442C, YDR310C, YMR219W, YPL082C, YLR071C, YNL273W, YBR095C, YJL076W, YNL…
GO:0009892	negative regulation of metabolic process	7.3685e-14	4.25679e-17	87	545	449	7166	0	0	YIR033W, YKL032C, YEL009C, YDL084W, YJR089W, YHR119W, YIL126W, YOR144C, YDR225W, YCR084C, YPL139C, YGL244W, YOR191W, YPL075W, YDR409W, YOL004W, YDR026C, YLR335W, YNL021W, YNL167C, YER177W, YJR060W, YDR195W, YDR130C, YJR104C, YGR280C, YDR448W, YFR031C, YLR223C, YOL145C, YPR041W, YPL181W, YNL097C, YMR079W, YDR110W, YER120W, YKL126W, YHR084W, YDR227W, YOL135C, YER159C, YOL006C, YPL049C, YER164W, YDR…
GO:0010558	negative regulation of macromolecule biosynthetic process	8.11684e-14	4.68911e-17	69	545	308	7166	0	0	YIR033W, YKL032C, YEL009C, YDL084W, YHR119W, YIL126W, YDR225W, YCR084C, YPL139C, YGL244W, YPL075W, YOL004W, YDR026C, YLR335W, YNL021W, YNL167C, YER177W, YJR060W, YDR448W, YGR280C, YLR223C, YOL145C, YPR041W, YPL181W, YNL097C, YDR110W, YER120W, YHR084W, YDR227W, YOL135C, YER159C, YOL006C, YPL049C, YER164W, YDR469W, YBR009C, YLR442C, YDR310C, YMR219W, YPL082C, YLR071C, YNL273W, YBR095C, YJL076W, YNL…
GO:0010605	negative regulation of macromolecule metabolic process	8.17269e-14	4.72137e-17	82	545	409	7166	0	0	YIR033W, YKL032C, YEL009C, YDL084W, YJR089W, YHR119W, YIL126W, YOR144C, YDR225W, YCR084C, YPL139C, YGL244W, YOR191W, YPL075W, YDR409W, YOL004W, YDR026C, YLR335W, YNL021W, YNL167C, YER177W, YJR060W, YDR195W, YDR130C, YGR280C, YDR448W, YFR031C, YLR223C, YOL145C, YPR041W, YPL181W, YNL097C, YDR110W, YER120W, YHR084W, YDR227W, YOL135C, YER159C, YOL006C, YPL049C, YER164W, YDR469W, YBR009C, YLR442C, YLR…
GO:0048523	negative regulation of cellular process	8.28538e-14	4.78647e-17	97	545	534	7166	0	0	YMR032W, YIR033W, YKL032C, YEL009C, YDL084W, YJR089W, YHR119W, YIL126W, YOR144C, YDR225W, YCR084C, YPL139C, YGL244W, YOR191W, YPL075W, YML074C, YNL088W, YDR409W, YOL004W, YDR026C, YLR335W, YNL021W, YIL149C, YNL167C, YER177W, YJR060W, YDR195W, YDR130C, YJR104C, YGR280C, YDR448W, YFR031C, YLR223C, YOL145C, YPR041W, YPL181W, YNL097C, YMR079W, YDR110W, YER120W, YKL126W, YHR084W, YDR227W, YOL135C, YER…
GO:0048522	positive regulation of cellular process	8.94254e-14	5.16611e-17	96	545	526	7166	0	0	YIR033W, YEL009C, YHR119W, YBR020W, YMR033W, YOL116W, YBR289W, YIL056W, YPL139C, YGR186W, YER111C, YDL126C, YNR035C, YGL244W, YPL075W, YHR099W, YGR048W, YPR034W, YAL027W, YOL004W, YNL199C, YGR252W, YNL021W, YGL130W, YNL167C, YHR107C, YAL015C, YJR060W, YPL228W, YNL039W, YGL207W, YPL240C, YJR104C, YDR448W, YLR223C, YOL145C, YPL181W, YJR076C, YBR189W, YNL097C, YDR213W, YDR110W, YHR084W, YDR227W, YOL…
GO:0010628	positive regulation of gene expression	9.22222e-14	5.32769e-17	73	545	339	7166	0	0	YIR033W, YEL009C, YBR020W, YMR033W, YOL116W, YBR289W, YIL056W, YPL139C, YGR186W, YER111C, YGL244W, YPL075W, YHR099W, YPR034W, YOL004W, YNL199C, YGR252W, YNL021W, YGL130W, YNL167C, YJR060W, YPL228W, YGL207W, YJR104C, YLR223C, YOL145C, YPL181W, YBR189W, YNL097C, YDR213W, YHR084W, YDR227W, YOL135C, YER159C, YNR023W, YLR442C, YNL103W, YMR219W, YOR290C, YGL066W, YLR071C, YBR095C, YER125W, YIL036W, YJL…
GO:0016043	cellular component organization	9.46822e-14	5.4698e-17	246	545	2076	7166	0	0	YMR032W, YLR033W, YER013W, YDR174W, YDL014W, YDR135C, YOR187W, YEL009C, YJR089W, YHR119W, YHR206W, YNL233W, YER154W, YDR171W, YBR127C, YBR289W, YPL131W, YOR144C, YDR225W, YPL139C, YLR167W, YDL126C, YNR035C, YGL244W, YHR099W, YMR104C, YJL081C, YHL021C, YLR335W, YBR048W, YIL149C, YGR056W, YHR107C, YAL015C, YPL011C, YMR215W, YPL158C, YGR005C, YDR130C, YPR133C, YPL240C, YOR189W, YHL031C, YGR280C, YDR…
GO:0051253	negative regulation of RNA metabolic process	1.13777e-13	6.57292e-17	64	545	273	7166	0	0	YIR033W, YKL032C, YEL009C, YDL084W, YHR119W, YIL126W, YDR225W, YCR084C, YPL139C, YGL244W, YPL075W, YOL004W, YDR026C, YLR335W, YNL021W, YNL167C, YER177W, YJR060W, YDR195W, YDR448W, YLR223C, YOL145C, YPL181W, YNL097C, YDR110W, YER120W, YHR084W, YDR227W, YOL135C, YER159C, YOL006C, YPL049C, YDR469W, YBR009C, YLR442C, YDR310C, YMR219W, YLR071C, YPL082C, YBR095C, YJL076W, YNL239W, YLL004W, YOR038C, YER…
GO:0048519	negative regulation of biological process	1.96198e-13	1.13344e-16	99	545	558	7166	0	0	YMR032W, YIR033W, YKL032C, YEL009C, YDL084W, YJR089W, YHR119W, YIL126W, YOR144C, YDR225W, YCR084C, YPL139C, YGL244W, YOR191W, YPL075W, YML074C, YNL088W, YDR409W, YOL004W, YDR026C, YLR335W, YNL021W, YIL149C, YNL167C, YER177W, YJR060W, YDR195W, YDR130C, YJR104C, YGR280C, YDR448W, YFR031C, YLR223C, YOL145C, YPR041W, YPL181W, YNL097C, YMR079W, YDR110W, YER120W, YKL126W, YHR084W, YDR227W, YOL135C, YER…
GO:0045892	negative regulation of transcription, DNA-templated	2.607e-13	1.50607e-16	63	545	270	7166	0	0	YDR469W, YIR033W, YLR442C, YBR009C, YKL032C, YEL009C, YDL084W, YMR219W, YHR119W, YDR310C, YIL126W, YPL082C, YLR071C, YDR225W, YCR084C, YPL139C, YJL076W, YGL244W, YBR095C, YPL075W, YNL239W, YLL004W, YOR038C, YOL004W, YER088C, YDR026C, YLR335W, YNL021W, YNL167C, YER177W, YJR060W, YBR112C, YNL216W, YLR256W, YKL185W, YPL128C, YBR245C, YBR088C, YDR448W, YLR223C, YOL145C, YPL181W, YMR235C, YOL051W, YML…
GO:1902679	negative regulation of RNA biosynthetic process	3.16419e-13	1.82796e-16	63	545	271	7166	0	0	YDR469W, YIR033W, YLR442C, YBR009C, YKL032C, YEL009C, YDL084W, YMR219W, YHR119W, YDR310C, YIL126W, YPL082C, YLR071C, YDR225W, YCR084C, YPL139C, YJL076W, YGL244W, YBR095C, YPL075W, YNL239W, YLL004W, YOR038C, YOL004W, YER088C, YDR026C, YLR335W, YNL021W, YNL167C, YER177W, YJR060W, YBR112C, YNL216W, YLR256W, YKL185W, YPL128C, YBR245C, YBR088C, YDR448W, YLR223C, YOL145C, YPL181W, YMR235C, YOL051W, YML…
GO:1903507	negative regulation of nucleic acid-templated transcription	3.16419e-13	1.82796e-16	63	545	271	7166	0	0	YDR469W, YIR033W, YLR442C, YBR009C, YKL032C, YEL009C, YDL084W, YMR219W, YHR119W, YDR310C, YIL126W, YPL082C, YLR071C, YDR225W, YCR084C, YPL139C, YJL076W, YGL244W, YBR095C, YPL075W, YNL239W, YLL004W, YOR038C, YOL004W, YER088C, YDR026C, YLR335W, YNL021W, YNL167C, YER177W, YJR060W, YBR112C, YNL216W, YLR256W, YKL185W, YPL128C, YBR245C, YBR088C, YDR448W, YLR223C, YOL145C, YPL181W, YMR235C, YOL051W, YML…
GO:0031324	negative regulation of cellular metabolic process	3.48203e-13	2.01157e-16	84	545	435	7166	0	0	YIR033W, YKL032C, YEL009C, YDL084W, YJR089W, YHR119W, YIL126W, YOR144C, YDR225W, YCR084C, YPL139C, YGL244W, YOR191W, YPL075W, YDR409W, YOL004W, YDR026C, YLR335W, YNL021W, YNL167C, YER177W, YJR060W, YDR195W, YDR130C, YJR104C, YGR280C, YDR448W, YFR031C, YLR223C, YOL145C, YPR041W, YPL181W, YNL097C, YMR079W, YDR110W, YER120W, YKL126W, YHR084W, YDR227W, YOL135C, YER159C, YOL006C, YPL049C, YER164W, YDR…
GO:0045893	positive regulation of transcription, DNA-templated	9.26118e-13	5.35019e-16	66	545	299	7166	0	0	YIR033W, YEL009C, YBR020W, YMR033W, YOL116W, YBR289W, YIL056W, YPL139C, YGR186W, YER111C, YGL244W, YPL075W, YHR099W, YPR034W, YOL004W, YNL199C, YGR252W, YNL021W, YGL130W, YNL167C, YJR060W, YPL228W, YGL207W, YJR104C, YLR223C, YOL145C, YPL181W, YNL097C, YDR213W, YHR084W, YDR227W, YOL135C, YER159C, YNR023W, YLR442C, YNL103W, YOR290C, YGL066W, YLR071C, YBR095C, YER125W, YIL036W, YJL176C, YCR052W, YHR…
GO:1902680	positive regulation of RNA biosynthetic process	9.26118e-13	5.35019e-16	66	545	299	7166	0	0	YIR033W, YEL009C, YBR020W, YMR033W, YOL116W, YBR289W, YIL056W, YPL139C, YGR186W, YER111C, YGL244W, YPL075W, YHR099W, YPR034W, YOL004W, YNL199C, YGR252W, YNL021W, YGL130W, YNL167C, YJR060W, YPL228W, YGL207W, YJR104C, YLR223C, YOL145C, YPL181W, YNL097C, YDR213W, YHR084W, YDR227W, YOL135C, YER159C, YNR023W, YLR442C, YNL103W, YOR290C, YGL066W, YLR071C, YBR095C, YER125W, YIL036W, YJL176C, YCR052W, YHR…
GO:1903508	positive regulation of nucleic acid-templated transcription	9.26118e-13	5.35019e-16	66	545	299	7166	0	0	YIR033W, YEL009C, YBR020W, YMR033W, YOL116W, YBR289W, YIL056W, YPL139C, YGR186W, YER111C, YGL244W, YPL075W, YHR099W, YPR034W, YOL004W, YNL199C, YGR252W, YNL021W, YGL130W, YNL167C, YJR060W, YPL228W, YGL207W, YJR104C, YLR223C, YOL145C, YPL181W, YNL097C, YDR213W, YHR084W, YDR227W, YOL135C, YER159C, YNR023W, YLR442C, YNL103W, YOR290C, YGL066W, YLR071C, YBR095C, YER125W, YIL036W, YJL176C, YCR052W, YHR…
GO:0048518	positive regulation of biological process	1.3019e-12	7.52109e-16	103	545	609	7166	0	0	YIR033W, YEL009C, YHR119W, YBR020W, YMR033W, YOL116W, YBR289W, YIL056W, YPL139C, YGR186W, YER111C, YDL126C, YNR035C, YGL244W, YPL075W, YHR099W, YGR048W, YPR034W, YAL027W, YOL004W, YNL199C, YGR252W, YNL021W, YGL130W, YNL167C, YHR107C, YAL015C, YJR060W, YPL228W, YNL039W, YGL207W, YPL240C, YJR104C, YDR448W, YLR223C, YOL145C, YPL181W, YJR076C, YBR189W, YNL097C, YDR213W, YDR110W, YDL007W, YHR084W, YDR…
GO:0051254	positive regulation of RNA metabolic process	4.43308e-12	2.56099e-15	66	545	308	7166	0	0	YIR033W, YEL009C, YBR020W, YMR033W, YOL116W, YBR289W, YIL056W, YPL139C, YGR186W, YER111C, YGL244W, YPL075W, YHR099W, YPR034W, YOL004W, YNL199C, YGR252W, YNL021W, YGL130W, YNL167C, YJR060W, YPL228W, YGL207W, YJR104C, YLR223C, YOL145C, YPL181W, YNL097C, YDR213W, YHR084W, YDR227W, YOL135C, YER159C, YNR023W, YLR442C, YNL103W, YOR290C, YGL066W, YLR071C, YBR095C, YER125W, YIL036W, YJL176C, YCR052W, YHR…
GO:0006354	DNA-templated transcription, elongation	8.48443e-11	4.90146e-14	32	545	92	7166	0	0	YLR033W, YDL084W, YIL126W, YPL129W, YNL248C, YMR033W, YGR186W, YGL244W, YPR034W, YOR038C, YFR037C, YGR252W, YCR052W, YMR091C, YGR056W, YLR357W, YJL148W, YBL006C, YOR123C, YKR008W, YGR005C, YPL228W, YLR455W, YGL207W, YBR245C, YPR133C, YLR321C, YOL145C, YBR215W, YML010W, YOL006C, YER164W\
GO:0045944	positive regulation of transcription from RNA polymerase II promoter	8.74857e-11	5.05405e-14	57	545	257	7166	0	0	YNR023W, YIR033W, YNL103W, YEL009C, YOR290C, YGL066W, YLR071C, YMR033W, YOL116W, YBR289W, YIL056W, YPL139C, YGR186W, YER111C, YGL244W, YPL075W, YHR099W, YER125W, YIL036W, YPR034W, YJL176C, YOL004W, YNL199C, YGR252W, YNL021W, YCR052W, YGL130W, YNL167C, YJR060W, YOR123C, YNL216W, YNL118C, YLR256W, YPL228W, YKL185W, YNL027W, YLR455W, YBR245C, YGL207W, YJR104C, YKR095W, YLR223C, YOL051W, YML010W, YNL…
GO:0046496	nicotinamide nucleotide metabolic process	2.38984e-10	1.38061e-13	30	545	84	7166	0	0	YMR083W, YHR174W, YGR192C, YJL052W, YLR044C, YNL216W, YPR074C, YLR231C, YDR481C, YAL038W, YKL152C, YLR354C, YGR254W, YOL086C, YKL060C, YBR196C, YDR050C, YGR256W, YPL075W, YHR183W, YMR303C, YCR012W, YJR009C, YOR374W, YDL022W, YNL199C, YOL059W, YLR328W, YOR344C, YBR221C\
GO:0071822	protein complex subunit organization	2.91942e-10	1.68655e-13	85	545	495	7166	0	0	YMR186W, YMR032W, YLR033W, YEL009C, YJR089W, YIL126W, YER154W, YMR033W, YBR127C, YCR084C, YDL126C, YNR035C, YPL075W, YPR034W, YML074C, YJL081C, YLR335W, YIL149C, YGR056W, YML041C, YHR107C, YBL006C, YDR130C, YNL030W, YPR133C, YGL207W, YPL240C, YLR321C, YGL008C, YOL145C, YBR215W, YAL011W, YAL005C, YGR140W, YFL037W, YBR081C, YDL229W, YDL007W, YDL002C, YDR359C, YER164W, YPL235W, YGR002C, YML031W, YBR…
GO:0019362	pyridine nucleotide metabolic process	3.43479e-10	1.98428e-13	30	545	85	7166	0	0	YMR083W, YHR174W, YGR192C, YJL052W, YLR044C, YNL216W, YPR074C, YLR231C, YDR481C, YAL038W, YKL152C, YLR354C, YGR254W, YOL086C, YKL060C, YBR196C, YDR050C, YGR256W, YPL075W, YHR183W, YMR303C, YCR012W, YJR009C, YOR374W, YDL022W, YNL199C, YOL059W, YLR328W, YOR344C, YBR221C\
GO:0006996	organelle organization	4.16493e-10	2.40608e-13	186	545	1520	7166	0	0	YMR032W, YLR033W, YDR174W, YDL014W, YDR135C, YOR187W, YJR089W, YHR119W, YER154W, YDR171W, YBR289W, YPL131W, YOR144C, YDR225W, YPL139C, YLR167W, YDL126C, YNR035C, YGL244W, YHR099W, YJL081C, YHL021C, YLR335W, YBR048W, YIL149C, YGR056W, YHR107C, YAL015C, YDR130C, YPR133C, YPL240C, YOR189W, YHL031C, YGR280C, YDR448W, YBL003C, YPR031W, YOL145C, YAL011W, YOR001W, YNL097C, YMR079W, YDR071C, YDL002C, YOR…
GO:0016458	gene silencing	5.34688e-10	3.0889e-13	41	545	153	7166	0	0	YDR469W, YIR033W, YLR442C, YBR009C, YDL084W, YMR219W, YHR119W, YDR310C, YIL126W, YDR225W, YPL139C, YJL076W, YGL244W, YBR095C, YLL004W, YOL004W, YDR026C, YER088C, YLR335W, YNL021W, YNL216W, YPL128C, YBR245C, YBR088C, YDR448W, YLR223C, YOL145C, YPL181W, YMR235C, YDL197C, YNL097C, YER120W, YDR110W, YAL013W, YKL112W, YDR227W, YOR156C, YGL150C, YOL006C, YLR293C, YKR010C\
GO:0065003	macromolecular complex assembly	8.15904e-10	4.71348e-13	92	545	567	7166	0	0	YMR186W, YER013W, YPR112C, YEL009C, YMR146C, YIL126W, YER154W, YAL032C, YMR033W, YBR127C, YPL131W, YCR084C, YLR167W, YGR186W, YNR035C, YLR048W, YGL244W, YML074C, YJL081C, YBR048W, YHR107C, YPL011C, YPL093W, YNL039W, YGR005C, YNL030W, YGL207W, YDR447C, YPL240C, YMR309C, YGL008C, YOL145C, YPR041W, YLR221C, YLR192C, YGR246C, YBR215W, YLR448W, YGR140W, YBR081C, YDR318W, YFL037W, YDL007W, YLR215C, YER…
GO:0006368	transcription elongation from RNA polymerase II promoter	8.24149e-10	4.76112e-13	29	545	82	7166	0	0	YLR357W, YLR033W, YBL006C, YOR123C, YDL084W, YKR008W, YPL228W, YIL126W, YGR005C, YPL129W, YLR455W, YPR133C, YGL207W, YMR033W, YLR321C, YOL145C, YGR186W, YBR215W, YGL244W, YML010W, YPR034W, YOR038C, YFR037C, YGR252W, YOL006C, YCR052W, YMR091C, YER164W, YGR056W\
GO:0006342	chromatin silencing	9.88609e-10	5.7112e-13	40	545	149	7166	0	0	YDR469W, YIR033W, YLR442C, YBR009C, YDL084W, YMR219W, YHR119W, YDR310C, YIL126W, YDR225W, YPL139C, YJL076W, YGL244W, YBR095C, YLL004W, YOL004W, YDR026C, YER088C, YLR335W, YNL021W, YNL216W, YPL128C, YBR245C, YBR088C, YDR448W, YLR223C, YOL145C, YPL181W, YMR235C, YDL197C, YNL097C, YER120W, YDR110W, YAL013W, YKL112W, YDR227W, YGL150C, YOL006C, YLR293C, YKR010C\
GO:0045814	negative regulation of gene expression, epigenetic	9.88609e-10	5.7112e-13	40	545	149	7166	0	0	YDR469W, YIR033W, YLR442C, YBR009C, YDL084W, YMR219W, YHR119W, YDR310C, YIL126W, YDR225W, YPL139C, YJL076W, YGL244W, YBR095C, YLL004W, YOL004W, YDR026C, YER088C, YLR335W, YNL021W, YNL216W, YPL128C, YBR245C, YBR088C, YDR448W, YLR223C, YOL145C, YPL181W, YMR235C, YDL197C, YNL097C, YER120W, YDR110W, YAL013W, YKL112W, YDR227W, YGL150C, YOL006C, YLR293C, YKR010C\
GO:0040029	regulation of gene expression, epigenetic	1.25406e-09	7.24472e-13	40	545	150	7166	0	0	YDR469W, YIR033W, YLR442C, YBR009C, YDL084W, YMR219W, YHR119W, YDR310C, YIL126W, YDR225W, YPL139C, YJL076W, YGL244W, YBR095C, YLL004W, YOL004W, YDR026C, YER088C, YLR335W, YNL021W, YNL216W, YPL128C, YBR245C, YBR088C, YDR448W, YLR223C, YOL145C, YPL181W, YMR235C, YDL197C, YNL097C, YER120W, YDR110W, YAL013W, YKL112W, YDR227W, YGL150C, YOL006C, YLR293C, YKR010C\
GO:0044763	single-organism cellular process	1.47557e-09	8.5244e-13	344	545	3480	7166	0	0	YMR032W, YMR083W, YDR135C, YOR187W, YJL052W, YEL009C, YDL084W, YOR153W, YJR089W, YHR119W, YLR303W, YBR289W, YPL139C, YDL126C, YNR035C, YGL244W, YHR099W, YCL018W, YBL076C, YBR084W, YML028W, YMR104C, YJL081C, YDL131W, YJR009C, YNL199C, YAR010C, YHR107C, YAL015C, YAL025C, YPL158C, YDR130C, YBL003C, YPR031W, YKL096W, YJR048W, YMR079W, YKL126W, YDL002C, YMR296C, YPL273W, YOL059W, YER148W, YPL224C, YML…
GO:0022613	ribonucleoprotein complex biogenesis	2.03855e-09	1.17767e-12	87	545	530	7166	0	0	YMR186W, YER013W, YDL014W, YPR112C, YMR290C, YMR146C, YNL248C, YPR010C, YHL033C, YAL032C, YDR365C, YPL131W, YOR341W, YLR167W, YJR063W, YPR143W, YLR048W, YGL244W, YOL041C, YBR048W, YPL217C, YDL213C, YNL209W, YJL148W, YPL093W, YAL025C, YEL026W, YDR447C, YPL240C, YMR309C, YBL072C, YGR280C, YLR276C, YPR041W, YLR221C, YLR192C, YPL226W, YOR001W, YLR448W, YDL229W, YBR189W, YMR230W, YLR215C, YPR110C, YPL…
GO:1901564	organonitrogen compound metabolic process	2.31573e-09	1.3378e-12	167	545	1337	7166	0	0	YMR083W, YDR135C, YOR187W, YJL052W, YEL009C, YLR060W, YNL233W, YDL082W, YBR249C, YBL092W, YCL037C, YBR127C, YLR303W, YPL131W, YLR167W, YCL018W, YBL076C, YBR084W, YDL131W, YJR009C, YNL199C, YBR048W, YCL050C, YNL209W, YJR109C, YBL072C, YLR192C, YCL030C, YPR080W, YJR048W, YBR189W, YNL220W, YMR079W, YMR230W, YBL039C, YDL007W, YKL126W, YMR296C, YPL273W, YOL059W, YBR191W, YOR312C, YGL103W, YNL096C, YNL…
GO:0006733	oxidoreduction coenzyme metabolic process	7.1333e-09	4.12091e-12	31	545	100	7166	0	0	YMR083W, YHR174W, YGR192C, YJL052W, YLR044C, YNL216W, YPR074C, YLR231C, YDR481C, YAL038W, YKL152C, YLR354C, YGR254W, YOL086C, YKL060C, YBR196C, YDR050C, YGR256W, YPL075W, YHR183W, YER125W, YMR303C, YCR012W, YJR009C, YOR374W, YDL022W, YNL199C, YOL059W, YLR328W, YOR344C, YBR221C\
GO:0072524	pyridine-containing compound metabolic process	7.1333e-09	4.12091e-12	31	545	100	7166	0	0	YMR083W, YHR174W, YGR192C, YJL052W, YLR044C, YNL216W, YPR074C, YLR231C, YDR481C, YAL038W, YKL152C, YLR354C, YGR254W, YOL086C, YKL060C, YBR196C, YDR050C, YGR256W, YPL075W, YHR183W, YNL333W, YMR303C, YCR012W, YJR009C, YOR374W, YDL022W, YNL199C, YOL059W, YLR328W, YOR344C, YBR221C\
GO:0006323	DNA packaging	9.29052e-09	5.36714e-12	23	545	57	7166	0	0	YBL097W, YDR174W, YLR442C, YBR009C, YBR112C, YLR449W, YLR086W, YIL126W, YNL030W, YGL207W, YMR033W, YFR031C, YDL003W, YCR084C, YBR215W, YDR110W, YOR038C, YML074C, YGL150C, YOL006C, YCR052W, YKR010C, YER164W\
GO:0055086	nucleobase-containing small molecule metabolic process	1.15493e-08	6.67205e-12	55	545	271	7166	0	0	YMR105C, YDR226W, YMR083W, YJL052W, YLR044C, YPR074C, YDR481C, YKL104C, YAL038W, YKL152C, YLR354C, YJL005W, YGR254W, YBR127C, YOL086C, YKL060C, YDL055C, YGR061C, YPL075W, YHR183W, YBR084W, YMR303C, YJR009C, YCR012W, YOR374W, YJL026W, Q0045, YNL199C, YDL185W, YJR024C, YLR328W, YCL050C, YFL045C, YGR192C, YHR174W, YLR028C, YNL216W, YLR231C, YGL008C, YER043C, YER003C, YDR050C, YBR196C, YGR256W, YLR42…
GO:0044699	single-organism process	1.32454e-08	7.65188e-12	368	545	3852	7166	0	0	YMR032W, YMR083W, YDR135C, YOR187W, YJL052W, YEL009C, YDL084W, YOR153W, YJR089W, YHR119W, YLR303W, YBR289W, YPL139C, YDL126C, YNR035C, YGL244W, YHR099W, YCL018W, YBL076C, YBR084W, YML028W, YMR104C, YJL081C, YDL131W, YJR009C, YNL199C, YAR010C, YHR107C, YAL015C, YAL025C, YPL158C, YDR130C, YBL003C, YPR031W, YKL096W, YJR048W, YMR079W, YMR230W, YKL126W, YDL002C, YMR296C, YPL273W, YOL059W, YER148W, YPL…
GO:0034622	cellular macromolecular complex assembly	1.65544e-08	9.5635e-12	79	545	477	7166	0	0	YMR186W, YER013W, YPR112C, YEL009C, YMR146C, YER154W, YAL032C, YBR127C, YPL131W, YLR167W, YGR186W, YNR035C, YLR048W, YGL244W, YML074C, YJL081C, YBR048W, YHR107C, YPL011C, YPL093W, YNL039W, YGR005C, YNL030W, YDR447C, YGL207W, YPL240C, YMR309C, YGL008C, YPR041W, YLR221C, YLR192C, YBR215W, YGR246C, YLR448W, YDR318W, YFL037W, YGR140W, YDL007W, YLR215C, YER159C, YDR359C, YER148W, YML114C, YPL235W, YBR…
GO:0009117	nucleotide metabolic process	1.91293e-08	1.1051e-11	51	545	243	7166	0	0	YMR105C, YDR226W, YMR083W, YJL052W, YLR044C, YPR074C, YDR481C, YKL104C, YAL038W, YKL152C, YLR354C, YJL005W, YGR254W, YBR127C, YOL086C, YKL060C, YDL055C, YGR061C, YPL075W, YHR183W, YBR084W, YMR303C, YJR009C, YCR012W, YOR374W, YJL026W, Q0045, YNL199C, YDL185W, YLR328W, YCL050C, YFL045C, YGR192C, YHR174W, YLR028C, YNL216W, YLR231C, YGL008C, YER003C, YDR050C, YBR196C, YGR256W, YLR420W, YJR048W, YNL22…
GO:0033554	cellular response to stress	2.0066e-08	1.15921e-11	102	545	694	7166	0	0	YMR186W, YMR032W, YOR217W, YIR033W, YGR184C, YKL032C, YEL009C, YDL084W, YHR119W, YHR206W, YIL126W, YDL003W, YPR180W, YOL116W, YBR289W, YOR144C, YIL056W, YDR225W, YCR084C, YER111C, YDL126C, YGL244W, YDR353W, YOR191W, YHR099W, YGR048W, YML028W, YDR346C, YJL081C, YAL027W, YOL004W, YPL154C, YLR335W, YGR056W, YDL156W, YNL167C, YER177W, YNL209W, YAL015C, YGL207W, YOR189W, YLR321C, YJR104C, YBL003C, YOL…
GO:0044710	single-organism metabolic process	2.26766e-08	1.31003e-11	233	545	2131	7166	0	0	YMR083W, YDL014W, YOR187W, YJL052W, YGR184C, YEL009C, YDL084W, YJR089W, YHR119W, YLR060W, YNL233W, YBR249C, YBR020W, YBR127C, YLR303W, YBR289W, YOR144C, YDR225W, YDL126C, YGL244W, YHR099W, YCL018W, YBL076C, YGR048W, YBR084W, YML028W, YJL081C, YDL131W, YJR009C, YHL021C, YNL199C, YCL050C, YGR056W, YAL015C, YDR130C, YJR109C, YPL240C, YOR189W, YGR280C, YDR448W, YBL003C, YPR031W, YHR190W, YOL145C, YCL…
GO:0006360	transcription from RNA polymerase I promoter	3.05533e-08	1.76506e-11	24	545	65	7166	0	0	YDR174W, YJL148W, YOR123C, YPR187W, YPL082C, YNL248C, YPR010C, YBR245C, YOR295W, YOL145C, YPL139C, YOR341W, YJR063W, YBR049C, YGL244W, YML010W, YNL097C, YOL004W, YDR026C, YER148W, YHR196W, YPR110C, YOR340C, YER164W\
GO:0022607	cellular component assembly	3.36959e-08	1.94662e-11	106	545	739	7166	0	0	YMR186W, YMR032W, YER013W, YPR112C, YEL009C, YMR146C, YNL233W, YIL126W, YER154W, YAL032C, YMR033W, YBR127C, YPL131W, YCR084C, YLR167W, YGR186W, YNR035C, YLR048W, YGL244W, YMR104C, YML074C, YJL081C, YBR048W, YHR107C, YER177W, YPL011C, YPL093W, YPL158C, YNL039W, YGR005C, YNL030W, YGL207W, YDR447C, YPL240C, YMR309C, YGL008C, YFR031C, YOL145C, YPR041W, YLR221C, YLR192C, YGR246C, YBR215W, YLR448W, YKL…
GO:0009135	purine nucleoside diphosphate metabolic process	3.53705e-08	2.04335e-11	19	545	41	7166	0	0	YDR226W, YHR174W, YGR192C, YJL052W, YLR044C, YNL216W, YAL038W, YKL152C, YGR254W, YOL086C, YKL060C, YBR196C, YDR050C, YPL075W, YCR012W, YJR009C, YNL199C, YBR221C, YOR344C\
GO:0009179	purine ribonucleoside diphosphate metabolic process	3.53705e-08	2.04335e-11	19	545	41	7166	0	0	YDR226W, YHR174W, YGR192C, YJL052W, YLR044C, YNL216W, YAL038W, YKL152C, YGR254W, YOL086C, YKL060C, YBR196C, YDR050C, YPL075W, YCR012W, YJR009C, YNL199C, YBR221C, YOR344C\
GO:0009185	ribonucleoside diphosphate metabolic process	3.53705e-08	2.04335e-11	19	545	41	7166	0	0	YDR226W, YHR174W, YGR192C, YJL052W, YLR044C, YNL216W, YAL038W, YKL152C, YGR254W, YOL086C, YKL060C, YBR196C, YDR050C, YPL075W, YCR012W, YJR009C, YNL199C, YBR221C, YOR344C\
GO:0046031	ADP metabolic process	3.53705e-08	2.04335e-11	19	545	41	7166	0	0	YDR226W, YHR174W, YGR192C, YJL052W, YLR044C, YNL216W, YAL038W, YKL152C, YGR254W, YOL086C, YKL060C, YBR196C, YDR050C, YPL075W, YCR012W, YJR009C, YNL199C, YBR221C, YOR344C\
GO:0006753	nucleoside phosphate metabolic process	3.64098e-08	2.1034e-11	51	545	247	7166	0	0	YMR105C, YDR226W, YMR083W, YJL052W, YLR044C, YPR074C, YDR481C, YKL104C, YAL038W, YKL152C, YLR354C, YJL005W, YGR254W, YBR127C, YOL086C, YKL060C, YDL055C, YGR061C, YPL075W, YHR183W, YBR084W, YMR303C, YJR009C, YCR012W, YOR374W, YJL026W, Q0045, YNL199C, YDL185W, YLR328W, YCL050C, YFL045C, YGR192C, YHR174W, YLR028C, YNL216W, YLR231C, YGL008C, YER003C, YDR050C, YBR196C, YGR256W, YLR420W, YJR048W, YNL22…
GO:0044281	small molecule metabolic process	4.1411e-08	2.39232e-11	111	545	791	7166	0	0	YMR105C, YMR083W, YIR033W, YJL052W, YEL009C, YLR060W, YDR481C, YBR249C, YLR438W, YBR127C, YLR303W, YGR124W, YCR084C, YPL075W, YHR020W, YBL076C, YCL018W, YBR084W, YKL211C, YDL131W, YJR009C, YCR012W, YOR374W, Q0045, YNL199C, YJR024C, YCL050C, YER090W, YJR060W, YJL167W, YHR174W, YGR192C, YJR109C, YGL008C, YHR190W, YCL030C, YLR420W, YJR048W, YNL220W, YMR079W, YDR213W, YPL028W, YBR263W, YBL039C, YPL27…
GO:0009132	nucleoside diphosphate metabolic process	4.45898e-08	2.57595e-11	20	545	46	7166	0	0	YDR226W, YHR174W, YGR192C, YJL052W, YLR044C, YNL216W, YAL038W, YKL152C, YGR254W, YOL086C, YKL060C, YBR196C, YDR050C, YPL075W, YCR012W, YJR009C, YJL026W, YNL199C, YBR221C, YOR344C\
GO:0071103	DNA conformation change	7.27457e-08	4.20253e-11	28	545	90	7166	0	0	YPL235W, YBL097W, YDR174W, YLR442C, YBR009C, YBR112C, YMR190C, YLR449W, YLR086W, YIL126W, YDR190C, YNL030W, YGL207W, YMR033W, YFR031C, YDL003W, YCR084C, YBR215W, YDR110W, YOR038C, YML074C, YNL088W, YJL092W, YGL150C, YOL006C, YCR052W, YKR010C, YER164W\
GO:0098781	ncRNA transcription	7.76266e-08	4.4845e-11	22	545	57	7166	0	0	YOR116C, YJL148W, YOR207C, YAL001C, YPR187W, YPL128C, YPL082C, YNL248C, YPR010C, YOR295W, YOL145C, YOR341W, YJR063W, YGL244W, YDL150W, YOR110W, YDR026C, YER148W, YKR025W, YPR190C, YPR110C, YOR340C\
GO:0006352	DNA-templated transcription, initiation	7.83157e-08	4.5243e-11	25	545	73	7166	0	0	YDR174W, YOR194C, YPL011C, YEL009C, YKR062W, YNL118C, YGL066W, YNL039W, YGR005C, YPL129W, YPL082C, YJL140W, YBR245C, YGL207W, YMR227C, YOL145C, YGR186W, YGL244W, YGR246C, YOL051W, YER159C, YER148W, YML069W, YER164W, YML114C\
GO:0006090	pyruvate metabolic process	1.15117e-07	6.65033e-11	20	545	48	7166	0	0	YHR174W, YGR192C, YJL052W, YLR044C, YGL062W, YNL216W, YAL038W, YKL152C, YGR254W, YOL086C, YKL060C, YBR196C, YDR050C, YPL075W, YCR012W, YJR009C, YOR374W, YNL199C, YBR221C, YOR344C\
GO:0042254	ribosome biogenesis	1.61913e-07	9.3537e-11	73	545	444	7166	0	0	YDL014W, YPR112C, YMR290C, YNL248C, YPR010C, YHL033C, YDR365C, YPL131W, YOR341W, YLR167W, YJR063W, YPR143W, YLR048W, YOL041C, YBR048W, YPL217C, YDL213C, YNL209W, YJL148W, YPL093W, YAL025C, YEL026W, YDR447C, YBL072C, YGR280C, YLR276C, YPR041W, YLR221C, YLR192C, YPL226W, YOR001W, YLR448W, YDL229W, YBR189W, YMR230W, YPR110C, YPL235W, YDL208W, YNL096C, YDR064W, YNL178W, YOL077C, YPR187W, YPL082C, YOR…
GO:1902275	regulation of chromatin organization	1.725e-07	9.96534e-11	22	545	59	7166	0	0	YLR442C, YOR123C, YNL216W, YLR449W, YHR119W, YPL128C, YBR245C, YDR448W, YOL145C, YPL139C, YDL126C, YPL181W, YBR095C, YGL244W, YNL097C, YAL013W, YOL004W, YDR227W, YDR026C, YLR293C, YNL021W, YER164W\
GO:1903308	regulation of chromatin modification	1.725e-07	9.96534e-11	22	545	59	7166	0	0	YLR442C, YOR123C, YNL216W, YLR449W, YHR119W, YPL128C, YBR245C, YDR448W, YOL145C, YPL139C, YDL126C, YPL181W, YBR095C, YGL244W, YNL097C, YAL013W, YOL004W, YDR227W, YDR026C, YLR293C, YNL021W, YER164W\
GO:0034660	ncRNA metabolic process	1.89614e-07	1.0954e-10	85	545	556	7166	0	0	YDL014W, YPR112C, YMR290C, YOR207C, YLR060W, YNL248C, YPR010C, YHL033C, YDR365C, YOR341W, YLR167W, YJR063W, YDL126C, YPR143W, YLR048W, YGL244W, YHR020W, YBL076C, YLR277C, YGR048W, YOL041C, YDR026C, YBR048W, YPR190C, YPL217C, YDL213C, YOR116C, YNL209W, YJL148W, YPL093W, YAL025C, YDL051W, YDR195W, YEL026W, YGR280C, YBL072C, YLR276C, YOL145C, YLR192C, YOR001W, YBR189W, YDL229W, YDL150W, YOR251C, YDL…
GO:0032986	protein-DNA complex disassembly	2.02759e-07	1.17134e-10	13	545	20	7166	0	0	YLR357W, YLR033W, YBL006C, YPR034W, YKR008W, YIL126W, YJL092W, YFR037C, YMR033W, YCR052W, YLR321C, YMR091C, YGR056W\
GO:0006367	transcription initiation from RNA polymerase II promoter	2.53315e-07	1.4634e-10	22	545	60	7166	0	0	YDR174W, YOR194C, YPL011C, YEL009C, YKR062W, YNL118C, YGL066W, YGR005C, YPL129W, YPL082C, YJL140W, YBR245C, YGL207W, YMR227C, YOL145C, YGR186W, YOL051W, YER159C, YER148W, YML069W, YER164W, YML114C\
GO:0006096	glycolytic process	3.34873e-07	1.93457e-10	16	545	32	7166	0	0	YDR050C, YBR196C, YPL075W, YHR174W, YGR192C, YJL052W, YNL216W, YJR009C, YAL038W, YCR012W, YKL152C, YNL199C, YGR254W, YKL060C, YOR344C, YBR221C\
GO:0006757	ATP generation from ADP	3.34873e-07	1.93457e-10	16	545	32	7166	0	0	YDR050C, YBR196C, YPL075W, YHR174W, YGR192C, YJL052W, YNL216W, YJR009C, YAL038W, YCR012W, YKL152C, YNL199C, YGR254W, YKL060C, YOR344C, YBR221C\
GO:0019752	carboxylic acid metabolic process	3.42713e-07	1.97986e-10	70	545	424	7166	0	0	YMR083W, YIR033W, YJL052W, YEL009C, YLR060W, YBR249C, YLR438W, YLR303W, YGR124W, YCR084C, YPL075W, YHR020W, YBL076C, YCL018W, YBR084W, YKL211C, YDL131W, YJR009C, YCR012W, YOR374W, YNL199C, YJR024C, YER090W, YHR174W, YGR192C, YJR109C, YCL030C, YBR263W, YBL039C, YPL273W, YOR317W, YGR264C, YNL103W, YGL062W, YGL245W, YLR044C, YGL009C, YAL038W, YGL026C, YKL104C, YKL152C, YGR254W, YOL086C, YKL060C, YGR…
GO:0006974	cellular response to DNA damage stimulus	5.62138e-07	3.24748e-10	59	545	332	7166	0	0	YPL235W, YMR032W, YGR002C, YOR217W, YBR114W, YKL032C, YDL084W, YOR290C, YIL126W, YDR190C, YNL273W, YDL003W, YPR180W, YBR289W, YOR144C, YDR225W, YCR084C, YGL244W, YOR191W, YHR099W, YFL008W, YML028W, YJL074C, YDR381W, YJL081C, YAL027W, YOL004W, YFR037C, YMR091C, YGR056W, YDL156W, YLR357W, YER177W, YAL015C, YOR123C, YBR112C, YNL216W, YMR190C, YJL140W, YFL039C, YDL140C, YGL207W, YOR189W, YLR321C, YBR…
GO:0006165	nucleoside diphosphate phosphorylation	6.04888e-07	3.49444e-10	16	545	33	7166	0	0	YDR050C, YBR196C, YPL075W, YHR174W, YGR192C, YJL052W, YNL216W, YJR009C, YAL038W, YCR012W, YKL152C, YNL199C, YGR254W, YKL060C, YOR344C, YBR221C\
GO:0016569	covalent chromatin modification	6.23702e-07	3.60313e-10	31	545	117	7166	0	0	YDR469W, YGR002C, YDL014W, YBR009C, YOR123C, YLR449W, YHR119W, YGL066W, YDR266C, YPL129W, YDR155C, YNL030W, YFL039C, YDR448W, YDR176W, YPR031W, YOL145C, YDL126C, YGL244W, YHR099W, YBR081C, YLR055C, YAL013W, YFL024C, YML074C, YJL081C, YOL004W, YCR033W, YGR252W, YNL021W, YER164W\
GO:0016570	histone modification	6.23702e-07	3.60313e-10	31	545	117	7166	0	0	YDR469W, YGR002C, YDL014W, YBR009C, YOR123C, YLR449W, YHR119W, YGL066W, YDR266C, YPL129W, YDR155C, YNL030W, YFL039C, YDR448W, YDR176W, YPR031W, YOL145C, YDL126C, YGL244W, YHR099W, YBR081C, YLR055C, YAL013W, YFL024C, YML074C, YJL081C, YOL004W, YCR033W, YGR252W, YNL021W, YER164W\
GO:0043436	oxoacid metabolic process	7.22104e-07	4.1716e-10	71	545	440	7166	0	0	YMR083W, YIR033W, YJL052W, YEL009C, YLR060W, YBR249C, YLR438W, YLR303W, YGR124W, YCR084C, YPL075W, YHR020W, YBL076C, YCL018W, YBR084W, YKL211C, YDL131W, YJR009C, YCR012W, YOR374W, YNL199C, YJR024C, YER090W, YHR174W, YGR192C, YJR109C, YCL030C, YBR263W, YBL039C, YPL273W, YOR317W, YGR264C, YNL103W, YGL062W, YGL245W, YLR044C, YGL009C, YAL038W, YGL026C, YKL104C, YKL152C, YOR270C, YGR254W, YOL086C, YKL…
GO:0051052	regulation of DNA metabolic process	7.99868e-07	4.62084e-10	29	545	105	7166	0	0	YAL015C, YJR045C, YOR123C, YOR290C, YMR190C, YDR310C, YNL039W, YKL185W, YPL128C, YNL273W, YPL240C, YLR321C, YGR280C, YBR088C, YOR144C, YOL145C, YPL181W, YGL244W, YOR191W, YML010W, YAL013W, YDR110W, YJL176C, YNL088W, YAL027W, YOL004W, YJL092W, YOL006C, YER164W\
GO:0006082	organic acid metabolic process	8.01428e-07	4.62986e-10	71	545	441	7166	0	0	YMR083W, YIR033W, YJL052W, YEL009C, YLR060W, YBR249C, YLR438W, YLR303W, YGR124W, YCR084C, YPL075W, YHR020W, YBL076C, YCL018W, YBR084W, YKL211C, YDL131W, YJR009C, YCR012W, YOR374W, YNL199C, YJR024C, YER090W, YHR174W, YGR192C, YJR109C, YCL030C, YBR263W, YBL039C, YPL273W, YOR317W, YGR264C, YNL103W, YGL062W, YGL245W, YLR044C, YGL009C, YAL038W, YGL026C, YKL104C, YKL152C, YOR270C, YGR254W, YOL086C, YKL…
GO:0006259	DNA metabolic process	1.14582e-06	6.61941e-10	80	545	528	7166	0	0	YMR186W, YOR217W, YKL032C, YDL084W, YHR119W, YIL126W, YDL003W, YBR289W, YOR144C, YDR225W, YGL244W, YOR191W, YHR099W, YML028W, YJL081C, YNL088W, YAL027W, YOL004W, YGR056W, YAL015C, YNL039W, YGL207W, YPL240C, YOR189W, YLR321C, YGR280C, YBL003C, YOL145C, YPL181W, YGR246C, YOL034W, YDR110W, YDL002C, YOL006C, YDR359C, YER148W, YBL005W-B, YER164W, YPL235W, YBL097W, YDR226W, YGR002C, YBR114W, YJR045C, Y…
GO:0032984	macromolecular complex disassembly	1.29922e-06	7.50559e-10	26	545	88	7166	0	0	YLR357W, YLR033W, YER013W, YBL006C, YKR008W, YJL042W, YIL126W, YDR130C, YMR033W, YLR321C, YDL126C, YBR143C, YAL005C, YDL229W, YPR034W, YLR249W, YCR088W, YJL092W, YLR335W, YFR037C, YCR052W, YEL034W, YFR028C, YMR304W, YMR091C, YGR056W\
GO:0006950	response to stress	1.34004e-06	7.74142e-10	106	545	785	7166	0	0	YMR186W, YMR032W, YOR217W, YIR033W, YGR184C, YKL032C, YEL009C, YDL084W, YHR119W, YHR206W, YIL126W, YDL003W, YPR180W, YOL116W, YBR289W, YOR144C, YIL056W, YDR225W, YCR084C, YER111C, YDL126C, YGL244W, YDR353W, YOR191W, YHR099W, YGR048W, YML028W, YDR346C, YJL081C, YAL027W, YOL004W, YPL154C, YLR335W, YGR056W, YDL156W, YNL167C, YER177W, YNL209W, YAL015C, YGL207W, YPL240C, YOR189W, YLR321C, YJR104C, YBL…
GO:0046939	nucleotide phosphorylation	1.36098e-06	7.86239e-10	17	545	39	7166	0	0	YDR226W, YHR174W, YGR192C, YJL052W, YNL216W, YAL038W, YKL152C, YGR254W, YKL060C, YBR196C, YDR050C, YPL075W, YCR012W, YJR009C, YNL199C, YBR221C, YOR344C\
GO:0043241	protein complex disassembly	1.7614e-06	1.01756e-09	24	545	77	7166	0	0	YLR357W, YLR033W, YBL006C, YKR008W, YJL042W, YIL126W, YDR130C, YMR033W, YLR321C, YDL126C, YBR143C, YAL005C, YDL229W, YPR034W, YLR249W, YCR088W, YLR335W, YFR037C, YCR052W, YEL034W, YFR028C, YMR304W, YMR091C, YGR056W\
GO:0006337	nucleosome disassembly	1.77296e-06	1.02424e-09	12	545	19	7166	0	0	YLR357W, YLR033W, YBL006C, YPR034W, YKR008W, YIL126W, YFR037C, YMR033W, YCR052W, YLR321C, YMR091C, YGR056W\
GO:0031498	chromatin disassembly	1.77296e-06	1.02424e-09	12	545	19	7166	0	0	YLR357W, YLR033W, YBL006C, YPR034W, YKR008W, YIL126W, YFR037C, YMR033W, YCR052W, YLR321C, YMR091C, YGR056W\
GO:0043618	regulation of transcription from RNA polymerase II promoter in response to stress	3.39867e-06	1.96341e-09	19	545	51	7166	0	0	YNL167C, YNR023W, YIR033W, YOR290C, YHR119W, YLR256W, YHR206W, YNL027W, YJR104C, YOL116W, YIL056W, YER111C, YNL097C, YAL013W, YBR083W, YOL004W, YGL150C, YGL071W, YER159C\
GO:0043620	regulation of DNA-templated transcription in response to stress	3.39867e-06	1.96341e-09	19	545	51	7166	0	0	YNL167C, YNR023W, YIR033W, YOR290C, YHR119W, YLR256W, YHR206W, YNL027W, YJR104C, YOL116W, YIL056W, YER111C, YNL097C, YAL013W, YBR083W, YOL004W, YGL150C, YGL071W, YER159C\
GO:0000122	negative regulation of transcription from RNA polymerase II promoter	4.49794e-06	2.59846e-09	33	545	140	7166	0	0	YBR009C, YKL032C, YEL009C, YDR310C, YIL126W, YLR071C, YCR084C, YDR225W, YBR095C, YGL244W, YPL075W, YNL239W, YOR038C, YOL004W, YER088C, YNL021W, YER177W, YNL167C, YJR060W, YBR112C, YNL216W, YLR256W, YKL185W, YOL051W, YLR055C, YAL013W, YKL112W, YHR084W, YDR224C, YER159C, YOL135C, YDR464W, YPL049C\
GO:0018205	peptidyl-lysine modification	5.25081e-06	3.0334e-09	29	545	113	7166	0	0	YDR469W, YGR002C, YBR009C, YOR123C, YLR449W, YHR119W, YGL066W, YPL129W, YNL030W, YFL039C, YDR176W, YDR448W, YPR180W, YPR031W, YDL064W, YOL145C, YGL244W, YHR099W, YBR081C, YLR055C, YHR134W, YFL024C, YJL081C, YDR409W, YDR390C, YOR156C, YPL020C, YGR252W, YER164W\
GO:0006732	coenzyme metabolic process	5.92088e-06	3.4205e-09	39	545	186	7166	0	0	YOR317W, YMR083W, YJL052W, YLR044C, YPR074C, YDR481C, YAL038W, YKL152C, YLR354C, YGR254W, YOL086C, YKL060C, YPL075W, YHR183W, YBR084W, YER125W, YNL333W, YMR303C, YLR058C, YCR012W, YJR009C, YOR374W, YNL199C, YJR024C, YLR328W, YGR192C, YHR174W, YNL216W, YLR231C, YGR256W, YDR050C, YBR196C, YBR263W, YDL022W, YPL273W, YOL059W, YLR180W, YBR221C, YOR344C\
GO:0016052	carbohydrate catabolic process	8.14355e-06	4.70454e-09	29	545	115	7166	0	0	YMR105C, YHR174W, YGR192C, YJL052W, YLR044C, YOR290C, YNL216W, YBR020W, YML070W, YJR153W, YAL038W, YKL152C, YGR254W, YOL116W, YOL086C, YBR289W, YKL060C, YBR196C, YDR050C, YPL075W, YJL176C, YBR018C, YOR120W, YCR012W, YJR009C, YBR019C, YNL199C, YOR344C, YBR221C\
GO:0044724	single-organism carbohydrate catabolic process	8.95223e-06	5.17171e-09	27	545	102	7166	0	0	YMR105C, YHR174W, YGR192C, YJL052W, YLR044C, YOR290C, YNL216W, YBR020W, YML070W, YAL038W, YKL152C, YGR254W, YOL086C, YBR289W, YKL060C, YBR196C, YDR050C, YPL075W, YJL176C, YBR018C, YOR120W, YCR012W, YJR009C, YBR019C, YNL199C, YOR344C, YBR221C\
GO:0043486	histone exchange	1.50459e-05	8.692e-09	11	545	18	7166	0	0	YPL235W, YML041C, YAL011W, YGR002C, YDR334W, YDR190C, YBR245C, YGL150C, YCR084C, YDR485C, YER164W\
GO:1903309	negative regulation of chromatin modification	1.83747e-05	1.06151e-08	15	545	35	7166	0	0	YPL181W, YBR095C, YNL097C, YLR442C, YAL013W, YNL216W, YLR449W, YPL128C, YOL004W, YDR227W, YDR026C, YBR245C, YNL021W, YPL139C, YER164W\
GO:0009116	nucleoside metabolic process	4.03196e-05	2.32927e-08	33	545	152	7166	0	0	YDR226W, YJL052W, YLR044C, YAL038W, YKL152C, YGR254W, YBR127C, YOL086C, YKL060C, YPL075W, YJR009C, YCR012W, Q0045, YNL199C, YDL185W, YJR024C, YCL050C, YGR192C, YHR174W, YNL216W, YGL008C, YER043C, YDR050C, YBR196C, YJR048W, YLR420W, YNL220W, YBL039C, YKL216W, YPL273W, YLR180W, YBR221C, YOR344C\
GO:0009119	ribonucleoside metabolic process	4.36545e-05	2.52192e-08	32	545	145	7166	0	0	YDR226W, YJL052W, YLR044C, YAL038W, YKL152C, YGR254W, YBR127C, YOL086C, YKL060C, YPL075W, YCR012W, YJR009C, Q0045, YNL199C, YDL185W, YJR024C, YGR192C, YHR174W, YNL216W, YGL008C, YER043C, YDR050C, YBR196C, YJR048W, YLR420W, YNL220W, YBL039C, YKL216W, YPL273W, YLR180W, YBR221C, YOR344C\
GO:0060968	regulation of gene silencing	4.51782e-05	2.60995e-08	16	545	42	7166	0	0	YLR442C, YNL216W, YMR219W, YPL128C, YOL145C, YPL139C, YBR095C, YGL244W, YPL181W, YNL097C, YAL013W, YDR227W, YOL004W, YOR156C, YNL021W, YLR293C\
GO:0031497	chromatin assembly	4.58966e-05	2.65145e-08	15	545	37	7166	0	0	YBR215W, YLR442C, YBR009C, YBR112C, YLR449W, YOR038C, YML074C, YIL126W, YNL030W, YGL150C, YGL207W, YMR033W, YCR052W, YCR084C, YER164W\
GO:0019693	ribose phosphate metabolic process	4.60833e-05	2.66224e-08	35	545	168	7166	0	0	YDR226W, YJL052W, YLR044C, YPR074C, YAL038W, YKL152C, YLR354C, YJL005W, YGR254W, YBR127C, YOL086C, YKL060C, YGR061C, YPL075W, YHR183W, YJR009C, YCR012W, Q0045, YNL199C, YDL185W, YGR192C, YHR174W, YLR028C, YNL216W, YGL008C, YGR256W, YDR050C, YBR196C, YJR048W, YLR420W, YNL220W, YBL039C, YKL216W, YBR221C, YOR344C\
GO:0060969	negative regulation of gene silencing	5.53376e-05	3.19686e-08	13	545	28	7166	0	0	YPL181W, YBR095C, YNL097C, YLR442C, YAL013W, YNL216W, YMR219W, YPL128C, YOL004W, YDR227W, YOR156C, YNL021W, YPL139C\
GO:0006281	DNA repair	6.01551e-05	3.47516e-08	49	545	285	7166	0	0	YPL235W, YGR002C, YOR217W, YBR114W, YKL032C, YDL084W, YOR290C, YIL126W, YDR190C, YNL273W, YDL003W, YBR289W, YOR144C, YDR225W, YGL244W, YOR191W, YHR099W, YFL008W, YJL074C, YDR381W, YJL081C, YAL027W, YOL004W, YFR037C, YGR056W, YLR357W, YAL015C, YOR123C, YMR190C, YJL140W, YFL039C, YDL140C, YGL207W, YLR321C, YBR088C, YBL003C, YKR095W, YOL145C, YOL034W, YML010W, YHR134W, YFL024C, YKL112W, YDR224C, YDL…
GO:0006348	chromatin silencing at telomere	6.23344e-05	3.60106e-08	23	545	84	7166	0	0	YDR469W, YDL084W, YNL216W, YMR219W, YHR119W, YBR088C, YDR448W, YLR223C, YOL145C, YPL139C, YPL181W, YBR095C, YGL244W, YMR235C, YNL097C, YAL013W, YER120W, YOL004W, YER088C, YGL150C, YLR335W, YNL021W, YLR293C\
GO:0036003	positive regulation of transcription from RNA polymerase II promoter in response to stress	6.73272e-05	3.8895e-08	14	545	33	7166	0	0	YNL167C, YNR023W, YIR033W, YNL097C, YAL013W, YOR290C, YBR083W, YOL004W, YNL027W, YER159C, YGL071W, YJR104C, YOL116W, YER111C\
GO:0051716	cellular response to stimulus	7.07571e-05	4.08764e-08	122	545	1013	7166	0	0	YMR186W, YMR032W, YOR217W, YIR033W, YGR184C, YKL032C, YEL009C, YDL084W, YHR119W, YHR206W, YIL126W, YBR020W, YDL003W, YPR180W, YOL116W, YBR289W, YOR144C, YIL056W, YDR225W, YCR084C, YER111C, YDL126C, YGL244W, YDR353W, YOR191W, YPL075W, YHR099W, YGR048W, YML028W, YDR346C, YJL081C, YAL027W, YOL004W, YPL154C, YLR335W, YIL149C, YGR056W, YDL156W, YNL167C, YER177W, YNL209W, YAL015C, YJR060W, YGL207W, YOR…
GO:0022618	ribonucleoprotein complex assembly	7.88395e-05	4.55456e-08	33	545	156	7166	0	0	YPL235W, YMR186W, YER013W, YPR112C, YMR146C, YOL077C, YDR190C, YIL148W, YAL032C, YPL131W, YLR167W, YGL244W, YLR048W, YGR214W, YBR048W, YLR117C, YNL061W, YPL093W, YNL118C, YJL140W, YDR447C, YMR309C, YPL240C, YPR041W, YLR192C, YLR221C, YER025W, YJR007W, YLR448W, YML073C, YOR063W, YOL127W, YLR215C\
GO:1901657	glycosyl compound metabolic process	7.88395e-05	4.55456e-08	33	545	156	7166	0	0	YDR226W, YJL052W, YLR044C, YAL038W, YKL152C, YGR254W, YBR127C, YOL086C, YKL060C, YPL075W, YJR009C, YCR012W, Q0045, YNL199C, YDL185W, YJR024C, YCL050C, YGR192C, YHR174W, YNL216W, YGL008C, YER043C, YDR050C, YBR196C, YJR048W, YLR420W, YNL220W, YBL039C, YKL216W, YPL273W, YLR180W, YBR221C, YOR344C\
GO:0070897	DNA-templated transcriptional preinitiation complex assembly	8.43388e-05	4.87226e-08	17	545	49	7166	0	0	YOR194C, YPL011C, YEL009C, YGL066W, YNL039W, YGR005C, YPL129W, YPL082C, YGL207W, YMR227C, YGR186W, YGR246C, YOL051W, YER159C, YER148W, YML069W, YML114C\
GO:0046034	ATP metabolic process	0.000109817	6.34413e-08	24	545	93	7166	0	0	YDR226W, YHR174W, YGR192C, YJL052W, YLR044C, YNL216W, YAL038W, YKL152C, YGR254W, YGL008C, YBR127C, YOL086C, YKL060C, YBR196C, YDR050C, YPL075W, YJR048W, YCR012W, YJR009C, Q0045, YNL199C, YDL185W, YOR344C, YBR221C\
GO:0051186	cofactor metabolic process	0.000113348	6.54813e-08	40	545	214	7166	0	0	YOR317W, YMR083W, YJL052W, YLR044C, YPR074C, YDR481C, YAL038W, YKL152C, YLR354C, YGR254W, YOL086C, YKL060C, YGL040C, YPL075W, YHR183W, YBR084W, YER125W, YNL333W, YMR303C, YLR058C, YCR012W, YJR009C, YOR374W, YNL199C, YJR024C, YLR328W, YGR192C, YHR174W, YNL216W, YLR231C, YGR256W, YDR050C, YBR196C, YBR263W, YDL022W, YPL273W, YOL059W, YLR180W, YBR221C, YOR344C\
GO:0071826	ribonucleoprotein complex subunit organization	0.000113975	6.58437e-08	34	545	166	7166	0	0	YPL235W, YMR186W, YER013W, YPR112C, YMR146C, YOL077C, YDR190C, YIL148W, YAL032C, YPL131W, YLR167W, YGL244W, YLR048W, YGR214W, YBR048W, YLR117C, YNL061W, YPL093W, YNL118C, YJL140W, YDR447C, YMR309C, YPL240C, YPR041W, YLR192C, YLR221C, YER025W, YAL005C, YJR007W, YLR448W, YML073C, YOR063W, YOL127W, YLR215C\
GO:0009199	ribonucleoside triphosphate metabolic process	0.00014244	8.22875e-08	25	545	101	7166	0	0	YDR226W, YHR174W, YGR192C, YJL052W, YLR044C, YNL216W, YAL038W, YKL152C, YGR254W, YGL008C, YBR127C, YOL086C, YKL060C, YBR196C, YDR050C, YPL075W, YJR048W, YBL039C, YCR012W, YJR009C, Q0045, YNL199C, YDL185W, YOR344C, YBR221C\
GO:0009126	purine nucleoside monophosphate metabolic process	0.000171789	9.92426e-08	27	545	116	7166	0	0	YDR226W, YHR174W, YGR192C, YLR028C, YJL052W, YLR044C, YNL216W, YAL038W, YKL152C, YGR254W, YGL008C, YBR127C, YOL086C, YKL060C, YBR196C, YDR050C, YGR061C, YPL075W, YJR048W, YNL220W, YCR012W, YJR009C, Q0045, YNL199C, YDL185W, YOR344C, YBR221C\
GO:0009167	purine ribonucleoside monophosphate metabolic process	0.000171789	9.92426e-08	27	545	116	7166	0	0	YDR226W, YHR174W, YGR192C, YLR028C, YJL052W, YLR044C, YNL216W, YAL038W, YKL152C, YGR254W, YGL008C, YBR127C, YOL086C, YKL060C, YBR196C, YDR050C, YGR061C, YPL075W, YJR048W, YNL220W, YCR012W, YJR009C, Q0045, YNL199C, YDL185W, YOR344C, YBR221C\
GO:0072521	purine-containing compound metabolic process	0.00017545	1.01358e-07	33	545	161	7166	0	0	YDR226W, YJL052W, YLR044C, YAL038W, YKL152C, YJL005W, YGR254W, YBR127C, YOL086C, YKL060C, YGR061C, YPL075W, YBR084W, YJR009C, YCR012W, Q0045, YNL199C, YDL185W, YJR024C, YGR192C, YHR174W, YLR028C, YNL216W, YGL008C, YER043C, YDR050C, YBR196C, YJR048W, YNL220W, YPL273W, YLR180W, YBR221C, YOR344C\
GO:0065004	protein-DNA complex assembly	0.000175604	1.01447e-07	26	545	109	7166	0	0	YOR194C, YPL011C, YBR009C, YEL009C, YLR449W, YGL066W, YNL039W, YGR005C, YPL129W, YPL082C, YNL030W, YGL207W, YMR227C, YGR186W, YBR215W, YGR246C, YOL051W, YDR318W, YLL004W, YOR038C, YJL081C, YML074C, YER159C, YER148W, YML069W, YML114C\
GO:0042278	purine nucleoside metabolic process	0.000185881	1.07383e-07	29	545	131	7166	0	0	YDR226W, YHR174W, YGR192C, YJL052W, YLR044C, YNL216W, YAL038W, YKL152C, YGR254W, YGL008C, YBR127C, YOL086C, YER043C, YKL060C, YBR196C, YDR050C, YPL075W, YJR048W, YNL220W, YCR012W, YJR009C, Q0045, YPL273W, YNL199C, YDL185W, YLR180W, YJR024C, YOR344C, YBR221C\
GO:0046128	purine ribonucleoside metabolic process	0.000185881	1.07383e-07	29	545	131	7166	0	0	YDR226W, YHR174W, YGR192C, YJL052W, YLR044C, YNL216W, YAL038W, YKL152C, YGR254W, YGL008C, YBR127C, YOL086C, YER043C, YKL060C, YBR196C, YDR050C, YPL075W, YJR048W, YNL220W, YCR012W, YJR009C, Q0045, YPL273W, YNL199C, YDL185W, YLR180W, YJR024C, YOR344C, YBR221C\
GO:0006446	regulation of translational initiation	0.000206718	1.19421e-07	12	545	26	7166	0	0	YLR192C, YJL138C, YLR150W, YMR146C, YKR059W, YER165W, YJL140W, YGR083C, YMR309C, YEL034W, YLR291C, YPR041W\
GO:0051128	regulation of cellular component organization	0.000220103	1.27154e-07	60	545	397	7166	0	0	YMR032W, YLR442C, YEL009C, YJR089W, YHR119W, YBR234C, YLR248W, YJL042W, YGL066W, YPL082C, YDR155C, YLR371W, YGR254W, YOL116W, YPL139C, YDL126C, YNR035C, YJL076W, YGL244W, YBR095C, YOR198C, YER125W, YMR104C, YCR088W, YML074C, YOL004W, YDR026C, YNL021W, YFR028C, YEL034W, YER177W, YAL015C, YHR174W, YOR123C, YNL216W, YMR190C, YLR449W, YNL118C, YDR130C, YKL185W, YPL128C, YBR245C, YGL207W, YPL240C, YDR…
GO:0009161	ribonucleoside monophosphate metabolic process	0.000221525	1.27975e-07	29	545	132	7166	0	0	YDR226W, YHR174W, YGR192C, YLR028C, YJL052W, YLR044C, YNL216W, YAL038W, YKL152C, YGR254W, YGL008C, YBR127C, YOL086C, YKL060C, YBR196C, YDR050C, YGR061C, YPL075W, YLR420W, YJR048W, YNL220W, YKL216W, YCR012W, YJR009C, Q0045, YNL199C, YDL185W, YOR344C, YBR221C\
GO:0009259	ribonucleotide metabolic process	0.000257788	1.48924e-07	31	545	148	7166	0	0	YDR226W, YHR174W, YGR192C, YLR028C, YJL052W, YLR044C, YNL216W, YAL038W, YKL152C, YJL005W, YGR254W, YGL008C, YBR127C, YOL086C, YKL060C, YBR196C, YDR050C, YGR061C, YPL075W, YLR420W, YJR048W, YNL220W, YBL039C, YKL216W, YJR009C, YCR012W, Q0045, YNL199C, YDL185W, YOR344C, YBR221C\
GO:0006520	cellular amino acid metabolic process	0.000259967	1.50183e-07	45	545	263	7166	0	0	YMR083W, YNL103W, YGR264C, YLR044C, YGL245W, YEL009C, YGL009C, YLR060W, YBR249C, YKL104C, YGL026C, YLR438W, YOL086C, YLR303W, YGR124W, YGR061C, YNL239W, YHR020W, YBL076C, YCL018W, YBR084W, YBR121C, YMR303C, YKL211C, YLR058C, YDL131W, YJR024C, YER090W, YMR108W, YLR231C, YDR158W, YJR109C, YJR016C, YER043C, YGL148W, YMR189W, YCL030C, YOL058W, YBR263W, YAL013W, YBL039C, YIL078W, YPL273W, YHR019C, YLR…
GO:0009205	purine ribonucleoside triphosphate metabolic process	0.000261564	1.51106e-07	24	545	97	7166	0	0	YDR226W, YHR174W, YGR192C, YJL052W, YLR044C, YNL216W, YAL038W, YKL152C, YGR254W, YGL008C, YBR127C, YOL086C, YKL060C, YBR196C, YDR050C, YPL075W, YJR048W, YCR012W, YJR009C, Q0045, YNL199C, YDL185W, YOR344C, YBR221C\
GO:0050896	response to stimulus	0.00028202	1.62923e-07	134	545	1170	7166	0	0	YMR032W, YDR135C, YGR184C, YEL009C, YDL084W, YOR153W, YHR119W, YHR206W, YBR020W, YPR180W, YBR289W, YOR144C, YDR225W, YER111C, YDL126C, YGL244W, YHR099W, YGR048W, YML028W, YDR346C, YJL081C, YLR335W, YIL149C, YGR056W, YNL209W, YAL015C, YPL240C, YOR189W, YBL003C, YOL145C, YNL097C, YKL126W, YDL002C, YOR185C, YPL049C, YGL103W, YGR002C, YLR150W, YOR290C, YLR248W, YML070W, YDR190C, YJL005W, YIL053W, YHR…
GO:0000278	mitotic cell cycle	0.000338937	1.95804e-07	58	545	383	7166	0	0	YMR032W, YBL097W, YLR033W, YOR217W, YJR089W, YDR310C, YML085C, YNL233W, YIL126W, YDL225W, YNL273W, YCR002C, YDL003W, YDL064W, YOR144C, YCR084C, YER111C, YDL126C, YJR092W, YJL076W, YCL014W, YOR198C, YFL008W, YJL074C, YDR507C, YNL088W, YGR211W, YOL004W, YFR037C, YFR028C, YCR052W, YER177W, YHR107C, YBR112C, YMR190C, YLR086W, YKR008W, YPL158C, YKL185W, YDR130C, YFL039C, YLR321C, YBR088C, YFR031C, YBR…
GO:0009123	nucleoside monophosphate metabolic process	0.000370294	2.13919e-07	29	545	135	7166	0	0	YDR226W, YHR174W, YGR192C, YLR028C, YJL052W, YLR044C, YNL216W, YAL038W, YKL152C, YGR254W, YGL008C, YBR127C, YOL086C, YKL060C, YBR196C, YDR050C, YGR061C, YPL075W, YLR420W, YJR048W, YNL220W, YKL216W, YCR012W, YJR009C, Q0045, YNL199C, YDL185W, YOR344C, YBR221C\
GO:0009144	purine nucleoside triphosphate metabolic process	0.000395521	2.28493e-07	24	545	99	7166	0	0	YDR226W, YHR174W, YGR192C, YJL052W, YLR044C, YNL216W, YAL038W, YKL152C, YGR254W, YGL008C, YBR127C, YOL086C, YKL060C, YBR196C, YDR050C, YPL075W, YJR048W, YCR012W, YJR009C, Q0045, YNL199C, YDL185W, YOR344C, YBR221C\
GO:0006403	RNA localization	0.000465101	2.68689e-07	30	545	144	7166	0	0	YML031W, YNL178W, YDL084W, YGL066W, YNL064C, YER165W, YJL140W, YDR450W, YPR133C, YOR293W, YJR123W, YKR095W, YMR235C, YLR048W, YPL226W, YOR198C, YOR001W, YPR080W, YBR130C, YER125W, YLL024C, YML010W, YNL007C, YDR381W, YMR230W, YGR214W, YBR118W, YLR335W, YFR001W, YIL149C\
GO:0042790	transcription of nuclear large rRNA transcript from RNA polymerase I promoter	0.000509534	2.94358e-07	10	545	19	7166	0	0	YJL148W, YPL082C, YDR026C, YNL248C, YPR010C, YER148W, YOR295W, YJR063W, YOR340C, YOR341W\
GO:0033044	regulation of chromosome organization	0.000516831	2.98574e-07	27	545	122	7166	0	0	YER177W, YLR442C, YOR123C, YNL216W, YLR449W, YJR089W, YHR119W, YDR130C, YPL128C, YBR245C, YPL240C, YGR280C, YDR448W, YOL145C, YPL139C, YDL126C, YPL181W, YBR095C, YGL244W, YNL097C, YAL013W, YOL004W, YDR227W, YDR026C, YNL021W, YLR293C, YER164W\
GO:0050657	nucleic acid transport	0.000567242	3.27696e-07	28	545	130	7166	0	0	YML031W, YNL178W, YNL055C, YDL084W, YGL066W, YNL064C, YER165W, YJL140W, YDR450W, YPR133C, YOR293W, YJR123W, YKR095W, YMR235C, YLR048W, YPL226W, YPR080W, YBR130C, YER125W, YLL024C, YNL007C, YDR381W, YMR230W, YGR214W, YBR118W, YLR335W, YFR001W, YIL149C\
GO:0000183	chromatin silencing at rDNA	0.000593352	3.4278e-07	13	545	33	7166	0	0	YPL181W, YJL076W, YBR095C, YNL097C, YDR110W, YAL013W, YHR119W, YOL004W, YDR026C, YER088C, YOL006C, YDR448W, YKR010C\
GO:0019319	hexose biosynthetic process	0.000593352	3.4278e-07	13	545	33	7166	0	0	YDR050C, YBR196C, YHR174W, YGR192C, YJL052W, YGL062W, YJR009C, YCR012W, YKL152C, YGR254W, YKL060C, YDR477W, YFL045C\
GO:1901566	organonitrogen compound biosynthetic process	0.000607003	3.50666e-07	128	545	1118	7166	0	0	YOR187W, YEL009C, YLR060W, YNL233W, YDL082W, YBR249C, YBL092W, YCL037C, YLR303W, YPL131W, YLR167W, YCL018W, YBL076C, YBR084W, YDL131W, YBR048W, YNL209W, YJR109C, YBL072C, YLR192C, YCL030C, YPR080W, YBR189W, YNL220W, YMR079W, YMR230W, YBL039C, YKL126W, YMR296C, YPL273W, YBR191W, YOR312C, YGL103W, YNL096C, YNL069C, YDR064W, YGR264C, YLR150W, YLR029C, YKL104C, YIL148W, YJL005W, YDL191W, YLR441C, YGR…
GO:0042766	nucleosome mobilization	0.000694063	4.00961e-07	8	545	12	7166	0	0	YDL002C, YPL129W, YGL150C, YFL013C, YMR033W, YPR034W, YOR290C, YER164W\
GO:0009141	nucleoside triphosphate metabolic process	0.000694759	4.01363e-07	25	545	109	7166	0	0	YDR226W, YHR174W, YGR192C, YJL052W, YLR044C, YNL216W, YAL038W, YKL152C, YGR254W, YGL008C, YBR127C, YOL086C, YKL060C, YBR196C, YDR050C, YPL075W, YJR048W, YBL039C, YCR012W, YJR009C, Q0045, YNL199C, YDL185W, YOR344C, YBR221C\
GO:0006163	purine nucleotide metabolic process	0.000714323	4.12665e-07	29	545	139	7166	0	0	YDR226W, YHR174W, YGR192C, YLR028C, YJL052W, YLR044C, YNL216W, YAL038W, YKL152C, YJL005W, YGR254W, YGL008C, YBR127C, YOL086C, YKL060C, YBR196C, YDR050C, YGR061C, YPL075W, YJR048W, YBR084W, YNL220W, YJR009C, YCR012W, Q0045, YNL199C, YDL185W, YOR344C, YBR221C\
GO:0006913	nucleocytoplasmic transport	0.000763316	4.40968e-07	34	545	179	7166	0	0	YML031W, YNL178W, YDL084W, YGL066W, YIL148W, YLR048W, YER125W, YNL007C, YDR381W, YGR214W, YLR335W, YIL149C, YMR091C, YNL209W, YKR092C, YPL093W, YNL064C, YDR450W, YJL140W, YPR133C, YJR123W, YOR293W, YKR095W, YMR235C, YAL005C, YPL226W, YPR080W, YLL024C, YDL229W, YER120W, YMR230W, YOR185C, YBR118W, YLR293C\
GO:1901135	carbohydrate derivative metabolic process	0.000775098	4.47775e-07	55	545	364	7166	0	0	YMR105C, YDR226W, YJL052W, YLR044C, YPR074C, YNL233W, YKL104C, YAL038W, YKL152C, YLR354C, YJL005W, YGR254W, YBR127C, YOL086C, YKL060C, YDL055C, YGR061C, YPL075W, YHR183W, YPR183W, YJR009C, YCR012W, YJL026W, Q0045, YNL199C, YDL185W, YJR024C, YFL045C, YCL050C, YER177W, YBL006C, YGR192C, YHR174W, YOR099W, YLR028C, YNL216W, YNL027W, YGL008C, YER043C, YER003C, YDR050C, YBR196C, YGR256W, YLR420W, YJR04…
GO:0051169	nuclear transport	0.000875112	5.05553e-07	34	545	180	7166	0	0	YML031W, YNL178W, YDL084W, YGL066W, YIL148W, YLR048W, YER125W, YNL007C, YDR381W, YGR214W, YLR335W, YIL149C, YMR091C, YNL209W, YKR092C, YPL093W, YNL064C, YDR450W, YJL140W, YPR133C, YJR123W, YOR293W, YKR095W, YMR235C, YAL005C, YPL226W, YPR080W, YLL024C, YDL229W, YER120W, YMR230W, YOR185C, YBR118W, YLR293C\
GO:0018193	peptidyl-amino acid modification	0.00089456	5.16788e-07	32	545	164	7166	0	0	YDR469W, YGR002C, YBR009C, YHR119W, YGL066W, YPL129W, YDR155C, YDR176W, YPR180W, YDL064W, YGL244W, YHR099W, YML074C, YJL081C, YDR409W, YDR390C, YGR252W, YOR123C, YLR449W, YFL039C, YNL030W, YDR448W, YPR031W, YOL145C, YBR081C, YHR134W, YLR055C, YFL024C, YIL110W, YOR156C, YPL020C, YER164W\
GO:0046364	monosaccharide biosynthetic process	0.000894699	5.16868e-07	13	545	34	7166	0	0	YDR050C, YBR196C, YHR174W, YGR192C, YJL052W, YGL062W, YJR009C, YCR012W, YKL152C, YGR254W, YKL060C, YDR477W, YFL045C\
GO:0051123	RNA polymerase II transcriptional preinitiation complex assembly	0.000952893	5.50487e-07	15	545	45	7166	0	0	YOL051W, YOR194C, YPL011C, YEL009C, YGL066W, YGR005C, YPL129W, YPL082C, YER159C, YGL207W, YMR227C, YER148W, YML069W, YML114C, YGR186W\
GO:0031935	regulation of chromatin silencing	0.00115739	6.68626e-07	14	545	40	7166	0	0	YPL181W, YGL244W, YBR095C, YNL097C, YLR442C, YAL013W, YNL216W, YPL128C, YOL004W, YDR227W, YLR293C, YNL021W, YOL145C, YPL139C\
GO:0022411	cellular component disassembly	0.00121404	7.0135e-07	27	545	127	7166	0	0	YLR357W, YLR033W, YER013W, YBL006C, YKR008W, YJL042W, YIL126W, YDR130C, YMR033W, YLR321C, YDL126C, YBR143C, YAL005C, YDL229W, YPR034W, YLR314C, YLR249W, YCR088W, YJL092W, YLR335W, YFR037C, YCR052W, YEL034W, YFR028C, YMR304W, YMR091C, YGR056W\
GO:0009150	purine ribonucleotide metabolic process	0.00128671	7.43335e-07	28	545	135	7166	0	0	YDR226W, YHR174W, YGR192C, YLR028C, YJL052W, YLR044C, YNL216W, YAL038W, YKL152C, YJL005W, YGR254W, YGL008C, YBR127C, YOL086C, YKL060C, YBR196C, YDR050C, YGR061C, YPL075W, YJR048W, YNL220W, YCR012W, YJR009C, Q0045, YNL199C, YDL185W, YOR344C, YBR221C\
GO:0050658	RNA transport	0.00143087	8.26613e-07	27	545	128	7166	0	0	YML031W, YNL178W, YDL084W, YGL066W, YNL064C, YER165W, YJL140W, YDR450W, YPR133C, YOR293W, YJR123W, YKR095W, YMR235C, YLR048W, YPL226W, YPR080W, YBR130C, YER125W, YLL024C, YNL007C, YDR381W, YMR230W, YGR214W, YBR118W, YLR335W, YFR001W, YIL149C\
GO:0051236	establishment of RNA localization	0.00143087	8.26613e-07	27	545	128	7166	0	0	YML031W, YNL178W, YDL084W, YGL066W, YNL064C, YER165W, YJL140W, YDR450W, YPR133C, YOR293W, YJR123W, YKR095W, YMR235C, YLR048W, YPL226W, YPR080W, YBR130C, YER125W, YLL024C, YNL007C, YDR381W, YMR230W, YGR214W, YBR118W, YLR335W, YFR001W, YIL149C\
GO:0005975	carbohydrate metabolic process	0.0016461	9.50951e-07	54	545	363	7166	0	0	YMR105C, YLR258W, YJL052W, YLR044C, YGL062W, YOR290C, YBR020W, YML070W, YKL104C, YAL038W, YKL152C, YLR354C, YGR254W, YOL116W, YOL086C, YIL053W, YBR289W, YKL060C, YDL055C, YPL075W, YHR183W, YCL018W, YJL034W, YJL176C, YBR018C, YPR183W, YJR009C, YCR012W, YBR019C, YNL199C, YFL045C, YER177W, YGR192C, YHR174W, YJR060W, YOR099W, YMR215W, YNL216W, YNL027W, YJR153W, YOL030W, YER003C, YLR081W, YDR050C, YBR…
GO:0044267	cellular protein metabolic process	0.00188848	1.09098e-06	176	545	1695	7166	0	0	YDL014W, YOR187W, YGR184C, YJR089W, YHR119W, YLR060W, YDL082W, YBL092W, YCL037C, YPR180W, YPL131W, YLR167W, YDL126C, YGL244W, YHR099W, YBL076C, YGR048W, YML028W, YMR104C, YOR362C, YJL081C, YJL008C, YFR052W, YBR048W, YHR107C, YNL209W, YDR130C, YPL240C, YDR448W, YBL072C, YPR031W, YOL145C, YLR192C, YPR080W, YJR076C, YBR189W, YMR230W, YDL007W, YKL126W, YBR191W, YER164W, YOR312C, YGL103W, YDR469W, YNL…
GO:0019637	organophosphate metabolic process	0.00205238	1.18566e-06	60	545	423	7166	0	0	YMR105C, YDR226W, YMR083W, YJL052W, YLR044C, YPR074C, YDR481C, YKL104C, YAL038W, YKL152C, YLR354C, YJL005W, YGR254W, YBR127C, YOL086C, YKL060C, YDL055C, YGR061C, YBR086C, YPL075W, YHR183W, YBR084W, YNL333W, YMR303C, YPR183W, YJR009C, YCR012W, YOR374W, YJL026W, Q0045, YNL199C, YDL185W, YLR328W, YFL045C, YCL050C, YGR192C, YHR174W, YJL167W, YLR028C, YNL216W, YLR231C, YGL008C, YER043C, YER003C, YDR05…
GO:0031936	negative regulation of chromatin silencing	0.00207738	1.2001e-06	11	545	26	7166	0	0	YPL181W, YBR095C, YNL097C, YLR442C, YAL013W, YNL216W, YPL128C, YDR227W, YOL004W, YNL021W, YPL139C\
GO:0009303	rRNA transcription	0.00211962	1.22451e-06	12	545	31	7166	0	0	YJL148W, YOR110W, YAL001C, YPL082C, YDR026C, YNL248C, YPR010C, YER148W, YOR295W, YOR341W, YOR340C, YJR063W\
GO:0016584	nucleosome positioning	0.0024058	1.38983e-06	7	545	10	7166	0	0	YIL126W, YGL150C, YMR033W, YCR052W, YBR112C, YCR084C, YER164W\
GO:0033043	regulation of organelle organization	0.00243412	1.40619e-06	46	545	293	7166	0	0	YMR032W, YLR442C, YJR089W, YHR119W, YBR234C, YLR248W, YJL042W, YDR155C, YGR254W, YPL139C, YDL126C, YNR035C, YJL076W, YGL244W, YBR095C, YOR198C, YER125W, YCR088W, YML074C, YOL004W, YDR026C, YNL021W, YFR028C, YER177W, YAL015C, YHR174W, YOR123C, YNL216W, YMR190C, YLR449W, YDR130C, YPL128C, YBR245C, YPL240C, YDR448W, YFR031C, YGR280C, YOL145C, YPL181W, YNL097C, YAL013W, YLL021W, YDR227W, YCR033W, YLR…
GO:0006094	gluconeogenesis	0.00315971	1.82537e-06	12	545	32	7166	0	0	YDR050C, YBR196C, YHR174W, YGR192C, YJL052W, YGL062W, YJR009C, YCR012W, YKL152C, YGR254W, YKL060C, YDR477W\
GO:0045815	positive regulation of gene expression, epigenetic	0.00326727	1.8875e-06	11	545	27	7166	0	0	YPL181W, YBR095C, YNL097C, YLR442C, YAL013W, YNL216W, YPL128C, YDR227W, YOL004W, YNL021W, YPL139C\
GO:1903047	mitotic cell cycle process	0.0032884	1.89971e-06	54	545	371	7166	0	0	YMR032W, YBL097W, YLR033W, YJR089W, YDR310C, YML085C, YNL233W, YIL126W, YDL225W, YNL273W, YCR002C, YDL003W, YDL064W, YOR144C, YCR084C, YER111C, YDL126C, YJR092W, YJL076W, YCL014W, YOR198C, YFL008W, YJL074C, YDR507C, YNL088W, YOL004W, YFR037C, YFR028C, YCR052W, YER177W, YHR107C, YBR112C, YMR190C, YLR086W, YKR008W, YPL158C, YKL185W, YDR130C, YFL039C, YLR321C, YBR088C, YFR031C, YOL145C, YBR215W, YDR…
GO:0044723	single-organism carbohydrate metabolic process	0.00351163	2.02867e-06	47	545	306	7166	0	0	YMR105C, YLR258W, YJL052W, YLR044C, YGL062W, YOR290C, YBR020W, YML070W, YKL104C, YAL038W, YKL152C, YGR254W, YOL086C, YIL053W, YBR289W, YKL060C, YDL055C, YPL075W, YHR183W, YCL018W, YJL034W, YJL176C, YBR018C, YPR183W, YJR009C, YCR012W, YBR019C, YNL199C, YFL045C, YER177W, YGR192C, YHR174W, YJR060W, YOR099W, YNL216W, YNL027W, YER003C, YLR081W, YDR050C, YBR196C, YGR256W, YAL013W, YOR120W, YOL059W, YDR…
GO:2001020	regulation of response to DNA damage stimulus	0.00360153	2.08061e-06	9	545	18	7166	0	0	YGL244W, YOR191W, YML010W, YOR123C, YBR112C, YJL092W, YCR084C, YOL145C, YDL156W\
GO:0006448	regulation of translational elongation	0.0046262	2.67256e-06	12	545	33	7166	0	0	YER025W, YNL209W, YHR020W, YBL076C, YDL229W, YBR189W, YLR406C, YGL195W, YDR385W, YDL075W, YJR123W, YEL034W\
GO:0034248	regulation of cellular amide metabolic process	0.00484917	2.80137e-06	26	545	128	7166	0	0	YNL209W, YJL138C, YJR060W, YLR406C, YLR150W, YMR146C, YGL195W, YER165W, YJL140W, YMR309C, YJR123W, YPR041W, YLR192C, YER025W, YBL076C, YHR020W, YBR189W, YDL229W, YKR059W, YDR385W, YLR215C, YGR083C, YDL075W, YEL034W, YLR291C, YDR477W\
GO:0016072	rRNA metabolic process	0.00527368	3.04661e-06	51	545	348	7166	0	0	YPL235W, YNL096C, YDL208W, YDL014W, YPR112C, YMR290C, YDR064W, YPL082C, YOR310C, YHL033C, YDR365C, YLR167W, YDL126C, YPR143W, YLR048W, YDL191W, YLR441C, YGR048W, YER125W, YOL041C, YGR103W, YGR214W, YFR001W, YBR048W, YHR196W, YPL217C, YNL061W, YDL213C, YNL209W, YPL093W, YAL025C, YDL153C, YDR450W, YEL026W, YBL072C, YGR280C, YLR276C, YDR299W, YGL076C, YKL172W, YLR192C, YOR001W, YML010W, YDL229W, YBR…
GO:0005996	monosaccharide metabolic process	0.00533163	3.08009e-06	21	545	91	7166	0	0	YMR105C, YHR174W, YGR192C, YJL052W, YLR044C, YGL062W, YBR020W, YKL152C, YGR254W, YOL086C, YKL060C, YLR081W, YBR196C, YDR050C, YBR018C, YOR120W, YCR012W, YJR009C, YBR019C, YFL045C, YDR477W\
GO:0019318	hexose metabolic process	0.00546976	3.15988e-06	20	545	84	7166	0	0	YMR105C, YHR174W, YGR192C, YJL052W, YLR044C, YGL062W, YBR020W, YKL152C, YGR254W, YOL086C, YKL060C, YLR081W, YBR196C, YDR050C, YBR018C, YCR012W, YJR009C, YBR019C, YFL045C, YDR477W\
GO:0051246	regulation of protein metabolic process	0.00557405	3.22013e-06	47	545	311	7166	0	0	YLR150W, YMR146C, YJR089W, YHR119W, YGL195W, YHR027C, YGR186W, YDL126C, YGL244W, YHR020W, YBL076C, YER125W, YKR059W, YDR409W, YEL034W, YLR291C, YER177W, YHR107C, YNL209W, YJL138C, YOR123C, YLR406C, YLR449W, YDR130C, YER165W, YJL140W, YMR309C, YJR123W, YDR448W, YBR135W, YOL145C, YPR041W, YLR192C, YER025W, YDL229W, YBR189W, YJR076C, YDL007W, YDR385W, YLR215C, YCR033W, YGR083C, YDL075W, YDR382W, YNL…
GO:0016573	histone acetylation	0.00573646	3.31396e-06	15	545	51	7166	0	0	YGR002C, YHR099W, YBR081C, YLR055C, YFL024C, YHR119W, YJL081C, YGL066W, YPL129W, YFL039C, YGR252W, YDR176W, YDR448W, YPR031W, YER164W\
GO:0042274	ribosomal small subunit biogenesis	0.00574519	3.319e-06	27	545	137	7166	0	0	YDL213C, YNL096C, YPR112C, YMR290C, YDR064W, YDL153C, YDR450W, YOR310C, YEL026W, YDR447C, YBL072C, YDR299W, YMR269W, YLR167W, YLR192C, YLR048W, YPL226W, YLR441C, YBR189W, YGR103W, YGR214W, YER074W, YBR048W, YFR001W, YHR196W, YPL217C, YCL059C\
GO:0016051	carbohydrate biosynthetic process	0.00607283	3.50828e-06	22	545	99	7166	0	0	YMR105C, YER177W, YJR060W, YHR174W, YGR192C, YLR258W, YJL052W, YGL062W, YNL027W, YKL104C, YKL152C, YGR254W, YIL053W, YKL060C, YBR196C, YDR050C, YJL034W, YAL013W, YCR012W, YJR009C, YFL045C, YDR477W\
GO:0006458	'de novo' protein folding	0.00618223	3.57148e-06	7	545	11	7166	0	0	YNL064C, YMR186W, YNL209W, YDL229W, YPL240C, YLR259C, YHR193C\
GO:0060260	regulation of transcription initiation from RNA polymerase II promoter	0.00638432	3.68823e-06	9	545	19	7166	0	0	YPL082C, YGL207W, YBR245C, YML069W, YEL009C, YOL145C, YNL118C, YGL066W, YER164W\
GO:2000142	regulation of DNA-templated transcription, initiation	0.00638432	3.68823e-06	9	545	19	7166	0	0	YPL082C, YGL207W, YBR245C, YML069W, YEL009C, YOL145C, YNL118C, YGL066W, YER164W\
GO:0006475	internal protein amino acid acetylation	0.00750612	4.33629e-06	15	545	52	7166	0	0	YGR002C, YHR099W, YBR081C, YLR055C, YFL024C, YHR119W, YJL081C, YGL066W, YPL129W, YFL039C, YGR252W, YDR176W, YDR448W, YPR031W, YER164W\
GO:0018393	internal peptidyl-lysine acetylation	0.00750612	4.33629e-06	15	545	52	7166	0	0	YGR002C, YHR099W, YBR081C, YLR055C, YFL024C, YHR119W, YJL081C, YGL066W, YPL129W, YFL039C, YGR252W, YDR176W, YDR448W, YPR031W, YER164W\
GO:0018394	peptidyl-lysine acetylation	0.00750612	4.33629e-06	15	545	52	7166	0	0	YGR002C, YHR099W, YBR081C, YLR055C, YFL024C, YHR119W, YJL081C, YGL066W, YPL129W, YFL039C, YGR252W, YDR176W, YDR448W, YPR031W, YER164W\
GO:0015931	nucleobase-containing compound transport	0.00971171	5.61046e-06	29	545	157	7166	0	0	YER039C, YML031W, YNL178W, YNL055C, YDL084W, YGL066W, YNL064C, YER165W, YJL140W, YDR450W, YPR133C, YOR293W, YJR123W, YKR095W, YMR235C, YLR048W, YPL226W, YPR080W, YBR130C, YER125W, YLL024C, YNL007C, YDR381W, YMR230W, YGR214W, YBR118W, YLR335W, YFR001W, YIL149C\
GO:0030466	chromatin silencing at silent mating-type cassette	0.00974735	5.63105e-06	15	545	53	7166	0	0	YPL181W, YBR095C, YIR033W, YDL197C, YNL097C, YLR442C, YLL004W, YAL013W, YNL216W, YKL112W, YHR119W, YDR310C, YOL004W, YLR335W, YBR088C\
}
